# Supplementary material for: A signal transmission strategy driven by gap-regulated exonuclease hydrolysis for hierarchical molecular networks
Source: Commun Biol. 2024 Mar 16;7:335. doi: 10.1038/s42003-024-06036-5 (PMC10944543; doi:10.1038/s42003-024-06036-5)
Supplement: Supplementary file 4 — Supplementary Data 1 [file 42003_2024_6036_MOESM4_ESM.xlsx]

## Sheet: Settings
Parameter settings on TECAN for the fluorescence experiments
Target temperature				30	°C
Wait minimum				29.5	°C
Wait maximum				30.5	°C
Mode	Fluorescence Top Reading							Mode	Fluorescence Top Reading
Name	FAM							Name	ROX
Excitation				Monochromator				Excitation				Monochromator
Excitation wavelength				480	nm			Excitation wavelength				560	nm
Excitation bandwidth				20	nm			Excitation bandwidth				20	nm
Emission				Monochromator				Emission				Monochromator
Emission wavelength				525	nm			Emission wavelength				606	nm
Emission bandwidth				20	nm			Emission bandwidth				20	nm
Gain				70	Manual			Gain				100	Manual
Mirror				Automatic (Dichroic 510)				Mirror				Automatic (50% Mirror)
Number of flashes				30				Number of flashes				30
Integration time				40	µs			Integration time				40	µs
Lag time				0	µs			Lag time				0	µs
Settle time				0	ms			Settle time				0	ms
Z-Position				23000	µm			Z-Position				23000	µm

## Sheet: Fig. 1b
			1.AB+F1+F2						2.AB+F1+F2+III						3.AB+F1+F2+λ						4.AB+F1+F2+III+λ						5.AB+F2+III+λ						6.F1+F2						7.F1+F2+A1B						8.F1+F2+A2B
Time [s]	Temp. [°C]		Repeated fluorescence tests			Average value after zeroing	Standard deviation		Repeated fluorescence tests			Average value after zeroing	Standard deviation		Repeated fluorescence tests			Average value after zeroing	Standard deviation		Repeated fluorescence tests			Average value after zeroing	Standard deviation		Repeated fluorescence tests			Average value after zeroing	Standard deviation		Repeated fluorescence tests			Average value after zeroing	Standard deviation		Repeated fluorescence tests			Average value after zeroing	Standard deviation		Repeated fluorescence tests			Average value after zeroing	Standard deviation
0	30.1		229	297	308				264	291	302				268	280	303				281	285	314				42	41	42				198	208	205				220	206	208				226	231	219
119.904	29.9		241	312	324				276	305	321				285	298	320				291	299	330				43	42	42				199	211	206				224	208	211				227	235	222
239.886	29.7		250	320	334	0	0		279	318	329	0	0		295	309	330	0	0		302	312	341	0	0		43	43	42	0	0		198	215	209	0	0		225	207	212	0	0		232	239	223	0	0
748.262	30.1		265	353	370	28	9.27362		881	1160	1214	776.333	124.516		305	337	355	21	7.87401		1043	1146	1148	794	39.0641		48	50	45	5	1.63299		177	211	202	-10.6667	7.4087		319	298	309	94	2.44949		1213	1171	1171	953.667	20.4015
868.13	30.1		261	351	372	26.6667	11.4407		1243	1569	1701	1195.67	171.099		310	338	359	24.3333	6.59966		1355	1528	1584	1170.67	83.9299		48	50	46	5.33333	1.24722		176	213	202	-10.3333	8.49837		326	303	313	99.3333	2.35702		1658	1593	1614	1390.33	29.3977
988.123	30.1		259	348	370	24.3333	11.3235		1511	1891	2043	1506.33	202.343		308	339	361	24.6667	8.25967		1578	1810	1884	1439	116.713		49	50	46	5.66667	1.24722		176	214	201	-10.3333	8.73053		322	301	313	97.3333	2.86744		1978	1897	1912	1697.67	36.4448
1108.13	30.1		258	347	370	23.6667	11.6714		1705	2116	2294	1729.67	225.288		310	338	363	25.6667	7.71722		1722	1992	2079	1612.67	138.278		49	50	46	5.66667	1.24722		175	214	202	-10.3333	9.28559		323	299	311	96.3333	3.09121		2220	2115	2133	1924.67	46.8852
1228.11	30.1		257	347	370	23.3333	12.1198		1849	2289	2470	1894	239.384		311	341	363	27	7.78888		1803	2101	2186	1711.67	150.708		49	51	46	6	1.63299		173	215	202	-10.6667	10.5304		320	300	309	95	1.63299		2392	2287	2291	2092	48.7716
1348.12	30.1		258	345	372	23.6667	12.2837		1944	2410	2597	2008.33	253.183		310	342	361	26.3333	8.05536		1847	2158	2253	1767.67	159.738		51	51	46	6.66667	1.88562		173	214	204	-10.3333	10.4987		317	298	310	93.6667	3.09121		2531	2404	2394	2211.67	61.8025
1468.11	30		260	343	371	23.3333	11.0252		2016	2496	2678	2088	257.826		311	340	364	27	7.87401		1854	2184	2284	1789	170.073		50	52	46	6.66667	2.0548		173	216	202	-10.3333	10.873		315	295	307	91	2.94392		2616	2483	2487	2297.33	61.8241
1588.1	30		258	345	373	24	12.6754		2067	2569	2757	2155.67	269.835		309	340	363	26	8.52447		1857	2199	2288	1796.33	172.397		51	52	47	7.33333	1.69967		172	215	201	-11.3333	10.873		311	292	302	87	2.16025		2677	2547	2540	2356.67	62.5691
1708.1	29.8		260	344	371	23.6667	11.0252		2114	2612	2790	2196.67	264.669		308	341	365	26.6667	9.74109		1863	2198	2296	1800.67	171.795		51	53	47	7.66667	2.0548		173	216	203	-10	10.9848		309	291	304	86.6667	3.77124		2750	2593	2600	2416.33	72.4998
1828.08	29.8		261	346	373	25.3333	11.4407		2142	2659	2834	2236.33	272.345		308	341	365	26.6667	9.74109		1845	2195	2282	1789	175.552		51	53	48	8	1.63299		173	213	201	-11.6667	9.74109		308	290	301	85	2.82843		2763	2629	2643	2447	60.6465
1948.07	30.1		260	348	369	24.3333	10.5304		2177	2690	2882	2274.33	276.177		308	341	366	27	10.0333		1842	2174	2286	1782.33	174.674		51	53	49	8.33333	1.24722		172	213	204	-11	10.6771		306	287	301	83.3333	4.02768		2811	2678	2663	2486	65.7622
2068.06	30		262	346	369	24.3333	9.46338		2188	2723	2910	2298.33	284.522		310	342	365	27.6667	8.99383		1829	2182	2259	1771.67	174.112		52	53	49	8.66667	1.24722		169	214	202	-12.3333	12.037		304	286	299	81.6667	3.77124		2842	2694	2703	2515	67.9461
2188.04	30		261	348	371	25.3333	10.7806		2216	2743	2923	2318.67	278.559		309	343	366	28	9.93311		1814	2174	2254	1762.33	178.233		53	53	49	9	1.41421		171	216	202	-11	11.7757		301	285	297	79.6667	3.85861		2862	2714	2716	2532.67	69.2163
2308.03	30		262	346	371	25	10.2307		2229	2775	2954	2344	286.918		310	343	366	28.3333	9.46338		1806	2159	2250	1753.33	178.113		52	53	50	9	0.8165		169	213	205	-11.6667	12.2837		304	286	300	82	4.24264		2881	2745	2743	2558.33	64.3653
2428.03	29.9		263	347	371	25.6667	9.84322		2250	2788	2969	2360.33	283.914		310	342	365	27.6667	8.99383		1800	2154	2239	1746	176.846		52	54	50	9.33333	1.24722		169	213	203	-12.3333	11.8977		302	284	297	79.6667	3.77124		2881	2749	2764	2566.67	59.5782
2548.02	29.8		261	345	369	23.6667	9.84322		2255	2805	2987	2373.67	289.729		310	344	366	28.6667	9.67241		1784	2138	2221	1729.33	176.275		52	55	50	9.66667	1.69967		167	214	203	-12.6667	13.1234		300	286	297	79.6667	4.10961		2901	2766	2773	2582	62.2308
2668.01	30.1		261	343	373	24.3333	11.4698		2258	2814	2976	2374	286.029		312	347	366	30.3333	9.46338		1781	2125	2219	1723.33	174.796		53	55	50	10	1.63299		168	215	203	-12	12.9615		300	284	296	78.6667	3.85861		2921	2765	2778	2590	70.9976
2788.02	30.1		264	345	371	25.3333	9.39267		2279	2833	2998	2394.67	286.066		310	344	366	28.6667	9.67241		1779	2134	2214	1724	175.892		54	55	50	10.3333	1.69967		169	216	202	-11.6667	12.6842		299	281	294	76.6667	3.77124		2933	2781	2779	2599.67	71.8811
2908	30		264	345	371	25.3333	9.39267		2277	2846	3023	2406.67	296.811		311	344	368	29.6667	9.74109		1764	2116	2213	1712.67	179.409		53	55	51	10.3333	1.24722		168	214	203	-12.3333	12.6579		300	283	295	78	3.55903		2935	2792	2792	2608.33	67.2574
3028.01	30		262	347	370	25	9.89949		2290	2860	3006	2410	287.468		309	344	368	29	10.6771		1758	2108	2186	1699	172.987		53	56	51	10.6667	1.69967		168	216	202	-12	13.1403		301	283	292	77.3333	1.88562		2938	2796	2807	2615.67	64.8194
3147.99	29.9		263	342	369	23.3333	9.03081		2285	2847	3031	2412.33	295.874		311	345	367	29.6667	9.67241		1749	2105	2190	1696.33	177.781		54	56	51	11	1.63299		168	214	203	-12.3333	12.6579		297	281	292	75.3333	3.39935		2944	2810	2817	2625.67	61.7648
3267.98	29.8		263	346	371	25.3333	9.80929		2293	2867	3026	2420	293.375		309	343	369	29	10.8012		1745	2099	2184	1691	176.846		53	56	51	10.6667	1.69967		165	213	202	-14	13.5892		298	281	292	75.6667	3.09121		2962	2815	2816	2633	68.9396
3387.98	30		263	347	371	25.6667	9.84322		2300	2868	3032	2424.67	292.19		309	346	370	30.3333	11.6142		1737	2094	2163	1679.67	173.774		54	56	52	11.3333	1.24722		167	215	204	-12	13.5892		295	282	288	73.6667	2.62467		2963	2805	2811	2628.33	73.1498
3507.97	30.1		263	346	370	25	9.4163		2310	2878	3033	2431.67	289.349		311	348	366	30.3333	10.2089		1730	2074	2156	1668.33	171.313		54	56	52	11.3333	1.24722		166	215	204	-12.3333	14.0555		296	279	290	73.6667	3.09121		2962	2829	2822	2639.67	63.9809
3627.96	30		266	345	370	25.6667	8.17856		2310	2891	3040	2438.33	293.486		313	347	370	32	9.93311		1728	2074	2148	1665	169.994		55	56	51	11.3333	1.69967		166	214	203	-13	13.5892		296	279	289	73.3333	2.62467		2968	2837	2821	2644	65.0538
3747.97	30		265	343	372	25.3333	9.53357		2314	2882	3046	2438.67	292.19		310	346	367	29.6667	10.3709		1717	2064	2144	1656.67	172.148		55	56	52	11.6667	1.24722		166	213	202	-13.6667	13.1234		294	279	290	73	3.74166		2977	2825	2842	2650	68.5128
3867.95	29.9		265	343	370	24.6667	8.65384		2313	2876	3039	2434	289.57		311	345	369	30.3333	10.2089		1719	2057	2136	1652.33	167.653		55	56	53	12	0.8165		166	212	202	-14	12.8323		296	277	290	73	3.55903		2962	2829	2831	2642.67	62.1897
3987.95	29.8		265	344	370	25	8.60233		2317	2886	3041	2439.33	289.811		310	345	371	30.6667	11.2645		1709	2053	2135	1647.33	171.313		56	57	53	12.6667	1.24722		167	213	203	-13	12.8323		295	279	288	72.6667	2.49444		2976	2828	2839	2649.67	67.6084
4107.95	29.9		265	344	368	24.3333	7.7603		2324	2895	3039	2444	287.313		311	343	370	30	10.198		1710	2050	2138	1647.67	171.173		55	58	53	12.6667	1.69967		166	214	204	-12.6667	13.7679		295	278	287	72	2.16025		2978	2836	2844	2654.67	65.3214
4227.93	30.1		263	344	367	23.3333	8.17856		2321	2901	3043	2446.33	290.866		311	348	369	31.3333	10.8423		1703	2048	2119	1638.33	168.694		54	57	53	12	1.41421		166	213	203	-13.3333	13.3		294	277	287	71.3333	2.62467		2979	2844	2840	2656.33	64.2979

## Sheet: Fig. 1c
			1.AB+F1+F2						2.AB+F1+F2+III						3.AB+F1+F2+λ						4.AB+F1+F2+III+λ						5.AB+F2+III+λ						6.F1+F2						7.F1+F2+A1B						8.F1+F2+A2B
Time [s]	Temp. [°C]		Repeated fluorescence tests			Average value after zeroing	Standard deviation		Repeated fluorescence tests			Average value after zeroing	Standard deviation		Repeated fluorescence tests			Average value after zeroing	Standard deviation		Repeated fluorescence tests			Average value after zeroing	Standard deviation		Repeated fluorescence tests			Average value after zeroing	Standard deviation		Repeated fluorescence tests			Average value after zeroing	Standard deviation		Repeated fluorescence tests			Average value after zeroing	Standard deviation		Repeated fluorescence tests			Average value after zeroing	Standard deviation
0	30		53	65	66				59	65	61				59	63	62				60	58	65				64	71	67				65	65	60				66	60	60				72	71	83
119.904	29.8		50	64	67				59	66	64				60	63	64				61	62	69				67	69	67				66	66	61				72	62	60				74	74	86
239.886	29.9		53	63	68	0	0		60	67	65	0	0		62	67	64	0	0		60	65	70	0	0		69	71	70	0	0		66	67	63	0	0		73	64	62	0	0		74	72	86	0	0
748.262	30		55	71	72	4.66667	2.49444		74	85	86	17.6667	2.86744		64	72	69	4	1.41421		100	106	111	40.6667	0.4714		123	134	139	62	6.16441		65	74	64	2.33333	3.39935		806	730	680	672.333	47.1617		74	70	89	0.33333	2.0548
868.13	30.2		59	75	74	8	2.82843		77	91	89	21.6667	3.29983		66	71	72	5.33333	1.88562		152	143	170	90	9.09212		206	226	270	164	26.4953		66	71	64	1.66667	1.69967		1132	1055	980	989.333	57.5751		76	71	91	2	2.44949
988.123	30.3		56	72	74	6	2.44949		79	93	90	23.3333	3.09121		67	72	71	5.66667	0.94281		237	216	256	171.333	14.8399		367	417	474	349.333	43.3385		71	74	64	4.33333	2.49444		1391	1282	1227	1233.67	63.4368		77	74	86	1.66667	1.24722
1108.13	30.2		55	74	74	6.33333	3.68179		78	94	93	24.3333	4.49691		66	71	68	4	0		340	308	365	272.667	21.853		577	641	711	573	54.3385		70	75	67	5.33333	1.88562		1616	1499	1429	1448.33	72.4676		74	72	91	1.66667	2.35702
1228.11	30.1		57	71	74	6	1.63299		80	94	93	25	3.55903		69	75	72	7.66667	0.4714		433	397	484	373	33.4764		786	883	945	801.333	64.9427		72	76	71	7.66667	1.24722		1804	1656	1578	1613	89.0206		79	72	89	2.66667	2.0548
1348.12	30.1		56	72	77	7	2.82843		81	94	97	26.6667	4.49691		69	75	72	7.66667	0.4714		535	497	597	478	38.8416		1006	1108	1132	1012	54.0062		71	80	66	7	4.32049		1924	1804	1732	1753.67	74.5222		78	74	88	2.66667	0.94281
1468.11	29.9		58	73	78	8.33333	2.35702		85	98	100	30.3333	4.10961		69	75	69	6.66667	1.24722		617	571	677	556.667	41.2338		1196	1301	1263	1183.33	42.6015		69	74	64	3.66667	2.49444		2052	1899	1825	1859	89.7998		78	75	89	3.33333	0.4714
1588.1	30		57	71	77	7	2.16025		82	99	97	28.6667	4.71405		71	73	71	7.33333	1.24722		695	641	770	637	50.6425		1337	1468	1423	1339.33	53.5433		69	77	66	5.33333	3.29983		2139	2003	1935	1959.33	80.093		78	70	91	2.33333	3.09121
1708.1	30.1		57	74	79	8.66667	3.29983		82	103	98	30.3333	6.01849		69	80	73	9.66667	2.49444		751	710	850	705.333	56.0377		1450	1612	1519	1457	65.5642		71	71	71	5.66667	1.69967		2227	2091	2010	2043	84.8567		80	74	93	5	2.16025
1828.08	30.1		58	75	76	8.33333	2.86744		83	99	99	29.6667	4.78423		73	75	74	9.66667	1.24722		803	759	915	760.667	62.8985		1580	1737	1610	1572.33	67.2822		74	76	71	8.33333	0.4714		2290	2128	2067	2095.33	89.3396		81	80	88	5.66667	2.62467
1948.07	30.1		58	75	81	10	3.55903		84	100	103	31.6667	5.79272		67	76	72	7.33333	1.69967		857	797	955	804.667	62.6968		1663	1841	1708	1667.33	74.7856		72	75	69	6.66667	0.94281		2366	2181	2099	2149	106.933		78	75	89	3.33333	0.4714
2068.06	30.1		58	74	77	8.33333	2.49444		86	102	101	32.3333	4.49691		72	79	77	11.6667	1.24722		894	845	1017	853.667	69.5813		1736	1929	1787	1747.33	80.8716		71	78	69	7.33333	2.62467		2384	2228	2151	2188	92.2063		81	74	88	3.66667	2.35702
2188.04	29.9		61	74	78	9.66667	1.24722		86	102	100	32	4.24264		71	77	77	10.6667	1.69967		923	883	1050	887	68.2788		1807	1991	1854	1814	77.2701		71	74	68	5.66667	0.94281		2437	2257	2209	2234.67	93.3607		81	75	94	6	2.16025
2308.03	29.9		57	76	78	9	3.74166		86	101	101	32	4.32049		69	77	78	10.3333	2.86744		945	917	1094	920.333	74.5311		1864	2063	1876	1864.33	90.3856		75	76	68	7.66667	1.88562		2471	2304	2219	2265	99.9633		78	77	92	5	0.8165
2428.03	30.2		59	76	80	10.3333	3.09121		85	101	100	31.3333	4.49691		73	79	76	11.6667	0.4714		974	939	1127	948.333	78.555		1933	2120	1957	1933.33	82.3259		75	75	71	8.33333	0.4714		2472	2328	2282	2294.33	76.1592		79	74	91	4	1.41421
2548.02	30.1		59	78	82	11.6667	4.02768		88	101	102	33	3.74166		71	78	75	10.3333	0.94281		1000	955	1148	969.333	79.504		1933	2153	1997	1957.67	91.6018		73	76	73	8.66667	1.24722		2488	2342	2267	2299.33	87.0492		82	76	93	6.33333	1.69967
2668.01	30.1		62	75	81	11.3333	1.69967		89	106	103	35.3333	4.49691		71	77	78	11	2.16025		1006	988	1187	995.333	86.5422		1998	2209	2034	2010.33	91.3978		75	77	70	8.66667	1.24722		2524	2388	2340	2351	73.1619		79	76	88	3.66667	1.24722
2788.02	30.1		60	79	80	11.6667	3.68179		89	107	103	35.6667	4.78423		72	77	76	10.6667	0.94281		1031	994	1192	1007.33	82.8747		2025	2250	2066	2043.67	97.0784		73	80	71	9.33333	2.62467		2526	2410	2310	2349	83.7178		82	78	94	7.33333	0.94281
2908	29.9		60	76	78	10	2.44949		90	107	100	35	4.08248		73	79	79	12.6667	1.69967		1047	1004	1227	1027.67	93.5284		2060	2295	2112	2085.67	100.008		73	79	70	8.66667	2.35702		2567	2390	2366	2374.67	84.8581		79	77	94	6	1.41421
3028.01	29.9		62	75	81	11.3333	1.69967		89	107	108	37.3333	6.01849		72	78	79	12	2.16025		1064	1026	1232	1042.33	86.4189		2094	2318	2134	2112	96.7781		74	78	73	9.66667	1.24722		2581	2437	2373	2397.33	82.2449		81	78	95	7.33333	1.24722
3147.99	30.2		60	77	83	12	3.55903		87	109	106	36.6667	6.84755		75	78	75	11.6667	0.94281		1067	1037	1261	1056.67	96.0567		2123	2345	2159	2139	96.5229		77	78	74	11	0		2598	2448	2373	2406.67	88.8232		81	77	93	6.33333	0.94281
3267.98	30.1		62	75	79	10.6667	1.24722		89	107	108	37.3333	6.01849		71	81	78	12.3333	2.35702		1075	1042	1254	1058.67	89.9716		2126	2372	2205	2164.33	101.749		75	78	73	10	0.8165		2580	2453	2407	2413.67	68.3975		84	77	95	8	2.16025
3387.98	30.1		63	76	81	12	1.41421		91	108	107	38	4.96655		73	80	77	12.3333	0.94281		1085	1073	1272	1078.33	87.7205		2162	2399	2218	2189.67	100.36		74	80	72	10	2.16025		2622	2482	2405	2436.67	85.1287		81	80	96	8.33333	1.24722
3507.97	30.1		61	78	80	11.6667	2.86744		91	107	108	38	5.09902		74	80	80	13.6667	1.69967		1096	1078	1286	1088.33	90.761		2190	2419	2237	2212	97.983		74	80	75	11	2.16025		2615	2468	2404	2429.33	83.5916		80	80	95	7.66667	1.24722
3627.96	30		61	77	76	10	2.82843		93	109	111	40.3333	5.4365		75	82	81	15	1.63299		1096	1088	1300	1096.33	94.6655		2196	2427	2264	2225.67	96.133		77	82	76	13	1.63299		2648	2474	2437	2453.33	87.2098		80	78	96	7.33333	1.88562
3747.97	29.9		63	79	84	14	2.82843		91	110	106	38.3333	5.24934		76	81	81	15	1.41421		1115	1097	1320	1112.33	97.7968		2213	2450	2286	2246.33	98.3068		78	78	75	11.6667	0.4714		2634	2479	2436	2450	80.2538		83	78	98	9	2.44949
3867.95	30		62	80	83	13.6667	3.39935		93	107	111	39.6667	5.31246		73	81	80	13.6667	2.0548		1120	1110	1334	1123	99.8899		2241	2464	2323	2272.67	91.2883		77	80	75	12	0.8165		2639	2498	2425	2454.33	84.1124		84	78	97	9	2.16025
3987.95	30.1		62	77	81	12	2.16025		93	115	110	42	6.48074		78	82	81	16	0.8165		1134	1114	1351	1134.67	103.975		2263	2492	2325	2290	95.9201		74	80	75	11	2.16025		2666	2506	2462	2478.33	82.8747		85	77	97	9	2.82843
4107.95	30.1		61	80	84	13.6667	4.02768		91	113	109	40.3333	6.64998		74	82	78	13.6667	1.24722		1131	1101	1338	1125	102.121		2255	2514	2354	2304.33	105.9		76	80	75	11.6667	1.24722		2648	2489	2440	2459.33	84.0093		83	79	100	10	2.94392
4227.93	30.1		65	77	84	14	1.63299		98	109	112	42.3333	3.68179		73	82	81	14.3333	2.49444		1147	1103	1350	1135	104.464		2284	2515	2370	2319.67	94.5175		78	85	74	13.6667	3.09121		2637	2510	2474	2474	65.1358		80	79	95	7.33333	1.24722

## Sheet: Source data for Fig. 2
			Repeated fluorescence tests												Data zeroing processing												Data for plotting														Repeated fluorescence tests
			FAM test of B11-B21				FAM test of B11-B21				FAM test of B11-B21				FAM test of B11-B21				FAM test of B11-B21				FAM test of B11-B21				None			III			III+λ								FAM test of B12-B21				FAM test of B12-B21				FAM test of B12-B21
Time [s]	Temp. [°C]		None	III	III+λ		None	III	III+λ		None	III	III+λ		None	III	III+λ		None	III	III+λ		None	III	III+λ		Average value	Standard deviation		Average value	Standard deviation		Average value	Standard deviation				Time [s]	Temp. [°C]		None	III	III+λ		None	III	III+λ		None
0	30		163	182	185		196	222	211		198	219	207																									0	30.2		155	175	174		175	191	181		180
119.903	30		168	188	191		200	227	215		204	223	212																									119.888	30.1		163	178	181		178	196	186		184
239.889	30	add input	173	192	195		205	230	217		205	227	215		0	0	0		0	0	0		0	0	0		0	0		0	0		0	0				239.875	30.1	add input	165	181	183		180	200	188		188
562.827	29.8		196	473	542		244	591	569		236	558	493		23	281	347		39	361	352		31	331	278		31	6.53197		324.333	32.9983		325.667	33.7672				606.265	30		248	454	435		272	486	477		275
682.698	29.9		207	953	1068		256	1168	1107		248	1093	979		34	761	873		51	938	890		43	866	764		42.6667	6.94422		855	72.6774		842.333	55.8231				726.152	29.8		264	807	802		290	901	894		302
802.689	30.1		214	1245	1376		266	1536	1442		256	1439	1287		41	1053	1181		61	1306	1225		51	1212	1072		51	8.16497		1190.33	104.417		1159.33	64.3135				846.137	30		272	1102	1110		305	1230	1242		316
922.694	30.1		215	1455	1580		269	1773	1675		260	1680	1502		42	1263	1385		64	1543	1458		55	1453	1287		53.6667	9.03081		1419.67	116.714		1376.67	70.0587				966.139	30.1		278	1339	1349		309	1511	1512		322
1042.68	30.1		217	1590	1714		273	1955	1812		265	1861	1640		44	1398	1519		68	1725	1595		60	1634	1425		57.3333	9.97775		1585.67	137.803		1513	69.5318				1086.14	30.1		285	1535	1546		315	1710	1727		329
1162.68	30		221	1688	1813		274	2080	1934		264	1985	1733		48	1496	1618		69	1850	1717		59	1758	1518		58.6667	8.57645		1701.33	149.972		1617.67	81.2418				1206.12	30		290	1684	1684		321	1880	1902		333
1282.68	29.8		219	1778	1880		277	2179	2006		265	2085	1792		46	1586	1685		72	1949	1789		60	1858	1577		59.3333	10.6249		1797.67	154.213		1683.67	86.5538				1326.12	30		291	1801	1812		321	2009	2036		342
1402.66	29.8		220	1837	1937		278	2258	2045		265	2143	1835		47	1645	1742		73	2028	1828		60	1916	1620		60	10.6145		1863	160.788		1730	85.3385				1446.13	29.8		293	1890	1892		325	2114	2128		342
1522.66	30.1		225	1889	1985		274	2331	2106		262	2208	1870		52	1697	1790		69	2101	1889		57	1981	1655		59.3333	7.13364		1926.33	169.402		1778	95.9062				1566.12	29.8		293	1957	1970		322	2195	2219		346
1642.67	30		224	1935	2014		274	2408	2127		261	2273	1907		51	1743	1819		69	2178	1910		56	2046	1692		58.6667	7.58654		1989	182.104		1807	89.4017				1686.1	30.1		296	2035	2026		327	2273	2276		346
1762.65	30		222	1981	2049		275	2440	2155		262	2322	1911		49	1789	1854		70	2210	1938		57	2095	1696		58.6667	8.65384		2031.33	177.671		1829.33	100.324				1806.12	30.1		295	2076	2072		331	2323	2345		348
1882.65	30		224	2009	2052		277	2487	2176		264	2372	1934		51	1817	1857		72	2257	1959		59	2145	1719		60.6667	8.65384		2073	186.705		1845	98.3463				1926.1	30.1		297	2122	2126		330	2382	2389		349
2002.65	29.9		224	2044	2074		277	2516	2178		266	2384	1943		51	1852	1879		72	2286	1961		61	2157	1728		61.3333	8.57645		2098.33	181.971		1856	96.5022				2046.09	30		295	2159	2155		331	2418	2430		350
2122.64	29.8		224	2087	2096		275	2547	2194		262	2436	1971		51	1895	1901		70	2317	1977		57	2209	1756		59.3333	7.93025		2140.33	178.992		1878	91.677				2166.1	29.9		295	2191	2175		334	2443	2469		345
2242.63	30.1		227	2112	2097		277	2570	2209		265	2458	1972		54	1920	1902		72	2340	1992		60	2231	1757		62	7.48331		2163.67	177.952		1883.67	96.8102				2286.09	29.8		298	2218	2194		331	2491	2481		345
2362.63	30.1		227	2141	2125		280	2614	2212		267	2482	1987		54	1949	1930		75	2384	1995		62	2255	1772		63.6667	8.65384		2196	182.423		1899	93.6412				2406.09	30.1		295	2236	2225		334	2501	2504		348
2482.62	30.1		228	2167	2118		278	2638	2208		267	2498	1992		55	1975	1923		73	2408	1991		62	2271	1777		63.3333	7.4087		2218	180.7		1897	89.2786				2526.09	30.1		298	2270	2238		333	2528	2528		349
2602.61	30		231	2214	2121		282	2666	2216		268	2547	2007		58	2022	1926		77	2436	1999		63	2320	1792		66	8.04156		2259.33	174.374		1905.67	85.7218				2646.06	30		294	2279	2255		334	2558	2547		349
2722.61	29.9		232	2230	2128		283	2681	2221		269	2539	1994		59	2038	1933		78	2451	2004		64	2312	1779		67	8.04156		2267	171.583		1905.33	93.916				2766.08	30		297	2295	2270		329	2582	2576		351
2842.61	29.8		235	2258	2124		287	2699	2220		267	2600	2011		62	2066	1929		82	2469	2003		62	2373	1796		68.6667	9.42809		2302.67	171.877		1909.33	85.644				2886.07	29.8		298	2331	2270		332	2598	2584		350
2962.61	30.1		235	2280	2115		288	2743	2218		270	2603	1996		62	2088	1920		83	2513	2001		65	2376	1781		70	9.27362		2325.67	177.118		1900.67	90.8491				3006.06	29.8		294	2326	2292		334	2610	2581		348
3082.62	30.1		236	2315	2120		289	2746	2208		272	2627	2004		63	2123	1925		84	2516	1991		67	2400	1789		71.3333	9.10433		2346.33	164.868		1901.67	84.1005				3126.06	30.1		296	2337	2299		329	2638	2616		351
3202.59	30		236	2332	2115		289	2773	2200		275	2642	2007		63	2140	1920		84	2543	1983		70	2415	1792		72.3333	8.73053		2366	168.133		1898.33	79.4663				3246.07	30.1		296	2346	2309		333	2641	2626		350
3322.59	30		240	2360	2113		291	2782	2203		275	2667	1996		67	2168	1918		86	2552	1986		70	2440	1781		74.3333	8.34		2386.67	161.24		1895	85.2565				3366.04	30.1		298	2358	2322		334	2663	2635		350
3442.6	29.9		239	2365	2115		289	2825	2179		277	2696	1993		66	2173	1920		84	2595	1962		72	2469	1778		74	7.48331		2412.33	176.879		1886.67	78.7288				3486.05	30		296	2359	2333		332	2675	2632		351
3562.58	29.8		241	2385	2112		291	2826	2172		279	2711	1979		68	2193	1917		86	2596	1955		74	2484	1764		76	7.48331		2424.33	169.848		1878.67	82.5523				3606.05	29.9		297	2380	2326		331	2690	2658		352
3682.56	29.9		241	2397	2108		291	2829	2168		281	2710	1970		68	2205	1913		86	2599	1951		76	2483	1755		76.6667	7.36357		2429	165.32		1873	84.8685				3726.04	29.8		297	2374	2334		337	2699	2657		350
3802.57	30.1		243	2426	2113		292	2853	2170		283	2739	1969		70	2234	1918		87	2623	1953		78	2512	1754		78.3333	6.94422		2456.33	163.614		1875	86.7448				3846.03	30		297	2397	2337		332	2712	2665		351
3922.56	30.1		242	2430	2086		294	2873	2165		285	2773	1956		69	2238	1891		89	2643	1948		80	2546	1741		79.3333	8.17856		2475.67	172.658		1860	87.3041				3966.04	30.1		297	2406	2363		331	2721	2654		349
4042.55	30		241	2445	2080		294	2891	2145		283	2780	1942		68	2253	1885		89	2661	1928		78	2553	1727		78.3333	8.57645		2489	172.604		1846.67	86.4189				4086.02	30.1		295	2403	2361		334	2731	2694		350
			Repeated fluorescence tests												Data zeroing processing												Data for plotting														Repeated fluorescence tests
			ROX test of B11-B21				ROX test of B11-B21				ROX test of B11-B21				ROX test of B11-B21				ROX test of B11-B21				ROX test of B11-B21				None			III			III+λ								ROX test of B12-B21				ROX test of B12-B21				ROX test of B12-B21
Time [s]	Temp. [°C]		None	III	III+λ		None	III	III+λ		None	III	III+λ		None	III	III+λ		None	III	III+λ		None	III	III+λ		Average value	Standard deviation		Average value	Standard deviation		Average value	Standard deviation				Time [s]	Temp. [°C]		None	III	III+λ		None	III	III+λ		None
0	30.2		88	112	115		108	134	131		107	127	118																									0	30.1		98	117	117		98	129	120		102
119.903	30		88	114	116		108	134	131		108	127	123																									119.888	29.9		94	118	120		95	131	123		106
239.889	30	add input	92	118	116		107	135	130		107	131	126		0	0	0		0	0	0		0	0	0		0	0		0	0		0	0				239.875	29.9	add input	94	114	119		96	133	124		107
562.827	30		85	115	168		108	137	192		99	123	162		-7	-3	52		1	2	62		-8	-8	36		-4.66667	4.02768		-3	4.08248		50	10.7083				606.265	30.1		104	117	170		110	139	191		115
682.698	30.1		83	118	392		112	139	444		100	123	380		-9	0	276		5	4	314		-7	-8	254		-3.66667	6.18241		-1.33333	4.98888		281.333	24.7835				726.152	30.1		102	120	387		111	137	386		119
802.689	30.1		86	119	695		108	139	774		99	125	668		-6	1	579		1	4	644		-8	-6	542		-4.33333	3.85861		-0.333333	4.18994		588.333	42.1611				846.137	30.1		104	118	693		109	133	728		117
922.694	30		85	117	987		106	137	1077		104	125	950		-7	-1	871		-1	2	947		-3	-6	824		-3.66667	2.49444		-1.66667	3.29983		880.667	50.6776				966.139	30.1		103	118	988		110	137	1033		116
1042.68	29.8		88	120	1225		105	138	1338		103	127	1169		-4	2	1109		-2	3	1208		-4	-4	1043		-3.33333	0.942809		0.333333	3.09121		1120	67.8086				1086.14	29.8		100	122	1222		109	135	1316		118
1162.68	30.1		87	119	1414		107	140	1508		99	129	1341		-5	1	1298		0	5	1378		-8	-2	1215		-4.33333	3.29983		1.33333	2.86744		1297	66.5482				1206.12	29.8		104	121	1404		111	138	1544		119
1282.68	30.1		86	118	1594		107	139	1685		102	129	1497		-6	0	1478		0	4	1555		-5	-2	1371		-3.66667	2.62467		0.666667	2.49444		1468	75.4498				1326.12	30.2		102	128	1532		110	142	1711		111
1402.66	30.1		88	120	1706		106	140	1816		102	131	1579		-4	2	1590		-1	5	1686		-5	0	1453		-3.33333	1.69967		2.33333	2.0548		1576.33	95.6115				1446.13	30.1		105	125	1658		112	141	1842		114
1522.66	30.1		84	120	1781		109	144	1903		102	129	1666		-8	2	1665		2	9	1773		-5	-2	1540		-3.66667	4.18994		3	4.54606		1659.33	95.2062				1566.12	30.1		104	119	1761		110	137	1954		117
1642.67	29.9		88	121	1881		108	143	1987		99	132	1752		-4	3	1765		1	8	1857		-8	1	1626		-3.66667	3.68179		4	2.94392		1749.33	94.9538				1686.1	30		104	125	1836		112	144	2045		112
1762.65	29.8		87	118	1948		106	139	2065		101	132	1808		-5	0	1832		-1	4	1935		-6	1	1682		-4	2.16025		1.66667	1.69967		1816.33	103.879				1806.12	29.9		105	124	1897		109	139	2120		117
1882.65	30.1		87	120	2006		107	145	2137		102	132	1859		-5	2	1890		0	10	2007		-5	1	1733		-3.33333	2.35702		4.33333	4.02768		1876.67	112.257				1926.1	29.9		101	122	1944		111	140	2159		119
2002.65	30.1		84	125	2067		107	143	2204		104	136	1921		-8	7	1951		0	8	2074		-3	5	1795		-3.66667	3.29983		6.66667	1.24722		1940	114.167				2046.09	30.1		101	124	1968		112	141	2222		120
2122.64	30		86	119	2106		105	145	2232		102	129	1932		-6	1	1990		-2	10	2102		-5	-2	1806		-4.33333	1.69967		3	5.09902		1966	122.027				2166.1	30.1		100	126	2002		114	142	2290		116
2242.63	30		86	126	2150		111	147	2270		99	140	2002		-6	8	2034		4	12	2140		-8	9	1876		-3.33333	5.24934		9.66667	1.69967		2016.67	108.472				2286.09	30.1		103	130	2048		112	144	2324		114
2362.63	29.9		88	121	2192		107	143	2329		102	129	2043		-4	3	2076		0	8	2199		-5	-2	1917		-3	2.16025		3	4.08248		2064	115.438				2406.09	30.1		103	126	2079		110	146	2364		119
2482.62	30.1		94	127	2228		114	148	2364		102	135	2072		2	9	2112		7	13	2234		-5	4	1946		1.33333	4.92161		8.66667	3.68179		2097.33	118.032				2526.09	29.9		105	127	2107		108	140	2368		115
2602.61	30.1		88	127	2261		110	156	2393		105	141	2101		-4	9	2145		3	21	2263		-2	10	1975		-1	2.94392		13.3333	5.4365		2127.67	118.213				2646.06	29.9		102	125	2127		110	143	2385		120
2722.61	30.1		94	129	2303		110	148	2421		104	133	2158		2	11	2187		3	13	2291		-3	2	2032		0.666667	2.62467		8.66667	4.78423		2170	106.417				2766.08	30.1		101	125	2160		110	145	2417		114
2842.61	30.1		87	130	2350		115	152	2431		103	135	2171		-5	12	2234		8	17	2301		-4	4	2045		-0.333333	5.90668		11	5.35413		2193.33	108.395				2886.07	30.1		103	131	2180		108	145	2443		112
2962.61	30.1		90	130	2360		115	150	2467		104	129	2217		-2	12	2244		8	15	2337		-3	-2	2091		1	4.96655		8.33333	7.4087		2224	101.42				3006.06	30.2		99	125	2211		111	148	2461		114
3082.62	29.9		91	129	2401		115	151	2520		104	136	2223		-1	11	2285		8	16	2390		-3	5	2097		1.33333	4.78423		10.6667	4.49691		2257.33	121.206				3126.06	30.1		103	130	2199		110	149	2496		118
3202.59	29.9		95	136	2421		112	150	2510		105	134	2278		3	18	2305		5	15	2380		-2	3	2152		2	2.94392		12	6.48074		2279	94.8789				3246.07	30		105	131	2213		110	149	2484		117
3322.59	30.1		91	137	2446		112	150	2569		103	138	2285		-1	19	2330		5	15	2439		-4	7	2159		0	3.74166		13.6667	4.98888		2309.33	115.24				3366.04	29.9		103	126	2220		110	147	2504		119
3442.6	30.1		91	136	2496		113	150	2574		106	140	2319		-1	18	2380		6	15	2444		-1	9	2193		1.33333	3.29983		14	3.74166		2339	106.493				3486.05	30		102	127	2231		110	146	2526		115
3562.58	30		92	137	2492		113	155	2591		109	140	2333		0	19	2376		6	20	2461		2	9	2207		2.66667	2.49444		16	4.96655		2348	105.568				3606.05	30.1		101	126	2256		112	145	2560		119
3682.56	30		89	141	2505		116	154	2615		108	142	2336		-3	23	2389		9	19	2485		1	11	2210		2.33333	4.98888		17.6667	4.98888		2361.33	113.96				3726.04	30.1		103	130	2281		109	149	2525		118
3802.57	30		94	139	2544		109	155	2640		107	138	2374		2	21	2428		2	20	2510		0	7	2248		1.33333	0.942809		16	6.37704		2395.33	109.427				3846.03	30.1		104	130	2268		107	148	2545		119
3922.56	29.9		96	141	2558		117	158	2666		110	145	2391		4	23	2442		10	23	2536		3	14	2265		5.66667	3.09121		20	4.24264		2414.33	112.352				3966.04	30.1		100	125	2296		109	148	2576		118
4042.55	30.1		98	142	2568		112	156	2662		103	143	2407		6	24	2452		5	21	2532		-4	12	2281		2.33333	4.49691		19	5.09902		2421.67	104.691				4086.02	29.9		108	130	2303		110	150	2577		120
			Repeated fluorescence tests												Data zeroing processing												Data for plotting														Repeated fluorescence tests
			FAM test of B11-B22				FAM test of B11-B22				FAM test of B11-B22				FAM test of B11-B22				FAM test of B11-B22				FAM test of B11-B22				None			III			III+λ								FAM test of B12-B22				FAM test of B12-B22				FAM test of B12-B22
Time [s]	Temp. [°C]		None	III	III+λ		None	III	III+λ		None	III	III+λ		None	III	III+λ		None	III	III+λ		None	III	III+λ		Average value	Standard deviation		Average value	Standard deviation		Average value	Standard deviation				Time [s]	Temp. [°C]		None	III	III+λ		None	III	III+λ		None
0	30		197	214	211		187	215	206		193	213	225																									0	30.2		178	193	199		178	203	194		184
119.903	30		203	220	215		190	218	209		197	216	228																									119.888	30.1		179	198	203		183	205	195		190
239.889	30	add input	204	231	218		192	220	214		199	219	231		0	0	0		0	0	0		0	0	0		0	0		0	0		0	0				239.875	30.1	add input	183	199	206		186	206	196		193
562.827	29.8		261	412	382		254	395	356		253	416	418		57	181	164		62	175	142		54	197	187		57.6667	3.29983		184.333	9.28559		164.333	18.3727				606.265	30		246	441	465		248	390	356		241
682.698	29.9		289	1082	1043		280	989	931		279	993	1004		85	851	825		88	769	717		80	774	773		84.3333	3.29983		798	37.5322		771.667	44.1009				726.152	29.8		257	910	917		269	879	802		264
802.689	30.1		306	1545	1477		294	1386	1291		294	1371	1402		102	1314	1259		102	1166	1077		95	1152	1171		99.6667	3.29983		1210.67	73.2909		1169	74.3146				846.137	30		266	1266	1264		278	1231	1135		277
922.694	30.1		314	1891	1759		303	1686	1537		303	1630	1663		110	1660	1541		111	1466	1323		104	1411	1432		108.333	3.09121		1512.33	106.803		1432	88.9981				966.139	30.1		270	1533	1549		285	1518	1394		283
1042.68	30.1		320	2175	1982		306	1939	1703		307	1821	1846		116	1944	1764		114	1719	1489		108	1602	1615		112.667	3.39935		1755	141.923		1622.67	112.399				1086.14	30.1		274	1748	1757		286	1731	1603		288
1162.68	30		329	2397	2161		311	2112	1822		309	1992	1984		125	2166	1943		119	1892	1608		110	1773	1753		118	6.16441		1943.67	164.549		1768	137.174				1206.12	30		277	1923	1921		291	1908	1749		291
1282.68	29.8		336	2556	2293		313	2275	1919		312	2086	2103		132	2325	2075		121	2055	1705		113	1867	1872		122	7.78888		2082.33	187.974		1884	151.29				1326.12	30		279	2061	2052		294	2044	1888		292
1402.66	29.8		344	2692	2417		320	2373	2001		315	2178	2160		140	2461	2199		128	2153	1787		116	1959	1929		128	9.79796		2191	206.695		1971.67	170.883				1446.13	29.8		278	2164	2155		296	2157	1978		294
1522.66	30.1		350	2802	2515		324	2470	2051		317	2261	2214		146	2571	2297		132	2250	1837		118	2042	1983		132	11.431		2287.67	217.6		2039	191.924				1566.12	29.8		278	2241	2231		295	2246	2066		297
1642.67	30		352	2885	2604		328	2557	2078		318	2331	2277		148	2654	2386		136	2337	1864		119	2112	2046		134.333	11.8977		2367.67	222.331		2098.67	216.335				1686.1	30.1		284	2326	2283		297	2316	2132		296
1762.65	30		358	2943	2652		330	2628	2113		322	2390	2295		154	2712	2434		138	2408	1899		123	2171	2064		138.333	12.6579		2430.33	221.426		2132.33	223.694				1806.12	30.1		282	2360	2337		297	2368	2185		298
1882.65	30		359	2996	2709		335	2678	2118		325	2432	2318		155	2765	2491		143	2458	1904		126	2213	2087		141.333	11.8977		2478.67	225.826		2160.67	245.238				1926.1	30.1		284	2420	2394		300	2420	2233		301
2002.65	29.9		361	3020	2739		338	2720	2144		328	2487	2337		157	2789	2521		146	2500	1930		129	2268	2106		144	11.5181		2519	213.121		2185.67	247.764				2046.09	30		282	2471	2430		302	2477	2263		300
2122.64	29.8		360	3059	2773		344	2788	2176		329	2510	2331		156	2828	2555		152	2568	1962		130	2291	2100		146	11.431		2562.33	219.266		2205.67	253.359				2166.1	29.9		282	2486	2460		299	2506	2317		300
2242.63	30.1		362	3116	2813		345	2792	2183		330	2559	2354		158	2885	2595		153	2572	1969		131	2340	2123		147.333	11.7284		2599	223.313		2229	266.328				2286.09	29.8		282	2519	2479		300	2553	2338		301
2362.63	30.1		360	3112	2817		347	2834	2194		332	2611	2375		156	2881	2599		155	2614	1980		133	2392	2144		148	10.6145		2629	199.915		2241	261.849				2406.09	30.1		281	2538	2510		300	2575	2348		301
2482.62	30.1		359	3145	2815		350	2858	2190		339	2625	2371		155	2914	2597		158	2638	1976		140	2406	2140		151	7.87401		2652.67	207.649		2237.67	262.76				2526.09	30.1		284	2574	2533		302	2589	2376		300
2602.61	30		362	3177	2822		350	2886	2178		341	2666	2379		158	2946	2604		158	2666	1964		142	2447	2148		152.667	7.54247		2686.33	204.223		2238.67	269.03				2646.06	30		285	2603	2544		302	2623	2392		300
2722.61	29.9		363	3167	2807		350	2925	2188		345	2709	2379		159	2936	2589		158	2705	1974		146	2490	2148		154.333	5.90668		2710.33	182.118		2237	258.84				2766.08	30		281	2611	2559		300	2622	2401		302
2842.61	29.8		364	3194	2807		351	2958	2176		349	2721	2394		160	2963	2589		159	2738	1962		150	2502	2163		156.333	4.49691		2734.33	188.22		2238	261.408				2886.07	29.8		286	2623	2560		302	2645	2442		303
2962.61	30.1		364	3217	2781		353	2962	2172		346	2762	2391		160	2986	2563		161	2742	1958		147	2543	2160		156	6.37704		2757	181.165		2227	251.493				3006.06	29.8		284	2648	2590		302	2670	2442		301
3082.62	30.1		364	3234	2787		354	2962	2157		350	2777	2392		160	3003	2569		162	2742	1943		151	2558	2161		157.667	4.78423		2767.67	182.575		2224.33	259.458				3126.06	30.1		284	2658	2613		300	2676	2443		301
3202.59	30		366	3218	2769		356	2977	2156		351	2814	2391		162	2987	2551		164	2757	1942		152	2595	2160		159.333	5.24934		2779.67	160.834		2217.67	251.945				3246.07	30.1		284	2649	2603		303	2693	2460		304
3322.59	30		365	3255	2776		358	2990	2132		352	2832	2392		161	3024	2558		166	2770	1918		153	2613	2161		160	5.35413		2802.33	169.341		2212.33	263.788				3366.04	30.1		283	2698	2633		301	2706	2480		301
3442.6	29.9		361	3241	2747		358	3013	2102		354	2850	2381		157	3010	2529		166	2793	1888		155	2631	2150		159.333	4.78423		2811.33	155.268		2189	263.136				3486.05	30		285	2679	2641		298	2702	2494		301
3562.58	29.8		365	3231	2745		362	3013	2084		352	2870	2391		161	3000	2527		170	2793	1870		153	2651	2160		161.333	6.94422		2814.67	143.3		2185.67	268.832				3606.05	29.9		283	2702	2647		302	2724	2500		301
3682.56	29.9		365	3249	2708		362	3035	2063		353	2887	2372		161	3018	2490		170	2815	1849		154	2668	2141		161.667	6.54896		2833.67	143.495		2160	262.032				3726.04	29.8		284	2697	2642		302	2736	2508		301
3802.57	30.1		364	3264	2705		365	3040	2034		356	2913	2379		160	3033	2487		173	2820	1820		157	2694	2148		163.333	6.94422		2849	139.907		2151.67	272.314				3846.03	30		285	2732	2645		304	2743	2531		305
3922.56	30.1		366	3283	2675		364	3061	2013		359	2945	2386		162	3052	2457		172	2841	1799		160	2726	2155		164.667	5.24934		2873	134.999		2137	268.929				3966.04	30.1		286	2717	2655		301	2754	2529		303
4042.55	30		364	3283	2668		362	3064	1985		356	2944	2373		160	3052	2450		170	2844	1771		157	2725	2142		162.333	5.55778		2873.67	135.135		2121	277.598				4086.02	30.1		284	2740	2668		302	2775	2540		302
			Repeated fluorescence tests												Data zeroing processing												Data for plotting														Repeated fluorescence tests
			ROX test of B11-B22				ROX test of B11-B22				ROX test of B11-B22				ROX test of B11-B22				ROX test of B11-B22				ROX test of B11-B22				None			III			III+λ								ROX test of B12-B22				ROX test of B12-B22				ROX test of B12-B22
Time [s]	Temp. [°C]		None	III	III+λ		None	III	III+λ		None	III	III+λ		None	III	III+λ		None	III	III+λ		None	III	III+λ		Average value	Standard deviation		Average value	Standard deviation		Average value	Standard deviation				Time [s]	Temp. [°C]		None	III	III+λ		None	III	III+λ		None
0	30.2		109	133	129		104	125	129		106	128	137																									0	30.1		113	129	142		107	135	132		116
119.903	30		111	135	132		101	128	128		106	126	137																									119.888	29.9		115	134	139		111	136	137		123
239.889	30	add input	113	136	132		101	134	130		103	128	141		0	0	0		0	0	0		0	0	0		0	0		0	0		0	0				239.875	29.9	add input	114	135	141		108	138	137		117
562.827	30		108	146	214		107	138	234		105	139	229		-5	10	82		6	4	104		2	11	88		1	4.54606		8.33333	3.09121		91.3333	9.28559				606.265	30.1		107	139	322		101	134	230		108
682.698	30.1		110	146	632		106	142	705		104	137	649		-3	10	500		5	8	575		1	9	508		1	3.26599		9	0.816497		527.667	33.6287				726.152	30.1		105	137	845		98	137	674		107
802.689	30.1		109	152	1136		105	140	1177		105	136	1114		-4	16	1004		4	6	1047		2	8	973		0.666667	3.39935		10	4.32049		1008	30.3425				846.137	30.1		104	132	1291		99	135	1126		107
922.694	30		113	153	1536		107	142	1495		107	136	1481		0	17	1404		6	8	1365		4	8	1340		3.33333	2.49444		11	4.24264		1369.67	26.3354				966.139	30.1		108	136	1611		102	135	1431		105
1042.68	29.8		106	155	1864		107	145	1756		102	141	1749		-7	19	1732		6	11	1626		-1	13	1608		-0.666667	5.31246		14.3333	3.39935		1655.33	54.7073				1086.14	29.8		104	136	1863		102	137	1667		105
1162.68	30.1		116	162	2109		106	143	1918		108	143	1980		3	26	1977		5	9	1788		5	15	1839		4.33333	0.942809		16.6667	7.03957		1868	79.8373				1206.12	29.8		107	137	2049		101	127	1849		106
1282.68	30.1		117	164	2334		107	149	2060		106	136	2129		4	28	2202		6	15	1930		3	8	1988		4.33333	1.24722		17	8.28654		2040	116.973				1326.12	30.2		107	135	2132		97	132	1972		107
1402.66	30.1		115	162	2513		108	152	2172		102	139	2273		2	26	2381		7	18	2042		-1	11	2132		2.66667	3.29983		18.3333	6.12826		2185	143.381				1446.13	30.1		106	137	2287		98	134	2086		109
1522.66	30.1		117	169	2661		104	147	2250		103	146	2339		4	33	2529		3	13	2120		0	18	2198		2.33333	1.69967		21.3333	8.49837		2282.33	177.303				1566.12	30.1		106	133	2358		101	135	2172		109
1642.67	29.9		118	162	2779		109	156	2365		104	140	2432		5	26	2647		8	22	2235		1	12	2291		4.66667	2.86744		20	5.88784		2391	182.457				1686.1	30		103	138	2402		101	136	2234		105
1762.65	29.8		119	172	2867		113	156	2420		109	144	2478		6	36	2735		12	22	2290		6	16	2337		8	2.82843		24.6667	8.37987		2454	199.621				1806.12	29.9		105	138	2473		103	138	2270		106
1882.65	30.1		118	170	2977		109	159	2505		108	147	2562		5	34	2845		8	25	2375		5	19	2421		6	1.41421		26	6.16441		2547	211.553				1926.1	29.9		110	142	2533		101	139	2336		108
2002.65	30.1		121	169	3037		112	159	2561		108	146	2605		8	33	2905		11	25	2431		5	18	2464		8	2.44949		25.3333	6.12826		2600	216.088				2046.09	30.1		107	140	2545		98	142	2377		110
2122.64	30		119	169	3089		111	158	2581		110	146	2645		6	33	2957		10	24	2451		7	18	2504		7.66667	1.69967		25	6.16441		2637.33	227.072				2166.1	30.1		104	140	2584		101	142	2417		105
2242.63	30		121	173	3137		115	158	2647		112	140	2682		8	37	3005		14	24	2517		9	12	2541		10.3333	2.62467		24.3333	10.2089		2687.67	224.602				2286.09	30.1		105	138	2615		101	140	2436		108
2362.63	29.9		124	174	3196		113	160	2700		113	152	2715		11	38	3064		12	26	2570		10	24	2574		11	0.816497		29.3333	6.18241		2736	231.937				2406.09	30.1		107	143	2641		100	142	2484		104
2482.62	30.1		117	172	3230		114	164	2732		113	154	2753		4	36	3098		13	30	2602		10	26	2612		9	3.74166		30.6667	4.10961		2770.67	231.496				2526.09	29.9		106	145	2682		99	140	2482		107
2602.61	30.1		122	175	3254		112	164	2784		115	152	2809		9	39	3122		11	30	2654		12	24	2668		10.6667	1.24722		31	6.16441		2814.67	217.393				2646.06	29.9		106	144	2684		103	141	2525		107
2722.61	30.1		123	172	3246		115	165	2845		111	155	2806		10	36	3114		14	31	2715		8	27	2665		10.6667	2.49444		31.3333	3.68179		2831.33	200.915				2766.08	30.1		110	145	2716		102	141	2544		111
2842.61	30.1		117	172	3289		117	162	2859		120	155	2856		4	36	3157		16	28	2729		17	27	2715		12.3333	5.90668		30.3333	4.02768		2867	205.141				2886.07	30.1		108	145	2737		101	142	2552		106
2962.61	30.1		119	174	3337		118	167	2889		115	152	2872		6	38	3205		17	33	2759		12	24	2731		11.6667	4.49691		31.6667	5.79272		2898.33	217.147				3006.06	30.2		107	144	2747		98	143	2561		106
3082.62	29.9		119	172	3384		119	167	2960		117	158	2923		6	36	3252		18	33	2830		14	30	2782		12.6667	4.98888		33	2.44949		2954.67	211.158				3126.06	30.1		107	148	2760		102	147	2583		107
3202.59	29.9		119	171	3367		120	165	2976		114	158	2938		6	35	3235		19	31	2846		11	30	2797		12	5.35413		32	2.16025		2959.33	195.95				3246.07	30		110	144	2765		103	145	2610		112
3322.59	30.1		118	180	3396		122	165	3014		115	158	2979		5	44	3264		21	31	2884		12	30	2838		12.6667	6.54896		35	6.37704		2995.33	190.902				3366.04	29.9		106	146	2789		99	143	2613		107
3442.6	30.1		121	174	3389		118	167	3044		119	162	3005		8	38	3257		17	33	2914		16	34	2864		13.6667	4.02768		35	2.16025		3011.67	174.674				3486.05	30		109	142	2786		101	143	2646		106
3562.58	30		122	175	3471		116	169	3073		117	160	3054		9	39	3339		15	35	2943		14	32	2913		12.6667	2.62467		35.3333	2.86744		3065	194.134				3606.05	30.1		108	145	2809		101	146	2616		108
3682.56	30		121	180	3447		121	168	3051		118	159	3096		8	44	3315		20	34	2921		15	31	2955		14.3333	4.92161		36.3333	5.55778		3063.67	178.261				3726.04	30.1		103	148	2840		101	146	2661		108
3802.57	30		122	176	3483		121	167	3116		119	164	3076		9	40	3351		20	33	2986		16	36	2935		15	4.54606		36.3333	2.86744		3090.67	185.257				3846.03	30.1		103	148	2838		105	148	2654		111
3922.56	29.9		123	175	3476		121	170	3132		115	165	3148		10	39	3344		20	36	3002		12	37	3007		14	4.32049		37.3333	1.24722		3117.67	160.055				3966.04	30.1		107	148	2847		101	149	2668		111
4042.55	30.1		121	175	3478		119	169	3135		119	167	3140		8	39	3346		18	35	3005		16	39	2999		14	4.32049		37.6667	1.88562		3116.67	162.182				4086.02	29.9		105	146	2857		101	145	2674		109
			Repeated fluorescence tests												Data zeroing processing												Data for plotting														Repeated fluorescence tests
			FAM test of B11-B23				FAM test of B11-B23				FAM test of B11-B23				FAM test of B11-B23				FAM test of B11-B23				FAM test of B11-B23				None			III			III+λ								FAM test of B12-B23				FAM test of B12-B23				FAM test of B12-B23
Time [s]	Temp. [°C]		None	III	III+λ		None	III	III+λ		None	III	III+λ		None	III	III+λ		None	III	III+λ		None	III	III+λ		Average value	Standard deviation		Average value	Standard deviation		Average value	Standard deviation				Time [s]	Temp. [°C]		None	III	III+λ		None	III	III+λ		None
0	30		157	178	170		167	206	192		189	205	196																									0	30.1		157	170	149		159	187	186		195
119.915	29.9		164	185	176		173	213	193		194	210	202																									119.898	29.9		169	175	158		164	191	192		205
239.886	30	add input	168	191	179		178	215	196		194	214	206		0	0	0		0	0	0		0	0	0		0	0		0	0		0	0				239.905	29.7	add input	169	175	158		165	192	195		204
572.052	30		200	436	435		220	478	506		243	503	480		32	245	256		42	263	310		49	289	274		41	6.97615		265.667	18.0616		280	22.4499				604.883	30		254	501	512		252	539	546		291
691.932	29.9		235	996	938		248	1069	1021		272	1065	981		67	805	759		70	854	825		78	851	775		71.6667	4.6428		836.667	22.4252		786.333	28.1109				724.752	30.1		275	940	870		274	1000	1005		325
811.943	29.9		249	1348	1255		260	1457	1361		291	1463	1320		81	1157	1076		82	1242	1165		97	1249	1114		86.6667	7.31817		1216	41.8171		1118.33	36.4631				844.765	30.1		286	1263	1141		284	1347	1344		337
931.922	30		255	1590	1486		268	1717	1593		298	1724	1563		87	1399	1307		90	1502	1397		104	1510	1357		93.6667	7.4087		1470.33	50.5459		1353.67	36.8179				964.759	30		289	1526	1382		292	1611	1625		347
1051.92	30.2		256	1778	1641		270	1904	1753		308	1935	1737		88	1587	1462		92	1689	1557		114	1721	1531		98	11.431		1665.67	57.1392		1516.67	40.086				1084.74	30		292	1720	1537		296	1823	1825		355
1171.91	30.1		261	1906	1744		271	2052	1866		311	2078	1861		93	1715	1565		93	1837	1670		117	1864	1655		101	11.3137		1805.33	64.8194		1630	46.3681				1204.74	29.9		295	1876	1671		298	1970	1993		359
1291.89	30		263	1996	1815		276	2152	1945		313	2198	1942		95	1805	1636		98	1937	1749		119	1984	1736		104	10.6771		1908.67	75.7731		1707	50.4843				1324.74	29.9		301	1988	1789		299	2110	2099		360
1411.89	30		261	2076	1862		278	2236	2014		314	2289	2001		93	1885	1683		100	2021	1818		120	2075	1795		104.333	11.4407		1993.67	79.9389		1765.33	58.9708				1444.73	30.1		302	2086	1859		304	2218	2216		363
1531.9	29.9		264	2134	1899		277	2322	2052		317	2325	2030		96	1943	1720		99	2107	1856		123	2111	1824		106	12.083		2053.67	78.2702		1800	58.0574				1564.72	30.1		304	2178	1923		306	2285	2302		369
1651.88	29.9		268	2173	1935		283	2370	2093		315	2399	2047		100	1982	1756		105	2155	1897		121	2185	1841		108.667	8.95669		2107.33	89.4663		1831.33	57.9674				1684.72	30		302	2223	1980		306	2348	2353		364
1771.88	30.1		268	2213	1944		283	2415	2123		316	2427	2072		100	2022	1765		105	2200	1927		122	2213	1866		109	9.4163		2145	87.1359		1852.67	66.8049				1804.71	30		304	2259	2021		307	2397	2426		365
1891.87	30.1		270	2248	1958		283	2477	2158		317	2485	2095		102	2057	1779		105	2262	1962		123	2271	1889		110	9.27362		2196.67	98.8276		1876.67	75.2167				1924.71	29.8		301	2320	2071		306	2448	2447		366
2011.86	30.1		268	2281	1975		285	2528	2168		315	2502	2087		100	2090	1796		107	2313	1972		121	2288	1881		109.333	8.73053		2230.33	99.7541		1883	71.8656				2044.71	29.8		304	2366	2103		308	2493	2506		366
2131.86	30		271	2298	1976		290	2565	2186		315	2523	2099		103	2107	1797		112	2350	1990		121	2309	1893		112	7.34847		2255.33	106.215		1893.33	78.7923				2164.7	30		305	2375	2128		308	2530	2526		369
2251.86	29.9		273	2342	1977		288	2605	2203		316	2547	2087		105	2151	1798		110	2390	2007		122	2333	1881		112.333	7.13364		2291.33	101.923		1895.33	85.9237				2284.69	30.1		306	2423	2155		309	2550	2544		365
2371.85	29.8		270	2354	1979		290	2664	2217		316	2556	2093		102	2163	1800		112	2449	2021		122	2342	1887		112	8.16497		2318	117.986		1902.67	90.9004				2404.7	30		304	2461	2176		309	2576	2588		369
2491.84	30.1		274	2368	1964		294	2675	2219		315	2575	2076		106	2177	1785		116	2460	2023		121	2361	1870		114.333	6.2361		2332.67	117.258		1892.67	98.4762				2524.69	30		308	2471	2181		309	2594	2592		368
2611.84	30.1		273	2385	1962		293	2712	2219		314	2599	2079		105	2194	1783		115	2497	2023		120	2385	1873		113.333	6.2361		2358.67	125.093		1893	98.9949				2644.68	29.8		305	2486	2198		307	2629	2627		370
2731.84	30.1		274	2409	1960		295	2721	2210		311	2616	2049		106	2218	1781		117	2506	2014		117	2402	1843		113.333	5.18545		2375.33	119.078		1879.33	98.5303				2764.68	29.9		304	2513	2225		310	2645	2645		357
2851.84	30		272	2420	1945		294	2742	2201		313	2630	2043		104	2229	1766		116	2527	2005		119	2416	1837		113	6.48074		2390.67	122.97		1869.33	100.214				2884.67	30.1		305	2524	2233		312	2658	2655		369
2971.82	29.9		276	2436	1937		295	2772	2197		312	2633	2026		108	2245	1758		117	2557	2001		118	2419	1820		114.333	4.49691		2407	127.656		1859.67	103.093				3004.67	30.1		304	2540	2249		310	2663	2657		372
3091.82	29.8		276	2429	1914		295	2801	2182		312	2665	2025		108	2238	1735		117	2586	1986		118	2451	1819		114.333	4.49691		2425	143.255		1846.67	104.321				3124.67	30		304	2562	2266		311	2684	2696		373
3211.83	30.1		277	2446	1910		297	2798	2166		309	2656	1992		109	2255	1731		119	2583	1970		115	2442	1786		114.333	4.10961		2426.67	134.344		1829	102.199				3244.65	29.9		306	2569	2273		313	2694	2707		373
3331.82	30.1		278	2468	1889		294	2795	2140		311	2664	1960		110	2277	1710		116	2580	1944		117	2450	1754		114.333	3.09121		2435.67	124.114		1802.67	101.539				3364.65	29.8		306	2562	2278		310	2720	2715		371
3451.81	30.1		276	2472	1882		297	2836	2114		310	2677	1951		108	2281	1703		119	2621	1918		116	2463	1745		114.333	4.6428		2455	138.92		1788.67	93.046				3484.66	29.8		303	2594	2291		312	2710	2709		368
3571.81	30.1		276	2487	1863		299	2832	2107		310	2687	1948		108	2296	1684		121	2617	1911		116	2473	1742		115	5.35413		2462	131.278		1779	96.2947				3604.64	30.1		304	2607	2287		310	2739	2715		369
3691.81	30		275	2477	1847		300	2834	2090		310	2677	1918		107	2286	1668		122	2619	1894		116	2463	1712		115	6.16441		2456	136.037		1758	97.8298				3724.64	30.1		307	2607	2298		308	2734	2734		372
3811.79	29.9		275	2485	1822		298	2858	2060		309	2687	1896		107	2294	1643		120	2643	1864		115	2473	1690		114	5.35413		2470	142.494		1732.33	95.059				3844.64	30		305	2607	2315		312	2751	2738		366
3931.78	29.9		280	2498	1803		296	2847	2036		308	2703	1879		112	2307	1624		118	2632	1840		114	2489	1673		114.667	2.49444		2476	132.999		1712.33	92.4638				3964.63	30		310	2634	2328		313	2754	2750		369
4051.77	30.1		276	2495	1788		299	2873	2031		308	2712	1869		108	2304	1609		121	2658	1835		114	2498	1663		114.333	5.31246		2486.67	144.742		1702.33	96.365				4084.62	29.9		305	2622	2321		310	2754	2754		370
			Repeated fluorescence tests												Data zeroing processing												Data for plotting														Repeated fluorescence tests
			ROX test of B11-B23				ROX test of B11-B23				ROX test of B11-B23				ROX test of B11-B23				ROX test of B11-B23				ROX test of B11-B23				None			III			III+λ								ROX test of B12-B23				ROX test of B12-B23				ROX test of B12-B23
Time [s]	Temp. [°C]		None	III	III+λ		None	III	III+λ		None	III	III+λ		None	III	III+λ		None	III	III+λ		None	III	III+λ		Average value	Standard deviation		Average value	Standard deviation		Average value	Standard deviation				Time [s]	Temp. [°C]		None	III	III+λ		None	III	III+λ		None
0	30.1		95	118	115		96	132	126		117	134	132																									0	29.9		95	115	102		104	130	130		119
119.915	30		94	120	116		101	134	127		112	139	131																									119.898	30		101	113	100		104	130	135		122
239.886	30	add input	95	120	120		102	137	127		117	139	135		0	0	0		0	0	0		0	0	0		0	0		0	0		0	0				239.905	30	add input	103	112	109		99	133	134		120
572.052	30		87	110	183		90	123	187		102	129	186		-8	-10	63		-12	-14	60		-15	-10	51		-11.6667	2.86744		-11.3333	1.88562		58	5.09902				604.883	30.1		99	129	202		109	132	234		118
691.932	30.1		91	122	457		93	132	490		106	132	458		-4	2	337		-9	-5	363		-11	-7	323		-8	2.94392		-3.33333	3.85861		341	16.5731				724.752	30		103	123	460		105	135	559		123
811.943	30.1		91	121	815		95	128	871		111	135	833		-4	1	695		-7	-9	744		-6	-4	698		-5.66667	1.24722		-4	4.08248		712.333	22.4252				844.765	29.9		106	128	820		104	135	982		122
931.922	30.1		92	119	1109		91	129	1220		111	133	1180		-3	-1	989		-11	-8	1093		-6	-6	1045		-6.66667	3.29983		-5	2.94392		1042.33	42.4997				964.759	30.2		105	125	1126		103	141	1375		122
1051.92	30.1		90	120	1367		90	134	1519		112	138	1487		-5	0	1247		-12	-3	1392		-5	-1	1352		-7.33333	3.29983		-1.33333	1.24722		1330.33	61.1465				1084.74	30.1		107	131	1400		107	140	1686		125
1171.91	30		92	126	1567		97	133	1743		110	142	1691		-3	6	1447		-5	-4	1616		-7	3	1556		-5	1.63299		1.66667	4.18994		1539.67	69.954				1204.74	30.1		101	128	1593		105	137	1905		120
1291.89	30		91	120	1722		94	136	1901		117	139	1858		-4	0	1602		-8	-1	1774		0	0	1723		-4	3.26599		-0.333333	0.471405		1699.67	72.1311				1324.74	30		102	129	1710		105	139	2075		119
1411.89	30.1		93	123	1842		99	133	2034		113	144	1986		-2	3	1722		-3	-4	1907		-4	5	1851		-3	0.816497		1.33333	3.85861		1826.67	77.4611				1444.73	30		101	132	1843		103	139	2211		120
1531.9	30.1		92	120	1937		96	135	2131		115	137	2089		-3	0	1817		-6	-2	2004		-2	-2	1954		-3.66667	1.69967		-1.33333	0.942809		1925	79.0485				1564.72	29.8		107	131	1911		101	135	2309		123
1651.88	30.1		90	123	2022		95	136	2234		113	140	2176		-5	3	1902		-7	-1	2107		-4	1	2041		-5.33333	1.24722		1	1.63299		2016.67	85.4413				1684.72	30.1		100	131	1994		108	141	2396		126
1771.88	30		88	125	2054		94	139	2339		113	141	2200		-7	5	1934		-8	2	2212		-4	2	2065		-6.33333	1.69967		3	1.41421		2070.33	113.556				1804.71	30.1		102	129	2027		100	138	2440		122
1891.87	30		97	125	2094		101	137	2368		115	139	2272		2	5	1974		-1	0	2241		-2	0	2137		-0.333333	1.69967		1.66667	2.35702		2117.33	109.886				1924.71	30		100	131	2080		105	140	2508		120
2011.86	29.9		90	128	2157		96	144	2453		115	143	2306		-5	8	2037		-6	7	2326		-2	4	2171		-4.33333	1.69967		6.33333	1.69967		2178	118.088				2044.71	30		103	129	2101		104	143	2562		125
2131.86	30.1		94	127	2200		101	144	2501		116	141	2343		-1	7	2080		-1	7	2374		-1	2	2208		-1	0		5.33333	2.35702		2220.67	120.359				2164.7	30		101	132	2150		107	143	2599		122
2251.86	30.1		95	124	2219		99	144	2561		110	143	2390		0	4	2099		-3	7	2434		-7	4	2255		-3.33333	2.86744		5	1.41421		2262.67	136.871				2284.69	29.9		102	133	2172		107	146	2644		121
2371.85	30.1		93	127	2270		100	142	2606		114	141	2421		-2	7	2150		-2	5	2479		-3	2	2286		-2.33333	0.471405		4.66667	2.0548		2305	134.984				2404.7	30		101	131	2200		110	142	2678		123
2491.84	30.1		97	130	2287		102	148	2642		109	145	2434		2	10	2167		0	11	2515		-8	6	2299		-2	4.32049		9	2.16025		2327	143.443				2524.69	30.1		104	135	2237		111	145	2707		123
2611.84	30		97	125	2325		98	148	2664		110	142	2461		2	5	2205		-4	11	2537		-7	3	2326		-3	3.74166		6.33333	3.39935		2356	137.188				2644.68	30.1		102	137	2287		106	144	2724		123
2731.84	29.9		99	129	2316		101	149	2687		112	148	2487		4	9	2196		-1	12	2560		-5	9	2352		-0.666667	3.68179		10	1.41421		2369.33	149.107				2764.68	30		102	135	2268		107	145	2740		122
2851.84	30.1		96	130	2339		100	149	2736		112	152	2508		1	10	2219		-2	12	2609		-5	13	2373		-2	2.44949		11.6667	1.24722		2400.33	160.386				2884.67	30.1		103	134	2281		109	143	2738		126
2971.82	30.1		93	130	2347		103	150	2743		110	147	2500		-2	10	2227		1	13	2616		-7	8	2365		-2.66667	3.29983		10.3333	2.0548		2402.67	161.027				3004.67	29.9		102	133	2322		107	145	2771		120
3091.82	30.1		96	131	2384		103	155	2750		115	142	2521		1	11	2264		1	18	2623		-2	3	2386		0	1.41421		10.6667	6.12826		2424.33	149.047				3124.67	30		98	134	2329		106	145	2812		124
3211.83	30.1		97	134	2373		102	150	2781		108	146	2520		2	14	2253		0	13	2654		-9	7	2385		-2.33333	4.78423		11.3333	3.09121		2430.67	166.862				3244.65	30.1		102	135	2324		105	143	2810		119
3331.82	30.1		97	131	2390		106	152	2787		110	148	2547		2	11	2270		4	15	2660		-7	9	2412		-0.333333	4.78423		11.6667	2.49444		2447.33	161.165				3364.65	30.1		103	130	2344		107	146	2820		120
3451.81	29.9		94	133	2408		103	150	2794		114	149	2553		-1	13	2288		1	13	2667		-3	10	2418		-1	1.63299		12	1.41421		2457.67	157.248				3484.66	30.1		99	136	2375		106	141	2840		120
3571.81	30		98	129	2404		102	158	2812		112	152	2570		3	9	2284		0	21	2685		-5	13	2435		-0.666667	3.29983		14.3333	4.98888		2468	165.362				3604.64	30		101	140	2387		108	146	2838		125
3691.81	30.1		100	134	2422		104	157	2819		115	144	2542		5	14	2302		2	20	2692		-2	5	2407		1.66667	2.86744		13	6.16441		2467	164.773				3724.64	30		101	137	2392		110	148	2859		123
3811.79	30.1		99	138	2443		105	153	2816		113	145	2578		4	18	2323		3	16	2689		-4	6	2443		1	3.55903		13.3333	5.24934		2485	152.342				3844.64	29.9		103	137	2400		106	147	2896		125
3931.78	30.1		98	132	2440		102	155	2847		111	149	2579		3	12	2320		0	18	2720		-6	10	2444		-1	3.74166		13.3333	3.39935		2494.67	167.183				3964.63	30.1		103	135	2425		109	144	2884		121
4051.77	30.1		99	133	2424		103	153	2861		110	151	2604		4	13	2304		1	16	2734		-7	12	2469		-0.666667	4.6428		13.6667	1.69967		2502.33	177.122				4084.62	30.1		105	142	2395		107	144	2890		119
			Repeated fluorescence tests												Data zeroing processing												Data for plotting														Repeated fluorescence tests
			FAM test of B11-B24				FAM test of B11-B24				FAM test of B11-B24				FAM test of B11-B24				FAM test of B11-B24				FAM test of B11-B24				None			III			III+λ								FAM test of B12-B24				FAM test of B12-B24				FAM test of B12-B24
Time [s]	Temp. [°C]		None	III	III+λ		None	III	III+λ		None	III	III+λ		None	III	III+λ		None	III	III+λ		None	III	III+λ		Average value	Standard deviation		Average value	Standard deviation		Average value	Standard deviation				Time [s]	Temp. [°C]		None	III	III+λ		None	III	III+λ		None
0	30		167	186	188		167	197	197		188	196	192																									0	30.1		165	182	186		180	194	201		176
119.915	29.9		173	193	190		171	201	203		195	199	195																									119.898	29.9		174	195	200		184	199	208		178
239.886	30	add input	177	198	193		175	206	208		197	204	200		0	0	0		0	0	0		0	0	0		0	0		0	0		0	0				239.905	29.7	add input	175	197	204		184	200	210		180
572.052	30		207	317	321		207	313	306		228	314	325		30	119	128		32	107	98		31	110	125		31	0.816497		112	5.09902		117	13.4907				604.883	30		219	312	321		244	318	331		232
691.932	29.9		225	871	883		219	873	843		247	854	882		48	673	690		44	667	635		50	650	682		47.3333	2.49444		663.333	9.74109		669	24.2625				724.752	30.1		240	719	752		266	717	774		255
811.943	29.9		230	1285	1304		227	1299	1253		254	1245	1284		53	1087	1111		52	1093	1045		57	1041	1084		54	2.16025		1073.67	23.2283		1080	27.0924				844.765	30.1		249	1097	1150		275	1084	1178		266
931.922	30		236	1599	1606		233	1628	1549		260	1543	1590		59	1401	1413		58	1422	1341		63	1339	1390		60	2.16025		1387.33	35.2357		1381.33	30.0259				964.759	30		255	1391	1467		284	1372	1504		274
1051.92	30.2		237	1822	1831		234	1830	1773		264	1771	1797		60	1624	1638		59	1624	1565		67	1567	1597		62	3.55903		1605	26.8701		1600	29.8775				1084.74	30		259	1627	1714		286	1607	1755		279
1171.91	30.1		240	1987	2003		236	2005	1937		267	1940	1969		63	1789	1810		61	1799	1729		70	1736	1769		64.6667	3.85861		1774.67	27.6446		1769.33	33.069				1204.74	29.9		262	1805	1900		289	1790	1978		284
1291.89	30		243	2123	2113		240	2149	2056		269	2072	2079		66	1925	1920		65	1943	1848		72	1868	1879		67.6667	3.09121		1912	31.9687		1882.33	29.4882				1324.74	29.9		263	1954	2054		294	1923	2161		288
1411.89	30		242	2226	2228		241	2244	2147		269	2182	2177		65	2028	2035		66	2038	1939		72	1978	1977		67.6667	3.09121		2014.67	26.2467		1983.67	39.4743				1444.73	30.1		264	2059	2171		293	2057	2273		289
1531.9	29.9		246	2283	2290		240	2324	2204		274	2256	2242		69	2085	2097		65	2118	1996		77	2052	2042		70.3333	4.98888		2085	26.9444		2045	41.2876				1564.72	30.1		264	2155	2264		298	2146	2381		290
1651.88	29.9		245	2341	2349		241	2388	2245		273	2329	2299		68	2143	2156		66	2182	2037		76	2125	2099		70	4.32049		2150	23.7908		2097.33	48.5958				1684.72	30		264	2204	2321		296	2197	2454		290
1771.88	30.1		245	2387	2397		244	2452	2278		276	2394	2352		68	2189	2204		69	2246	2070		79	2190	2152		72	4.96655		2208.33	26.6375		2142	55.1604				1804.71	30		266	2265	2391		298	2264	2520		292
1891.87	30.1		248	2409	2437		247	2520	2311		277	2452	2374		71	2211	2244		72	2314	2103		80	2248	2174		74.3333	4.02768		2257.67	42.6015		2173.67	57.5635				1924.71	29.8		267	2311	2435		297	2334	2597		293
2011.86	30.1		248	2450	2460		249	2568	2322		275	2512	2414		71	2252	2267		74	2362	2114		78	2308	2214		74.3333	2.86744		2307.33	44.9098		2198.33	63.4368				2044.71	29.8		268	2362	2487		297	2366	2623		294
2131.86	30		248	2490	2475		250	2619	2343		279	2563	2444		71	2292	2282		75	2413	2135		82	2359	2244		76	4.54606		2354.67	49.493		2220.33	62.3021				2164.7	30		267	2394	2502		297	2415	2668		294
2251.86	29.9		247	2513	2490		252	2670	2348		276	2611	2471		70	2315	2297		77	2464	2140		79	2407	2271		75.3333	3.85861		2395.33	61.3858		2236	68.7071				2284.69	30.1		270	2424	2530		294	2452	2704		296
2371.85	29.8		250	2523	2501		255	2696	2357		277	2671	2474		73	2325	2308		80	2490	2149		80	2467	2274		77.6667	3.29983		2427.33	72.9673		2243.67	68.3634				2404.7	30		269	2458	2552		297	2473	2745		295
2491.84	30.1		251	2551	2502		254	2731	2361		278	2685	2496		74	2353	2309		79	2525	2153		81	2481	2296		78	2.94392		2453	72.9566		2252.67	70.6745				2524.69	30		270	2468	2580		298	2498	2755		296
2611.84	30.1		252	2580	2498		255	2768	2354		279	2752	2484		75	2382	2305		80	2562	2146		82	2548	2284		79	2.94392		2497.33	81.753		2245	70.5266				2644.68	29.8		270	2512	2627		298	2539	2802		297
2731.84	30.1		251	2580	2500		254	2785	2351		281	2780	2497		74	2382	2307		79	2579	2143		84	2576	2297		79	4.08248		2512.33	92.1677		2249	75.0644				2764.68	29.9		266	2524	2649		299	2560	2821		295
2851.84	30		252	2596	2486		256	2804	2353		281	2806	2518		75	2398	2293		81	2598	2145		84	2602	2318		80	3.74166		2532.67	95.2377		2252	76.3457				2884.67	30.1		269	2534	2646		299	2562	2845		298
2971.82	29.9		251	2609	2477		256	2832	2354		283	2809	2499		74	2411	2284		81	2626	2146		86	2605	2299		80.3333	4.92161		2547.33	96.7827		2243	68.8622				3004.67	30.1		268	2566	2662		299	2583	2857		297
3091.82	29.8		250	2614	2458		259	2845	2351		285	2836	2510		73	2416	2265		84	2639	2143		88	2632	2310		81.6667	6.3421		2562.33	103.513		2239.33	70.5518				3124.67	30		267	2560	2676		298	2612	2864		294
3211.83	30.1		251	2628	2428		257	2866	2326		281	2859	2492		74	2430	2235		82	2660	2118		84	2655	2292		80	4.32049		2581.67	107.264		2215	72.4293				3244.65	29.9		268	2586	2698		298	2618	2890		298
3331.82	30.1		251	2659	2429		257	2874	2336		284	2867	2467		74	2461	2236		82	2668	2128		87	2663	2267		81	5.35413		2597.33	96.4238		2210.33	59.5781				3364.65	29.8		268	2597	2708		297	2633	2910		294
3451.81	30.1		251	2653	2396		259	2897	2324		286	2892	2475		74	2455	2203		84	2691	2116		89	2688	2275		82.3333	6.2361		2611.33	110.551		2198	65.0077				3484.66	29.8		268	2597	2720		298	2629	2921		298
3571.81	30.1		252	2664	2387		256	2909	2296		285	2908	2450		75	2466	2194		81	2703	2088		88	2704	2250		81.3333	5.31246		2624.33	111.959		2177.33	67.178				3604.64	30.1		267	2610	2728		298	2649	2914		296
3691.81	30		247	2655	2372		259	2923	2296		287	2913	2414		70	2457	2179		84	2717	2088		90	2709	2214		81.3333	8.37987		2627.67	120.724		2160.33	53.1058				3724.64	30.1		266	2626	2730		299	2660	2960		295
3811.79	29.9		249	2674	2335		259	2933	2265		286	2896	2390		72	2476	2142		84	2727	2057		89	2692	2190		81.6667	7.13364		2631.67	110.996		2129.67	54.9929				3844.64	30		268	2606	2733		296	2667	2949		295
3931.78	29.9		250	2679	2324		258	2936	2260		285	2918	2376		73	2481	2131		83	2730	2052		88	2714	2176		81.3333	6.2361		2641.67	113.796		2119.67	51.2532				3964.63	30		268	2634	2747		299	2696	2978		297
4051.77	30.1		252	2694	2291		260	2947	2231		288	2932	2354		75	2496	2098		85	2741	2023		91	2728	2154		83.6667	6.59966		2655	112.555		2091.67	53.6677				4084.62	29.9		267	2641	2761		299	2699	2959		295
			Repeated fluorescence tests												Data zeroing processing												Data for plotting														Repeated fluorescence tests
			ROX test of B11-B24				ROX test of B11-B24				ROX test of B11-B24				ROX test of B11-B24				ROX test of B11-B24				ROX test of B11-B24				None			III			III+λ								ROX test of B12-B24				ROX test of B12-B24				ROX test of B12-B24
Time [s]	Temp. [°C]		None	III	III+λ		None	III	III+λ		None	III	III+λ		None	III	III+λ		None	III	III+λ		None	III	III+λ		Average value	Standard deviation		Average value	Standard deviation		Average value	Standard deviation				Time [s]	Temp. [°C]		None	III	III+λ		None	III	III+λ		None
0	30.1		103	123	126		102	132	126		109	130	124																									0	29.9		101	135	132		116	125	133		97
119.915	30		104	127	131		101	131	132		110	128	131																									119.898	30		98	142	131		119	125	140		102
239.886	30	add input	104	130	131		102	132	136		107	125	133		0	0	0		0	0	0		0	0	0		0	0		0	0		0	0				239.905	30	add input	99	140	138		118	125	136		105
572.052	30		102	131	141		99	133	139		107	132	138		-2	1	10		-3	1	3		0	7	5		-1.66667	1.24722		3	2.82843		6	2.94392				604.883	30.1		98	141	139		122	130	148		103
691.932	30.1		107	131	159		96	127	153		106	128	152		3	1	28		-6	-5	17		-1	3	19		-1.33333	3.68179		-0.333333	3.39935		21.3333	4.78423				724.752	30		99	140	157		118	133	166		105
811.943	30.1		101	133	195		98	131	186		106	132	199		-3	3	64		-4	-1	50		-1	7	66		-2.66667	1.24722		3	3.26599		60	7.11805				844.765	29.9		95	139	201		123	131	207		106
931.922	30.1		105	130	254		96	130	250		104	129	261		1	0	123		-6	-2	114		-3	4	128		-2.66667	2.86744		0.666667	2.49444		121.667	5.79272				964.759	30.2		98	138	291		125	132	275		106
1051.92	30.1		102	129	357		98	128	349		107	136	367		-2	-1	226		-4	-4	213		0	11	234		-2	1.63299		2	6.48074		224.333	8.65384				1084.74	30.1		94	140	419		122	132	396		106
1171.91	30		104	134	491		99	134	459		104	132	482		0	4	360		-3	2	323		-3	7	349		-2	1.41421		4.33333	2.0548		344	15.5134				1204.74	30.1		99	143	574		122	133	525		107
1291.89	30		106	135	626		97	132	592		108	132	629		2	5	495		-5	0	456		1	7	496		-0.666667	3.09121		4	2.94392		482.333	18.625				1324.74	30		100	141	734		120	132	678		104
1411.89	30.1		107	136	772		98	133	732		106	134	766		3	6	641		-4	1	596		-1	9	633		-0.666667	2.86744		5.33333	3.29983		623.333	19.6016				1444.73	30		97	139	898		119	136	848		101
1531.9	30.1		108	135	935		99	139	872		104	138	912		4	5	804		-3	7	736		-3	13	779		-0.666667	3.29983		8.33333	3.39935		773	28.0832				1564.72	29.8		99	137	1060		122	135	997		107
1651.88	30.1		108	134	1057		99	135	999		110	135	1043		4	4	926		-3	3	863		3	10	910		1.33333	3.09121		5.66667	3.09121		899.667	26.7374				1684.72	30.1		99	142	1201		120	134	1137		100
1771.88	30		104	136	1190		102	136	1135		109	139	1168		0	6	1059		0	4	999		2	14	1035		0.666667	0.942809		8	4.32049		1031	24.6577				1804.71	30.1		102	141	1337		118	134	1288		105
1891.87	30		107	136	1323		98	138	1253		106	140	1300		3	6	1192		-4	6	1117		-1	15	1167		-0.666667	2.86744		9	4.24264		1158.67	31.1805				1924.71	30		98	140	1442		121	137	1416		102
2011.86	29.9		105	136	1452		106	137	1358		110	138	1406		1	6	1321		4	5	1222		3	13	1273		2.66667	1.24722		8	3.55903		1272	40.4228				2044.71	30		97	143	1560		122	135	1534		105
2131.86	30.1		107	138	1551		107	136	1456		109	145	1525		3	8	1420		5	4	1320		2	20	1392		3.33333	1.24722		10.6667	6.79869		1377.33	42.1215				2164.7	30		99	144	1675		117	136	1649		107
2251.86	30.1		110	138	1679		106	142	1550		113	145	1655		6	8	1548		4	10	1414		6	20	1522		5.33333	0.942809		12.6667	5.24934		1494.67	58.0192				2284.69	29.9		98	142	1753		119	135	1755		102
2371.85	30.1		113	138	1773		107	143	1634		109	145	1748		9	8	1642		5	11	1498		2	20	1615		5.33333	2.86744		13	5.09902		1585	62.498				2404.7	30		98	140	1826		121	136	1852		107
2491.84	30.1		111	141	1852		105	147	1727		110	147	1844		7	11	1721		3	15	1591		3	22	1711		4.33333	1.88562		16	4.54606		1674.33	59.0668				2524.69	30.1		96	144	1927		115	141	1930		102
2611.84	30		110	141	1953		105	145	1826		109	148	1906		6	11	1822		3	13	1690		2	23	1773		3.66667	1.69967		15.6667	5.24934		1761.67	54.4814				2644.68	30.1		101	146	2032		125	140	2013		108
2731.84	29.9		111	140	2028		104	144	1883		108	150	2014		7	10	1897		2	12	1747		1	25	1881		3.33333	2.62467		15.6667	6.64998		1841.67	67.2574				2764.68	30		99	147	2056		119	138	2089		104
2851.84	30.1		109	141	2103		110	146	1955		109	152	2093		5	11	1972		8	14	1819		2	27	1960		5	2.44949		17.3333	6.94422		1917	69.4694				2884.67	30.1		103	145	2125		123	140	2156		105
2971.82	30.1		106	145	2188		107	151	2017		110	148	2176		2	15	2057		5	19	1881		3	23	2043		3.33333	1.24722		19	3.26599		1993.67	79.8721				3004.67	29.9		94	141	2186		120	142	2253		103
3091.82	30.1		112	143	2241		109	150	2104		111	153	2208		8	13	2110		7	18	1968		4	28	2075		6.33333	1.69967		19.6667	6.2361		2051	60.4042				3124.67	30		101	148	2238		122	140	2285		105
3211.83	30.1		109	147	2280		108	156	2139		114	152	2286		5	17	2149		6	24	2003		7	27	2153		6	0.816497		22.6667	4.18994		2101.67	69.787				3244.65	30.1		98	142	2275		118	140	2360		102
3331.82	30.1		111	144	2359		106	152	2213		117	153	2351		7	14	2228		4	20	2077		10	28	2218		7	2.44949		20.6667	5.73488		2174.33	68.946				3364.65	30.1		96	146	2339		116	139	2394		101
3451.81	29.9		111	139	2396		105	150	2245		110	151	2407		7	9	2265		3	18	2109		3	26	2274		4.33333	1.88562		17.6667	6.94422		2216	75.7496				3484.66	30.1		99	146	2382		119	139	2436		102
3571.81	30		111	142	2440		108	156	2326		119	151	2463		7	12	2309		6	24	2190		12	26	2330		8.33333	2.62467		20.6667	6.18241		2276.33	61.6459				3604.64	30		101	148	2412		118	140	2493		105
3691.81	30.1		107	147	2469		109	152	2341		112	156	2474		3	17	2338		7	20	2205		5	31	2341		5	1.63299		22.6667	6.01849		2294.67	63.4157				3724.64	30		98	148	2434		122	136	2532		104
3811.79	30.1		112	148	2512		109	155	2376		114	154	2560		8	18	2381		7	23	2240		7	29	2427		7.33333	0.471405		23.3333	4.49691		2349.33	79.5585				3844.64	29.9		100	144	2489		121	137	2577		103
3931.78	30.1		111	147	2528		106	152	2434		109	153	2594		7	17	2397		4	20	2298		2	28	2461		4.33333	2.0548		21.6667	4.6428		2385.33	67.0539				3964.63	30.1		97	147	2506		125	141	2621		101
4051.77	30.1		105	146	2581		107	154	2459		109	157	2632		1	16	2450		5	22	2323		2	32	2499		2.66667	1.69967		23.3333	6.59966		2424	74.1665				4084.62	30.1		101	146	2511		123	139	2657		102
			Repeated fluorescence tests												Data zeroing processing												Data for plotting														Repeated fluorescence tests
			FAM test of B11-B25				FAM test of B11-B25				FAM test of B11-B25				FAM test of B11-B25				FAM test of B11-B25				FAM test of B11-B25				None			III			III+λ								FAM test of B12-B25				FAM test of B12-B25				FAM test of B12-B25
Time [s]	Temp. [°C]		None	III	III+λ		None	III	III+λ		None	III	III+λ		None	III	III+λ		None	III	III+λ		None	III	III+λ		Average value	Standard deviation		Average value	Standard deviation		Average value	Standard deviation				Time [s]	Temp. [°C]		None	III	III+λ		None	III	III+λ		None
0	29.9		152	177	170		184	202	195		185	198	188																									0	30.1		132	147	150		151	175	170		149
119.878	29.7		161	184	179		190	208	201		193	202	195																									119.885	29.8		141	153	163		161	182	179		157
239.875	30	add input	162	187	181		193	210	205		192	204	197		0	0	0		0	0	0		0	0	0		0	0		0	0		0	0				239.871	29.9	add input	142	153	163		160	182	181		159
603.847	30.2		173	467	511		205	523	595		204	560	565		11	280	330		12	313	390		12	356	368		11.6667	0.471405		316.333	31.1163		362.667	24.7835				618.185	30.1		218	421	507		240	505	516		251
723.742	30		197	998	1025		233	1093	1158		232	1150	1113		35	811	844		40	883	953		40	946	916		38.3333	2.35702		880	55.1543		904.333	45.2573				738.081	30		239	777	855		269	902	935		280
843.734	29.7		203	1326	1347		237	1460	1532		238	1525	1472		41	1139	1166		44	1250	1327		46	1321	1275		43.6667	2.0548		1236.67	74.897		1256	67.087				858.073	30		248	1057	1143		279	1218	1269		293
963.718	30		204	1571	1573		240	1719	1779		240	1816	1731		42	1384	1392		47	1509	1574		48	1612	1534		45.6667	2.62467		1501.67	93.2249		1500	78.094				978.063	30		257	1289	1381		286	1468	1529		299
1083.74	30.1		204	1752	1730		241	1905	1958		244	1997	1910		42	1565	1549		48	1695	1753		52	1793	1713		47.3333	4.10961		1684.33	93.3857		1671.67	88.2622				1098.07	30.1		259	1463	1548		291	1665	1745		305
1203.73	30.1		204	1883	1837		242	2060	2084		244	2144	2040		42	1696	1656		49	1850	1879		52	1940	1843		47.6667	4.18994		1828.67	100.748		1792.67	97.7491				1218.06	30		263	1586	1692		297	1825	1905		310
1323.71	30.1		206	1977	1914		243	2153	2165		243	2261	2135		44	1790	1733		50	1943	1960		51	2057	1938		48.3333	3.09121		1930	109.389		1877	102.219				1338.05	30		266	1697	1785		299	1961	2017		315
1443.73	30		206	2051	1977		240	2216	2217		246	2334	2182		44	1864	1796		47	2006	2012		54	2130	1985		48.3333	4.18994		2000	108.677		1931	96.0937				1458.06	29.9		267	1776	1873		301	2051	2108		318
1563.71	29.9		207	2120	2013		243	2303	2281		246	2413	2241		45	1933	1832		50	2093	2076		54	2209	2044		49.6667	3.68179		2078.33	113.153		1984	108.271				1578.05	29.8		272	1837	1930		306	2139	2186		322
1683.7	29.8		208	2146	2049		241	2345	2303		245	2458	2268		46	1959	1868		48	2135	2098		53	2254	2071		49	2.94392		2116	121.18		2012.33	102.653				1698.03	29.9		271	1885	1984		303	2204	2251		321
1803.7	30.1		205	2191	2055		241	2404	2317		247	2497	2275		43	2004	1874		48	2194	2112		55	2293	2078		48.6667	4.92161		2163.67	119.918		2021.33	105.101				1818.04	30.1		271	1921	2025		305	2255	2306		322
1923.7	30.1		208	2217	2065		242	2416	2348		245	2554	2307		46	2030	1884		49	2206	2143		53	2350	2110		49.3333	2.86744		2195.33	130.857		2045.67	115.107				1938.03	30.1		273	1957	2044		306	2313	2342		324
2043.69	30		206	2243	2081		240	2458	2354		246	2578	2322		44	2056	1900		47	2248	2149		54	2374	2125		48.3333	4.18994		2226	130.752		2058	112.152				2058	30		271	1981	2083		303	2340	2392		323
2163.7	30		207	2257	2084		239	2501	2358		245	2593	2318		45	2070	1903		46	2291	2153		53	2389	2121		48	3.55903		2250	133.419		2059	111.08				2178	30		273	2015	2111		307	2368	2421		323
2283.7	29.9		208	2273	2078		242	2525	2380		246	2622	2320		46	2086	1897		49	2315	2175		54	2418	2123		49.6667	3.29983		2273	138.754		2065	120.676				2298	29.9		275	2042	2136		306	2427	2451		322
2403.68	29.8		207	2303	2068		239	2533	2355		247	2648	2334		45	2116	1887		46	2323	2150		55	2444	2137		48.6667	4.49691		2294.33	135.431		2058	121.032				2417.97	29.8		275	2056	2154		309	2447	2468		324
2523.68	30.1		205	2311	2060		238	2544	2339		245	2651	2312		43	2124	1879		45	2334	2134		53	2447	2115		47	4.32049		2301.67	133.832		2042.67	115.989				2537.97	30.1		274	2075	2172		309	2472	2487		322
2643.67	30.1		205	2333	2067		239	2557	2345		247	2679	2286		43	2146	1886		46	2347	2140		55	2475	2089		48	5.09902		2322.67	135.411		2038.33	109.71				2657.97	30		275	2092	2175		307	2489	2513		324
2763.65	30		205	2347	2061		240	2568	2348		247	2704	2283		43	2160	1880		47	2358	2143		55	2500	2086		48.3333	4.98888		2339.33	139.431		2036.33	112.967				2777.96	30		278	2100	2188		307	2502	2525		322
2883.65	30		206	2354	2035		238	2569	2319		247	2709	2291		44	2167	1854		45	2359	2114		55	2505	2094		48	4.96655		2343.67	138.413		2020.67	118.134				2897.96	30		276	2122	2199		307	2503	2532		321
3003.64	29.9		205	2351	2015		239	2582	2303		247	2700	2258		43	2164	1834		46	2372	2098		55	2496	2061		48	5.09902		2344	136.977		1997.67	116.711				3017.95	29.9		276	2123	2223		306	2535	2547		323
3123.63	29.8		207	2373	2012		239	2602	2283		249	2721	2239		45	2186	1831		46	2392	2078		57	2517	2042		49.3333	5.4365		2365	136.472		1983.67	108.947				3137.94	29.8		276	2148	2212		308	2554	2566		324
3243.63	30.1		207	2375	1991		239	2605	2274		249	2736	2225		45	2188	1810		46	2395	2069		57	2532	2028		49.3333	5.4365		2371.67	141.403		1969	113.669				3257.95	30.1		278	2146	2236		310	2561	2568		324
3363.61	30.1		206	2384	1980		239	2607	2262		248	2742	2203		44	2197	1799		46	2397	2057		56	2538	2006		48.6667	5.24934		2377.33	139.906		1954	111.562				3377.94	30.1		278	2143	2237		312	2578	2577		323
3483.61	30.1		207	2399	1953		239	2628	2243		247	2746	2183		45	2212	1772		46	2418	2038		55	2542	1986		48.6667	4.49691		2390.67	136.101		1932	115.112				3497.92	30.1		279	2152	2249		308	2586	2588		321
3603.62	30		205	2386	1941		239	2623	2214		246	2760	2171		43	2199	1760		46	2413	2009		54	2556	1974		47.6667	4.6428		2389.33	146.702		1914.33	110.062				3617.93	30		276	2159	2247		306	2595	2598		324
3723.61	30		206	2395	1930		239	2637	2197		250	2784	2140		44	2208	1749		46	2427	1992		58	2580	1943		49.3333	6.18241		2405	152.663		1894.67	104.926				3737.91	29.9		277	2160	2256		310	2590	2599		324
3843.6	29.9		207	2404	1914		239	2641	2180		245	2785	2127		45	2217	1733		46	2431	1975		53	2581	1930		48	3.55903		2409.67	149.366		1879.33	105.091				3857.89	29.8		278	2171	2265		308	2605	2588		324
3963.59	30		205	2416	1887		236	2639	2160		247	2780	2114		43	2229	1706		43	2429	1955		55	2576	1917		47	5.65685		2411.33	142.212		1859.33	109.527				3977.89	30.1		277	2173	2259		309	2610	2598		325
4083.58	30.1		206	2416	1867		236	2649	2142		246	2786	2080		44	2229	1686		43	2439	1937		54	2582	1883		47	4.96655		2416.67	144.974		1835.33	107.871				4097.89	30.1		277	2175	2256		307	2621	2602		326
			Repeated fluorescence tests												Data zeroing processing												Data for plotting														Repeated fluorescence tests
			ROX test of B11-B25				ROX test of B11-B25				ROX test of B11-B25				ROX test of B11-B25				ROX test of B11-B25				ROX test of B11-B25				None			III			III+λ								ROX test of B12-B25				ROX test of B12-B25				ROX test of B12-B25
Time [s]	Temp. [°C]		None	III	III+λ		None	III	III+λ		None	III	III+λ		None	III	III+λ		None	III	III+λ		None	III	III+λ		Average value	Standard deviation		Average value	Standard deviation		Average value	Standard deviation				Time [s]	Temp. [°C]		None	III	III+λ		None	III	III+λ		None
0	30.1		99	122	117		112	128	128		115	127	131																									0	29.9		85	103	108		95	116	119		97
119.878	29.9		102	125	122		118	136	137		120	137	130																									119.885	29.7		90	107	118		98	126	128		100
239.875	30	add input	98	130	126		120	134	137		118	139	137		0	0	0		0	0	0		0	0	0		0	0		0	0		0	0				239.871	30	add input	90	105	117		96	129	126		101
603.847	30		90	114	120		105	126	138		103	134	143		-8	-16	-6		-15	-8	1		-15	-5	6		-12.6667	3.29983		-9.66667	4.6428		0.333333	4.92161				618.185	30.2		89	110	121		99	125	135		101
723.742	30.1		94	122	134		111	132	157		117	146	159		-4	-8	8		-9	-2	20		-1	7	22		-4.66667	3.29983		-1	6.16441		16.6667	6.18241				738.081	30.2		87	113	128		99	126	146		105
843.734	30.1		97	124	146		110	133	166		113	143	172		-1	-6	20		-10	-1	29		-5	4	35		-5.33333	3.68179		-1	4.08248		28	6.16441				858.073	30.2		90	110	139		100	124	165		103
963.718	30.1		94	121	164		112	130	182		110	144	198		-4	-9	38		-8	-4	45		-8	5	61		-6.66667	1.88562		-2.66667	5.79272		48	9.62635				978.063	30.2		94	112	150		99	127	182		105
1083.74	30.1		94	125	182		113	135	210		116	146	221		-4	-5	56		-7	1	73		-2	7	84		-4.33333	2.0548		1	4.89898		71	11.5181				1098.07	30.1		87	111	166		93	131	211		107
1203.73	29.9		93	123	207		111	134	230		112	143	247		-5	-7	81		-9	0	93		-6	4	110		-6.66667	1.69967		-1	4.54606		94.6667	11.8977				1218.06	29.9		89	108	186		98	126	255		101
1323.71	29.9		99	123	232		109	133	257		112	145	274		1	-7	106		-11	-1	120		-6	6	137		-5.33333	4.92161		-0.666667	5.31246		121	12.6754				1338.05	30.1		86	115	212		94	126	294		102
1443.73	30.2		94	126	270		112	133	293		116	149	320		-4	-4	144		-8	-1	156		-2	10	183		-4.66667	2.49444		1.66667	6.01849		161	16.3095				1458.06	30.1		90	110	240		96	126	340		103
1563.71	30.1		93	128	296		104	136	326		115	144	357		-5	-2	170		-16	2	189		-3	5	220		-8	5.71548		1.66667	2.86744		193	20.6074				1578.05	30.1		91	112	261		96	129	390		110
1683.7	30.1		95	127	341		106	132	366		116	151	410		-3	-3	215		-14	-2	229		-2	12	273		-6.33333	5.4365		2.33333	6.84755		239	24.7117				1698.03	30.1		88	114	298		95	127	439		105
1803.7	30.1		96	126	377		114	136	406		116	148	449		-2	-4	251		-6	2	269		-2	9	312		-3.33333	1.88562		2.33333	5.31246		277.333	25.5908				1818.04	30		89	112	333		96	129	494		103
1923.7	30		98	128	421		113	133	448		116	152	507		0	-2	295		-7	-1	311		-2	13	370		-3	2.94392		3.33333	6.84755		325.333	32.2525				1938.03	29.9		90	114	369		99	132	547		107
2043.69	29.9		98	121	467		111	136	482		114	153	553		0	-9	341		-9	2	345		-4	14	416		-4.33333	3.68179		2.33333	9.39267		367.333	34.4513				2058	30		91	117	395		94	130	615		106
2163.7	30.2		96	127	505		107	141	539		114	150	593		-2	-3	379		-13	7	402		-4	11	456		-6.33333	4.78423		5	5.88784		412.333	32.2731				2178	30.2		94	116	443		100	132	660		105
2283.7	30.1		97	126	553		106	136	584		112	149	659		-1	-4	427		-14	2	447		-6	10	522		-7	5.35413		2.66667	5.73488		465.333	40.8928				2298	30.1		89	116	465		99	131	711		106
2403.68	30.1		94	123	589		112	139	627		116	154	698		-4	-7	463		-8	5	490		-2	15	561		-4.66667	2.49444		4.33333	8.99383		504.667	41.3306				2417.97	30.1		93	116	518		98	136	770		105
2523.68	30.1		96	128	635		111	137	669		115	157	739		-2	-2	509		-9	3	532		-3	18	602		-4.66667	3.09121		6.33333	8.49837		547.667	39.5502				2537.97	30		89	115	542		96	136	812		105
2643.67	30		90	131	685		109	140	703		114	154	785		-8	1	559		-11	6	566		-4	15	648		-7.66667	2.86744		7.33333	5.79272		591	40.4063				2657.97	29.9		91	113	578		95	133	856		106
2763.65	29.8		93	128	720		109	142	754		111	151	850		-5	-2	594		-11	8	617		-7	12	713		-7.66667	2.49444		6	5.88784		641.333	51.5386				2777.96	29.9		91	116	609		95	135	919		107
2883.65	30.1		94	128	769		109	141	790		118	157	892		-4	-2	643		-11	7	653		0	18	755		-5	4.54606		7.66667	8.17856		683.667	50.6052				2897.96	30.1		92	117	642		98	135	968		105
3003.64	30.1		91	130	791		108	143	836		116	159	929		-7	0	665		-12	9	699		-2	20	792		-7	4.08248		9.66667	8.17856		718.667	53.6801				3017.95	30.1		92	118	686		98	135	1019		104
3123.63	30.1		96	126	842		108	142	877		110	153	978		-2	-4	716		-12	8	740		-8	14	841		-7.33333	4.10961		6	7.48331		765.667	54.1623				3137.94	30.1		91	114	708		101	134	1060		103
3243.63	30.1		93	129	884		110	141	922		117	153	1028		-5	-1	758		-10	7	785		-1	14	891		-5.33333	3.68179		6.66667	6.12826		811.333	57.4011				3257.95	30.1		89	114	749		101	135	1100		104
3363.61	30.1		93	128	925		107	138	964		112	159	1075		-5	-2	799		-13	4	827		-6	20	938		-8	3.55903		7.33333	9.28559		854.667	60.0241				3377.94	30		87	112	785		102	137	1153		107
3483.61	29.9		93	131	968		109	142	999		117	158	1113		-5	1	842		-11	8	862		-1	19	976		-5.66667	4.10961		9.33333	7.4087		893.333	59.0217				3497.92	29.9		93	115	809		98	138	1201		109
3603.62	30		96	127	1009		108	139	1038		113	158	1145		-2	-3	883		-12	5	901		-5	19	1008		-6.33333	4.18994		7	9.09212		930.667	55.1745				3617.93	30.1		91	119	842		99	137	1230		109
3723.61	30.1		95	133	1035		109	140	1075		115	154	1200		-3	3	909		-11	6	938		-3	15	1063		-5.66667	3.77124		8	5.09902		970	66.8182				3737.91	30.1		89	116	864		96	134	1280		109
3843.6	30.2		93	130	1086		115	143	1111		114	159	1238		-5	0	960		-5	9	974		-4	20	1101		-4.66667	0.471405		9.66667	8.17856		1011.67	63.4262				3857.89	30.1		91	117	893		98	138	1325		107
3963.59	30.1		93	133	1135		110	138	1160		114	155	1267		-5	3	1009		-10	4	1023		-4	16	1130		-6.33333	2.62467		7.66667	5.90668		1054	54.0432				3977.89	30.1		90	117	939		98	138	1370		103
4083.58	30.1		93	137	1154		111	141	1185		114	161	1321		-5	7	1028		-9	7	1048		-4	22	1184		-6	2.16025		12	7.07107		1086.67	69.3077				4097.89	30		91	116	965		97	136	1399		106
			Repeated fluorescence tests												Data zeroing processing												Data for plotting														Repeated fluorescence tests
			FAM test of B11-B26				FAM test of B11-B26				FAM test of B11-B26				FAM test of B11-B26				FAM test of B11-B26				FAM test of B11-B26				None			III			III+λ								FAM test of B12-B26				FAM test of B12-B26				FAM test of B12-B26
Time [s]	Temp. [°C]		None	III	III+λ		None	III	III+λ		None	III	III+λ		None	III	III+λ		None	III	III+λ		None	III	III+λ		Average value	Standard deviation		Average value	Standard deviation		Average value	Standard deviation				Time [s]	Temp. [°C]		None	III	III+λ		None	III	III+λ		None
0	29.9		179	190	187		154	182	173		156	183	181																									0	30.1		151	203	167		173	189	177		169
119.878	29.7		188	199	195		164	190	183		164	188	188																									119.885	29.8		158	207	177		174	192	189		175
239.875	30	add input	191	201	198		167	193	187		166	193	190		0	0	0		0	0	0		0	0	0		0	0		0	0		0	0				239.871	29.9	add input	158	211	180		175	194	193		175
603.847	30.2		246	394	429		213	346	346		229	350	326		55	193	231		46	153	159		63	157	136		54.6667	6.94422		167.667	17.9877		175.333	40.4667				618.185	30.1		202	363	342		236	324	310		237
723.742	30		279	1003	1030		244	924	911		259	923	903		88	802	832		77	731	724		93	730	713		86	6.68331		754.333	33.7079		756.333	53.6925				738.081	30		225	764	745		253	716	699		261
843.734	29.7		295	1445	1467		254	1345	1320		272	1352	1356		104	1244	1269		87	1152	1133		106	1159	1166		99	8.52447		1185	41.8171		1189.33	57.9214				858.073	30		233	1133	1126		263	1078	1058		270
963.718	30		302	1769	1788		265	1640	1626		282	1677	1676		111	1568	1590		98	1447	1439		116	1484	1486		108.333	7.58654		1499.67	50.625		1505	63.0925				978.063	30		238	1458	1456		269	1384	1361		278
1083.74	30.1		304	2016	2013		267	1871	1838		286	1916	1919		113	1815	1815		100	1678	1651		120	1723	1729		111	8.28654		1738.67	57.0166		1731.67	66.9793				1098.07	30.1		242	1709	1702		273	1637	1624		280
1203.73	30.1		307	2184	2169		271	2057	1994		291	2088	2075		116	1983	1971		104	1864	1807		125	1895	1885		115	8.60233		1914	50.405		1887.67	66.9793				1218.06	30		243	1908	1903		277	1834	1812		285
1323.71	30.1		312	2309	2278		271	2162	2096		295	2230	2206		121	2108	2080		104	1969	1909		129	2037	2016		118	10.4243		2038	56.7509		2001.67	70.5423				1338.05	30		246	2067	2051		280	1983	1984		285
1443.73	30		312	2407	2357		273	2268	2175		296	2326	2288		121	2206	2159		106	2075	1988		130	2133	2098		119	9.89949		2138	53.5973		2081.67	70.7594				1458.06	29.9		249	2187	2174		281	2106	2098		291
1563.71	29.9		313	2476	2402		276	2350	2240		298	2405	2362		122	2275	2204		109	2157	2053		132	2212	2172		121	9.4163		2214.67	48.2102		2143	64.9667				1578.05	29.8		248	2298	2281		283	2219	2202		292
1683.7	29.8		313	2532	2431		275	2388	2267		296	2472	2407		122	2331	2233		108	2195	2080		130	2279	2217		120	9.09212		2268.33	56.0317		2176.67	68.665				1698.03	29.9		250	2353	2331		285	2321	2277		291
1803.7	30.1		314	2581	2437		278	2433	2296		300	2515	2430		123	2380	2239		111	2240	2109		134	2322	2240		122.667	9.39267		2314	57.434		2196	61.5196				1818.04	30.1		250	2421	2415		288	2391	2355		296
1923.7	30.1		315	2611	2449		276	2495	2315		298	2576	2464		124	2410	2251		109	2302	2128		132	2383	2274		121.667	9.53357		2365	45.8912		2217.67	64.0954				1938.03	30.1		249	2475	2434		285	2451	2418		292
2043.69	30		316	2644	2445		276	2513	2322		300	2609	2457		125	2443	2247		109	2320	2135		134	2416	2267		122.667	10.3387		2393	52.7826		2216.33	58.0881				2058	30		248	2517	2485		284	2499	2447		295
2163.7	30		316	2679	2441		278	2535	2329		301	2642	2481		125	2478	2243		111	2342	2142		135	2449	2291		123.667	9.84322		2423	58.4865		2225.33	62.0985				2178	30		252	2548	2518		288	2538	2497		296
2283.7	29.9		314	2694	2461		279	2569	2327		299	2668	2505		123	2493	2263		112	2376	2140		133	2475	2315		122.667	8.57645		2448	51.4393		2239.33	73.3773				2298	29.9		255	2588	2548		288	2587	2519		298
2403.68	29.8		316	2717	2437		275	2587	2316		301	2694	2506		125	2516	2239		108	2394	2129		135	2501	2316		122.667	11.1455		2470.33	54.3221		2228	76.7376				2417.97	29.8		250	2616	2574		288	2620	2557		296
2523.68	30.1		317	2725	2402		276	2586	2308		300	2721	2498		126	2524	2204		109	2393	2121		134	2528	2308		123	10.4243		2481.67	62.7181		2211	76.5027				2537.97	30.1		252	2639	2598		287	2651	2576		299
2643.67	30.1		317	2762	2404		278	2624	2308		300	2740	2490		126	2561	2206		111	2431	2121		134	2547	2300		123.667	9.53357		2513	58.2638		2209	73.1072				2657.97	30		253	2666	2616		289	2679	2595		294
2763.65	30		316	2777	2386		277	2629	2297		300	2738	2490		125	2576	2188		110	2436	2110		134	2545	2300		123	9.89949		2519	60.0389		2199.33	77.9801				2777.96	30		256	2704	2649		288	2708	2622		297
2883.65	30		316	2781	2365		279	2655	2283		301	2764	2483		125	2580	2167		112	2462	2096		135	2571	2293		124	9.4163		2537.67	53.6304		2185.33	81.463				2897.96	30		252	2699	2649		288	2726	2645		299
3003.64	29.9		315	2761	2327		279	2664	2268		299	2785	2474		124	2560	2129		112	2471	2081		133	2592	2284		123	8.60233		2541	51.1924		2164.67	86.6269				3017.95	29.9		254	2716	2660		288	2745	2672		299
3123.63	29.8		314	2804	2304		277	2677	2240		302	2810	2457		123	2603	2106		110	2484	2053		136	2617	2267		123	10.6145		2568	59.6713		2142	90.9982				3137.94	29.8		252	2745	2687		288	2756	2680		300
3243.63	30.1		317	2816	2297		278	2684	2242		299	2804	2455		126	2615	2099		111	2491	2055		133	2611	2265		123.333	9.17727		2572.33	57.5345		2139.67	90.4262				3257.95	30.1		252	2731	2685		290	2762	2690		300
3363.61	30.1		316	2815	2261		277	2681	2203		299	2820	2435		125	2614	2063		110	2488	2016		133	2627	2245		122.667	9.53357		2576.33	62.6862		2108	98.7556				3377.94	30.1		258	2757	2715		290	2774	2708		300
3483.61	30.1		314	2815	2218		276	2696	2196		298	2820	2421		123	2614	2020		109	2503	2009		132	2627	2231		121.333	9.46338		2581.33	55.6437		2086.67	102.158				3497.92	30.1		253	2791	2717		287	2798	2727		300
3603.62	30		316	2806	2188		276	2703	2146		296	2841	2387		125	2605	1990		109	2510	1959		130	2648	2197		121.333	8.95669		2587.67	57.6561		2048.67	105.648				3617.93	30		253	2796	2736		286	2809	2727		300
3723.61	30		313	2825	2171		276	2717	2142		300	2840	2389		122	2624	1973		109	2524	1955		134	2647	2199		121.667	10.2089		2598.33	53.3937		2042.33	111.024				3737.91	29.9		253	2800	2727		288	2824	2733		299
3843.6	29.9		316	2822	2123		277	2708	2121		300	2873	2365		125	2621	1925		110	2515	1934		134	2680	2175		123	9.89949		2605.33	68.2658		2011.33	115.788				3857.89	29.8		254	2800	2740		288	2840	2751		299
3963.59	30		314	2840	2106		278	2730	2097		303	2877	2343		123	2639	1908		111	2537	1910		137	2684	2153		123.667	10.6249		2620	61.498		1990.33	115.026				3977.89	30.1		253	2809	2750		290	2850	2757		298
4083.58	30.1		313	2836	2068		279	2725	2067		300	2870	2341		122	2635	1870		112	2532	1880		134	2677	2151		122.667	8.99383		2614.67	60.9171		1967	130.172				4097.89	30.1		251	2801	2750		290	2843	2769		299
			Repeated fluorescence tests												Data zeroing processing												Data for plotting														Repeated fluorescence tests
			ROX test of B11-B26				ROX test of B11-B26				ROX test of B11-B26				ROX test of B11-B26				ROX test of B11-B26				ROX test of B11-B26				None			III			III+λ								ROX test of B12-B26				ROX test of B12-B26				ROX test of B12-B26
Time [s]	Temp. [°C]		None	III	III+λ		None	III	III+λ		None	III	III+λ		None	III	III+λ		None	III	III+λ		None	III	III+λ		Average value	Standard deviation		Average value	Standard deviation		Average value	Standard deviation				Time [s]	Temp. [°C]		None	III	III+λ		None	III	III+λ		None
0	30.1		109	127	130		95	124	114		98	117	115																									0	29.9		104	133	121		112	134	127		114
119.878	29.9		111	132	127		102	126	124		99	119	121																									119.885	29.7		103	138	127		112	137	134		115
239.875	30	add input	111	135	131		102	127	123		103	115	126		0	0	0		0	0	0		0	0	0		0	0		0	0		0	0				239.871	30	add input	104	137	131		108	140	136		114
603.847	30		132	167	211		116	155	180		126	154	182		21	32	80		14	28	57		23	39	56		19.3333	3.85861		33	4.54606		64.3333	11.0855				618.185	30.2		104	162	168		121	145	155		129
723.742	30.1		143	183	401		128	172	342		132	164	341		32	48	270		26	45	219		29	49	215		29	2.44949		47.3333	1.69967		234.667	25.0377				738.081	30.2		114	166	311		125	150	262		127
843.734	30.1		148	188	725		128	174	620		137	177	621		37	53	594		26	47	497		34	62	495		32.3333	4.6428		54	6.16441		528.667	46.2049				858.073	30.2		112	166	584		123	143	475		128
963.718	30.1		150	196	1091		133	185	942		143	181	932		39	61	960		31	58	819		40	66	806		36.6667	4.02768		61.6667	3.29983		861.667	69.7344				978.063	30.2		113	171	907		130	149	747		132
1083.74	30.1		147	194	1443		137	191	1251		158	189	1261		36	59	1312		35	64	1128		55	74	1135		42	9.20145		65.6667	6.2361		1191.67	85.1365				1098.07	30.1		117	173	1217		129	145	1029		133
1203.73	29.9		156	207	1734		137	191	1545		158	193	1534		45	72	1603		35	64	1422		55	78	1408		45	8.16497		71.3333	5.73488		1477.67	88.8082				1218.06	29.9		116	170	1500		128	151	1294		137
1323.71	29.9		164	210	2001		144	195	1765		162	194	1773		53	75	1870		42	68	1642		59	79	1647		51.3333	7.03957		74	4.54606		1719.67	106.321				1338.05	30.1		116	173	1764		133	153	1537		139
1443.73	30.2		170	215	2183		145	204	1963		159	193	1997		59	80	2052		43	77	1840		56	78	1871		52.6667	6.94422		78.3333	1.24722		1921	93.4915				1458.06	30.1		118	183	1940		134	160	1715		139
1563.71	30.1		165	214	2369		148	205	2141		167	208	2181		54	79	2238		46	78	2018		64	93	2055		54.6667	7.36357		83.3333	6.84755		2103.67	96.1815				1578.05	30.1		118	181	2104		137	163	1895		142
1683.7	30.1		171	215	2510		149	220	2267		175	207	2321		60	80	2379		47	93	2144		72	92	2195		59.6667	10.2089		88.3333	5.90668		2239.33	100.93				1698.03	30.1		126	185	2247		136	170	2052		142
1803.7	30.1		175	227	2616		152	214	2399		177	213	2445		64	92	2485		50	87	2276		74	98	2319		62.6667	9.84322		92.3333	4.49691		2360	90.1147				1818.04	30		124	186	2363		135	173	2173		140
1923.7	30		176	228	2735		153	213	2499		174	217	2538		65	93	2604		51	86	2376		71	102	2412		62.3333	8.37987		93.6667	6.54896		2464	100.08				1938.03	29.9		128	189	2454		136	179	2279		142
2043.69	29.9		177	228	2814		152	214	2572		183	217	2658		66	93	2683		50	87	2449		80	102	2532		65.3333	12.2565		94	6.16441		2554.67	96.8653				2058	30		125	194	2516		133	178	2366		144
2163.7	30.2		179	229	2878		159	220	2643		182	221	2734		68	94	2747		57	93	2520		79	106	2608		68	8.98146		97.6667	5.90668		2625	93.4487				2178	30.2		131	192	2597		142	177	2460		146
2283.7	30.1		186	241	2908		155	221	2699		184	224	2757		75	106	2777		53	94	2576		81	109	2631		69.6667	12.037		103	6.48074		2661.33	84.8148				2298	30.1		132	193	2663		139	175	2511		147
2403.68	30.1		176	233	2959		159	223	2768		191	227	2824		65	98	2828		57	96	2645		88	112	2698		70	13.1403		102	7.11805		2723.67	76.8823				2417.97	30.1		129	201	2724		143	180	2592		150
2523.68	30.1		183	239	3036		161	226	2787		187	227	2897		72	104	2905		59	99	2664		84	112	2771		71.6667	10.2089		105	5.35413		2780	98.5934				2537.97	30		131	198	2747		142	184	2637		145
2643.67	30		186	242	3100		163	233	2871		193	231	2903		75	107	2969		61	106	2748		90	116	2777		75.3333	11.8415		109.667	4.49691		2831.33	98.0623				2657.97	29.9		133	199	2818		149	181	2667		149
2763.65	29.8		186	246	3129		157	225	2918		195	227	2962		75	111	2998		55	98	2795		92	112	2836		74	15.1217		107	6.37704		2876.33	87.6445				2777.96	29.9		134	201	2818		145	184	2726		152
2883.65	30.1		187	240	3137		162	232	2905		191	236	2991		76	105	3006		60	105	2782		88	121	2865		74.6667	11.4698		110.333	7.54247		2884.33	92.4638				2897.96	30.1		140	207	2846		150	184	2756		154
3003.64	30.1		186	239	3160		161	229	2914		189	230	3017		75	104	3029		59	102	2791		86	115	2891		73.3333	11.0855		107	5.71548		2903.67	97.575				3017.95	30.1		134	210	2902		151	182	2792		152
3123.63	30.1		188	251	3187		173	236	2977		198	235	3058		77	116	3056		71	109	2854		95	120	2932		81	10.198		115	4.54606		2947.33	83.1759				3137.94	30.1		136	207	2942		143	189	2805		156
3243.63	30.1		193	251	3209		170	239	2981		195	238	3097		82	116	3078		68	112	2858		92	123	2971		80.6667	9.84322		117	4.54606		2969	89.8258				3257.95	30.1		138	210	2961		150	188	2849		157
3363.61	30.1		193	250	3226		168	234	3001		195	235	3111		82	115	3095		66	107	2878		92	120	2985		80	10.7083		114	5.35413		2986	88.5927				3377.94	30		142	204	2970		146	192	2855		161
3483.61	29.9		193	248	3229		168	235	2999		192	239	3103		82	113	3098		66	108	2876		89	124	2977		79	9.62635		115	6.68331		2983.67	90.7536				3497.92	29.9		137	213	2984		154	196	2911		156
3603.62	30		196	249	3266		167	241	3046		200	241	3145		85	114	3135		65	114	2923		97	126	3019		82.3333	13.1993		118	5.65685		3025.67	86.6769				3617.93	30.1		140	212	3005		149	195	2915		154
3723.61	30.1		191	256	3301		166	238	3055		194	242	3155		80	121	3170		64	111	2932		91	127	3029		78.3333	11.0855		119.667	6.59966		3043.67	97.715				3737.91	30.1		142	212	3038		156	189	2950		159
3843.6	30.2		197	255	3321		171	248	3054		196	240	3151		86	120	3190		69	121	2931		93	125	3025		82.6667	10.0775		122	2.16025		3048.67	107.052				3857.89	30.1		138	214	3057		150	197	2975		163
3963.59	30.1		201	257	3319		168	243	3098		198	242	3184		90	122	3188		66	116	2975		95	127	3058		83.6667	12.6579		121.667	4.49691		3073.67	87.6597				3977.89	30.1		137	217	3069		150	196	2971		157
4083.58	30.1		195	260	3359		174	240	3099		196	247	3221		84	125	3228		72	113	2976		93	132	3095		83	8.60233		123.333	7.84573		3099.67	102.931				4097.89	30		141	218	3087		151	200	2992		154
[truncated: 125 more columns]

## Sheet: Fig. 2b
Bar & Data Overlap		B11-B21	B11-B22	B11-B23	B11-B24	B11-B25	B11-B26	B12-B21	B12-B22	B12-B23	B12-B24	B12-B25	B12-B26	B13-B21	B13-B22	B13-B23	B13-B24	B13-B25	B13-B26	B14-B21	B14-B22	B14-B23	B14-B24	B14-B25	B14-B26	B15-B21	B15-B22	B15-B23	B15-B24	B15-B25	B15-B26	B16-B21	B16-B22	B16-B23	B16-B24	B16-B25	B16-B26
	Fluorescence 1	2253	3052	2304	2496	2229	2635	2216	2541	2447	2444	2022	2590	2168	2682	1860	1842	1640	1974	1142	1223	467	368	384	399	298	403	261	269	332	367	249	338	262	275	270	260
	Fluorescence 2	2661	2844	2658	2741	2439	2532	2521	2569	2562	2499	2439	2649	2398	2575	2129	2005	1676	1944	1223	1164	481	351	402	362	334	336	291	269	357	328	294	329	298	336	317	275
	Fluorescence 3	2553	2725	2498	2728	2582	2677	2802	2648	2821	2243	2467	2876	2333	2600	2183	2076	2063	1852	1323	1315	509	391	407	357	349	329	330	299	360	352	288	365	316	331	316	284
Heat map								Line chart
									B21		B22		B23		B24		B25		B26
									Fluorescence	Standard deviation	Fluorescence	Standard deviation	Fluorescence	Standard deviation	Fluorescence	Standard deviation	Fluorescence	Standard deviation	Fluorescence	Standard deviation
	B11	B12	B13	B14	B15	B16
B21	2489	2513	2299.67	1229.33	327	277		B11	2489	172.604	2873.67	135.135	2486.67	144.742	2655	112.555	2416.67	144.974	2614.67	60.9171
B22	2873.67	2586	2619	1234	356	344		B12	2513	239.3	2586	45.3064	2610	156.412	2395.33	110.031	2309.33	203.497	2705	123.291
B23	2486.67	2610	2057.33	485.667	294	292		B13	2299.67	96.8102	2619	45.7019	2057.33	141.266	1974.33	97.9603	1793	191.484	1923.33	51.9059
B24	2655	2395.33	1974.33	370	279	314		B14	1229.33	74.0285	1234	62.1343	485.667	17.4611	370	16.391	397.667	9.87702	372.667	18.732
B25	2416.67	2309.33	1793	397.667	349.667	301		B15	327	21.4009	356	33.3567	294	28.2489	279	14.1421	349.667	12.5521	349	16.0624
B26	2614.67	2705	1923.33	372.667	349	273		B16	277	19.9499	344	15.2971	292	22.4499	314	27.6526	301	21.9241	273	9.89949

## Sheet: Fig. 2c
Bar & Data Overlap		B11-B21	B11-B22	B11-B23	B11-B24	B11-B25	B11-B26	B12-B21	B12-B22	B12-B23	B12-B24	B12-B25	B12-B26	B13-B21	B13-B22	B13-B23	B13-B24	B13-B25	B13-B26	B14-B21	B14-B22	B14-B23	B14-B24	B14-B25	B14-B26	B15-B21	B15-B22	B15-B23	B15-B24	B15-B25	B15-B26	B16-B21	B16-B22	B16-B23	B16-B24	B16-B25	B16-B26
	Fluorescence 1	1885	2450	1609	2098	1686	1870	2180	2462	2163	2557	2093	2570	1915	2170	1788	1825	1495	1899	1216	1273	515	452	399	453	344	413	296	364	376	440	260	369	293	301	294	330
	Fluorescence 2	1928	1771	1835	2023	1937	1880	2489	2344	2559	2749	2421	2576	2114	2032	2012	1966	1588	1927	1334	1147	517	415	444	414	355	397	305	290	396	359	306	361	353	352	347	257
	Fluorescence 3	1727	2142	1663	2154	1883	2151	2619	2378	2646	2149	2517	2935	2148	2250	2074	1979	1740	1740	1480	1240	585	454	472	449	408	370	369	344	406	366	324	358	298	364	359	302
Heat map								Line chart
									B21		B22		B23		B24		B25		B26
									Fluorescence	Standard deviation	Fluorescence	Standard deviation	Fluorescence	Standard deviation	Fluorescence	Standard deviation	Fluorescence	Standard deviation	Fluorescence	Standard deviation
	B11	B12	B13	B14	B15	B16
B21	1846.67	2429.33	2059	1343.33	369	296.667		B11	1846.67	86.4189	2121	277.598	1702.33	96.365	2091.67	53.6677	1835.33	107.871	1967	130.172
B22	2121	2394.67	2150.67	1220	393.333	362.667		B12	2429.33	184.12	2394.67	49.5939	2456	210.205	2485	250.184	2343.67	181.529	2693.67	170.666
B23	1702.33	2456	1958	539	323.333	314.667		B13	2059	102.765	2150.67	90.042	1958	122.844	1923.33	69.7344	1607.67	100.983	1855.33	82.3502
B24	2091.67	2485	1923.33	440.333	332.667	339		B14	1343.33	107.979	1220	53.3479	539	32.5372	440.333	17.932	438.333	30.0703	438.667	17.5182
B25	1835.33	2343.67	1607.67	438.333	392.667	333.333		B15	369	27.9404	393.333	17.7451	323.333	32.4996	332.667	31.2552	392.667	12.4722	388.333	36.6454
B26	1967	2693.67	1855.33	438.667	388.333	296.333		B16	296.667	26.9485	362.667	4.6428	314.667	27.1825	339	27.313	333.333	28.241	296.333	30.0703

## Sheet: Fig. 2d
Bar & Data Overlap		B11-B21	B11-B22	B11-B23	B11-B24	B11-B25	B11-B26	B12-B21	B12-B22	B12-B23	B12-B24	B12-B25	B12-B26	B13-B21	B13-B22	B13-B23	B13-B24	B13-B25	B13-B26	B14-B21	B14-B22	B14-B23	B14-B24	B14-B25	B14-B26	B15-B21	B15-B22	B15-B23	B15-B24	B15-B25	B15-B26	B16-B21	B16-B22	B16-B23	B16-B24	B16-B25	B16-B26
	Fluorescence 1	2452	3346	2304	2450	1028	3228	2184	2716	2286	2373	848	2956	2193	2763	2045	1431	353	2046	1399	1695	361	92	51	540	576	314	67	49	37	166	555	295	123	18	40	302
	Fluorescence 2	2532	3005	2734	2323	1048	2976	2453	2537	2756	2521	1273	2856	2472	2625	2304	1371	379	2135	1524	1546	345	73	53	469	554	286	66	25	33	126	607	299	144	37	41	203
	Fluorescence 3	2281	2999	2469	2499	1184	3095	2623	2630	2848	2021	1183	3203	2425	2846	2310	1368	446	1904	1660	1640	394	74	63	496	666	273	67	47	36	114	629	269	87	42	44	239
Heat map								Line chart
									B21		B22		B23		B24		B25		B26
									Fluorescence	Standard deviation	Fluorescence	Standard deviation	Fluorescence	Standard deviation	Fluorescence	Standard deviation	Fluorescence	Standard deviation	Fluorescence	Standard deviation
	B11	B12	B13	B14	B15	B16
B21	2421.67	2420	2363.33	1527.67	598.667	597		B11	2421.67	104.691	3116.67	162.182	2502.33	177.122	2424	74.1665	1086.67	69.3077	3099.67	102.931
B22	3116.67	2627.67	2744.67	1627	291	287.667		B12	2420	180.734	2627.67	73.0951	2630	246.127	2305	209.711	1101.33	182.863	3005	145.838
B23	2502.33	2630	2219.67	366.667	66.6667	118		B13	2363.33	121.963	2744.67	91.1495	2219.67	123.532	1390	29.0172	392.667	39.1777	2028.33	95.1291
B24	2424	2305	1390	79.6667	40.3333	32.3333		B14	1527.67	106.584	1627	61.5196	366.667	20.4015	79.6667	8.73053	55.6667	5.24934	501.667	29.2613
B25	1086.67	1101.33	392.667	55.6667	35.3333	41.6667		B15	598.667	48.4516	291	17.1075	66.6667	0.4714	40.3333	10.873	35.3333	1.69967	135.333	22.2311
B26	3099.67	3005	2028.33	501.667	135.333	248		B16	597	31.0269	287.667	13.3	118	23.5372	32.3333	10.3387	41.6667	1.69967	248	40.9145

## Sheet: Source data for Fig. 3
			Repeated fluorescence tests												Data zeroing processing												Data for plotting
			FAM test of AB11				FAM test of AB11				FAM test of AB11				FAM test of AB11				FAM test of AB11				FAM test of AB11				None			III			III+λ
Time [s]	Temp. [°C]		None	III	III+λ		None	III	III+λ		None	III	III+λ		None	III	III+λ		None	III	III+λ		None	III	III+λ		Average value	Standard deviation		Average value	Standard deviation		Average value	Standard deviation
0	30.1		165	176	168		170	198	189		189	209	200
119.876	29.6		167	179	168		175	200	193		192	216	206
239.878	29.5	add input	172	186	172		177	202	198		195	218	208		0	0	0		0	0	0		0	0	0		0	0		0	0		0	0
555.725	29.9		224	604	556		258	664	617		257	652	609		52	418	384		81	462	419		62	434	401		65	12.0277		438	18.1842		401.333	14.2906
675.601	29.9		246	1157	1040		282	1291	1215		282	1298	1160		74	971	868		105	1089	1017		87	1080	952		88.6667	12.7105		1046.67	53.6304		945.667	60.9936
795.593	30		256	1514	1360		291	1689	1592		294	1707	1515		84	1328	1188		114	1487	1394		99	1489	1307		99	12.2474		1434.67	75.4291		1296.33	84.4367
915.579	30.1		257	1753	1543		294	1965	1828		301	2007	1750		85	1567	1371		117	1763	1630		106	1789	1542		102.667	13.2749		1706.33	99.0937		1514.33	107.531
1035.58	30.1		262	1929	1669		299	2166	1983		305	2228	1892		90	1743	1497		122	1964	1785		110	2010	1684		107.333	13.1993		1905.67	116.546		1655.33	119.31
1155.57	30.2		264	2037	1739		300	2318	2075		308	2371	1966		92	1851	1567		123	2116	1877		113	2153	1758		109.333	12.9185		2040	134.494		1734	127.69
1275.54	30.2		266	2137	1763		304	2409	2146		310	2477	2022		94	1951	1591		127	2207	1948		115	2259	1814		112	13.6382		2139	134.62		1784.33	147.247
1395.55	30.2		267	2201	1777		307	2472	2172		308	2559	2017		95	2015	1605		130	2270	1974		113	2341	1809		112.667	14.2906		2208.67	139.977		1796	150.924
1515.52	30.1		268	2242	1770		306	2535	2183		312	2628	2017		96	2056	1598		129	2333	1985		117	2410	1809		114	13.6382		2266.33	152.014		1797.33	158.207
1635.52	30		265	2276	1747		308	2579	2160		312	2660	1994		93	2090	1575		131	2377	1962		117	2442	1786		113.667	15.6915		2303	152.934		1774.33	158.207
1755.52	30		267	2300	1728		308	2621	2160		313	2727	1965		95	2114	1556		131	2419	1962		118	2509	1757		114.667	14.8847		2347.33	169.033		1758.33	165.751
1875.5	30		265	2332	1678		311	2661	2128		313	2757	1921		93	2146	1506		134	2459	1930		118	2539	1713		115	16.8721		2381.33	169.581		1716.33	173.113
1995.5	30.1		268	2352	1652		313	2669	2110		315	2777	1881		96	2166	1480		136	2467	1912		120	2559	1673		117.333	16.4384		2397.33	167.834		1688.33	176.696
2115.49	30.1		267	2364	1613		310	2685	2061		313	2794	1827		95	2178	1441		133	2483	1863		118	2576	1619		115.333	15.6276		2412.33	169.993		1641	172.982
2235.48	30.1		268	2365	1569		311	2715	2022		314	2816	1786		96	2179	1397		134	2513	1824		119	2598	1578		116.333	15.6276		2430	180.844		1599.67	174.994
2355.47	30		267	2394	1525		313	2719	2007		312	2845	1733		95	2208	1353		136	2517	1809		117	2627	1525		116	16.7531		2450.67	177.37		1562.33	188.024
2475.48	30		268	2413	1472		311	2726	1952		316	2878	1677		96	2227	1300		134	2524	1754		121	2660	1469		117	15.7692		2470.33	180.799		1507.67	187.351
2595.46	29.9		267	2423	1436		310	2742	1910		314	2863	1629		95	2237	1264		133	2540	1712		119	2645	1421		115.667	15.6915		2474	172.98		1465.67	185.602
2715.45	30.1		269	2421	1393		314	2753	1864		314	2849	1555		97	2235	1221		137	2551	1666		119	2631	1347		117.667	16.3571		2472.33	170.968		1411.33	187.279
2835.45	30.1		268	2437	1336		311	2744	1813		314	2892	1504		96	2251	1164		134	2542	1615		119	2674	1296		116.333	15.6276		2489	176.709		1358.33	189.322
2955.44	30.1		271	2443	1292		313	2752	1781		314	2889	1453		99	2257	1120		136	2550	1583		119	2671	1245		118	15.1217		2492.67	173.809		1316	195.573
3075.45	30		269	2444	1256		304	2721	1706		310	2853	1375		97	2258	1084		127	2519	1508		115	2635	1167		113	12.3288		2470.67	157.659		1253	183.468
3195.44	30		271	2456	1204		313	2757	1687		311	2864	1337		99	2270	1032		136	2555	1489		116	2646	1129		117	15.1217		2490.33	160.167		1216.67	196.598
3315.43	29.9		270	2439	1164		308	2753	1626		313	2878	1284		98	2253	992		131	2551	1428		118	2660	1076		115.667	13.5728		2488	172.025		1165.33	188.873
3435.43	30.1		267	2457	1124		310	2762	1591		314	2881	1233		95	2271	952		133	2560	1393		119	2663	1025		115.667	15.6915		2498	165.93		1123.33	192.998
3555.42	30.1		266	2443	1091		311	2754	1546		311	2904	1195		94	2257	919		134	2552	1348		116	2686	987		114.667	16.3571		2498.33	179.203		1084.67	188.263
3675.41	30.1		269	2440	1052		310	2767	1513		312	2894	1147		97	2254	880		133	2565	1315		117	2676	939		115.667	14.7271		2498.33	178.614		1044.67	192.666
3795.41	30		268	2457	1013		310	2781	1468		314	2885	1110		96	2271	841		133	2579	1270		119	2667	902		116	15.2534		2505.67	169.779		1004.33	189.498
3915.4	30		266	2454	984		310	2782	1422		313	2898	1085		94	2268	812		133	2580	1224		118	2680	877		115	16.0624		2509.33	175.464		971	180.855
4035.38	30		268	2474	948		308	2775	1385		313	2915	1027		96	2288	776		131	2573	1187		118	2697	819		115	14.4453		2519.33	171.231		927.333	184.449
			Repeated fluorescence tests												Data zeroing processing												Data for plotting
			FAM test of AB12				FAM test of AB12				FAM test of AB12				FAM test of AB12				FAM test of AB12				FAM test of AB12				None			III			III+λ
Time [s]	Temp. [°C]		None	III	III+λ		None	III	III+λ		None	III	III+λ		None	III	III+λ		None	III	III+λ		None	III	III+λ		Average value	Standard deviation		Average value	Standard deviation		Average value	Standard deviation
0	30.1		180	198	190		179	187	179		180	197	199
119.876	29.6		183	202	193		179	191	180		183	201	205
239.878	29.5	add input	185	206	196		184	193	185		185	204	206		0	0	0		0	0	0		0	0	0		0	0		0	0		0	0
555.725	29.9		234	357	374		244	338	304		263	363	359		49	151	178		60	145	119		78	159	153		62.3333	11.9536		151.667	5.73488		150	24.1799
675.601	29.9		269	807	818		278	759	667		304	773	775		84	601	622		94	566	482		119	569	569		99	14.7196		578.667	15.8395		557.667	57.7139
795.593	30		283	1191	1226		296	1107	994		320	1127	1144		98	985	1030		112	914	809		135	923	938		115	15.2534		940.667	31.563		925.667	90.6434
915.579	30.1		294	1505	1556		307	1390	1252		336	1429	1454		109	1299	1360		123	1197	1067		151	1225	1248		127.667	17.4611		1240.33	43.0297		1225	120.717
1035.58	30.1		301	1737	1810		315	1617	1473		348	1670	1688		116	1531	1614		131	1424	1288		163	1466	1482		136.667	19.6016		1473.67	44.0177		1461.33	133.889
1155.57	30.2		309	1920	2010		320	1808	1650		359	1870	1903		124	1714	1814		136	1615	1465		174	1666	1697		144.667	21.3125		1665	40.4228		1658.67	145.034
1275.54	30.2		309	2086	2152		324	1936	1781		364	2045	2053		124	1880	1956		140	1743	1596		179	1841	1847		147.667	23.0988		1821.33	57.6329		1799.67	150.732
1395.55	30.2		313	2166	2268		327	2044	1881		366	2156	2170		128	1960	2072		143	1851	1696		181	1952	1964		150.667	22.306		1921	49.6051		1910.67	158.066
1515.52	30.1		316	2253	2345		332	2122	1962		373	2228	2273		131	2047	2149		148	1929	1777		188	2024	2067		155.667	23.8933		2000	51.0751		1997.67	159.586
1635.52	30		317	2305	2426		331	2188	2034		371	2321	2336		132	2099	2230		147	1995	1849		186	2117	2130		155	22.7596		2070.33	53.7732		2069.67	161.287
1755.52	30		317	2371	2498		334	2232	2088		370	2375	2397		132	2165	2302		150	2039	1903		185	2171	2191		155.667	22.005		2125	60.8605		2132	168.149
1875.5	30		317	2426	2525		333	2287	2122		376	2429	2464		132	2220	2329		149	2094	1937		191	2225	2258		157.333	24.797		2179.67	60.6099		2174.67	170.537
1995.5	30.1		322	2463	2576		338	2325	2176		377	2479	2496		137	2257	2380		154	2132	1991		192	2275	2290		161	22.9928		2221.33	63.5942		2220.33	166.274
2115.49	30.1		321	2482	2598		337	2357	2209		378	2514	2537		136	2276	2402		153	2164	2024		193	2310	2331		160.667	23.8933		2250	62.3752		2252.33	164.037
2235.48	30.1		320	2501	2645		340	2370	2221		379	2557	2582		135	2295	2449		156	2177	2036		194	2353	2376		161.667	24.4177		2275	73.2302		2287	179.969
2355.47	30		322	2530	2647		338	2412	2258		381	2564	2597		137	2324	2451		154	2219	2073		196	2360	2391		162.333	24.797		2301	59.8164		2305	165.867
2475.48	30		323	2551	2670		339	2425	2264		381	2604	2648		138	2345	2474		155	2232	2079		196	2400	2442		163	24.3447		2325.67	69.9349		2331.67	179.139
2595.46	29.9		323	2574	2711		339	2474	2292		383	2630	2653		138	2368	2515		155	2281	2107		198	2426	2447		163.667	25.2499		2358.33	59.5893		2356.33	178.478
2715.45	30.1		324	2589	2708		340	2460	2303		384	2643	2668		139	2383	2512		156	2267	2118		199	2439	2462		164.667	25.2499		2363	71.6287		2364	175.142
2835.45	30.1		323	2601	2711		341	2487	2309		381	2655	2680		138	2395	2515		157	2294	2124		196	2451	2474		163.667	24.1431		2380	64.9667		2371	175.456
2955.44	30.1		323	2615	2726		339	2500	2328		383	2672	2697		138	2409	2530		155	2307	2143		198	2468	2491		163.667	25.2499		2394.67	66.5048		2388	173.971
3075.45	30		323	2618	2740		338	2502	2326		382	2676	2690		138	2412	2544		154	2309	2141		197	2472	2484		163	24.9132		2397.67	67.3119		2389.67	177.532
3195.44	30		324	2624	2731		338	2503	2310		382	2695	2713		139	2418	2535		154	2310	2125		197	2491	2507		163.333	24.5809		2406.33	74.352		2389	187.026
3315.43	29.9		321	2627	2739		340	2508	2336		380	2704	2701		136	2421	2543		156	2315	2151		195	2500	2495		162.333	24.4994		2412	75.7936		2396.33	174.58
3435.43	30.1		324	2638	2765		340	2520	2337		378	2712	2729		139	2432	2569		156	2327	2152		193	2508	2523		162.667	22.5438		2422.33	74.2084		2414.67	186.68
3555.42	30.1		323	2646	2747		343	2525	2349		384	2709	2746		138	2440	2551		159	2332	2164		199	2505	2540		165.333	25.3026		2425.67	71.3505		2418.33	179.897
3675.41	30.1		322	2638	2740		339	2513	2346		385	2732	2734		137	2432	2544		155	2320	2161		200	2528	2528		164	26.4953		2426.67	84.9993		2411	176.897
3795.41	30		324	2664	2742		339	2532	2353		379	2724	2755		139	2458	2546		155	2339	2168		194	2520	2549		162.667	23.0988		2439	75.1044		2421	178.902
3915.4	30		324	2667	2783		343	2542	2366		384	2773	2749		139	2461	2587		159	2349	2181		199	2569	2543		165.667	24.9444		2459.67	89.8196		2437	181.908
4035.38	30		323	2653	2765		342	2556	2367		383	2784	2762		138	2447	2569		158	2363	2182		198	2580	2556		164.667	24.9444		2463.33	89.3396		2435.67	179.448
			Repeated fluorescence tests												Data zeroing processing												Data for plotting
			FAM test of AB13				FAM test of AB13				FAM test of AB13				FAM test of AB13				FAM test of AB13				FAM test of AB13				None			III			III+λ
Time [s]	Temp. [°C]		None	III	III+λ		None	III	III+λ		None	III	III+λ		None	III	III+λ		None	III	III+λ		None	III	III+λ		Average value	Standard deviation		Average value	Standard deviation		Average value	Standard deviation
0	30.1		163	191	201		177	208	204		194	226	215
119.874	29.4		169	193	202		179	212	210		198	229	219
239.869	29.5	add input	171	198	205		181	215	211		201	232	220		0	0	0		0	0	0		0	0	0		0	0		0	0		0	0
576.367	29.9		259	303	305		276	323	344		292	331	316		88	105	100		95	108	133		91	99	96		91.3333	2.86744		104	3.74166		109.667	16.5798
696.233	29.9		278	361	380		299	390	424		318	406	402		107	163	175		118	175	213		117	174	182		114	4.96655		170.667	5.4365		190	16.5126
816.23	30		290	443	467		312	483	535		334	508	504		119	245	262		131	268	324		133	276	284		127.667	6.18241		263	13.1403		290	25.6645
936.23	30.1		295	551	584		321	603	651		344	635	627		124	353	379		140	388	440		143	403	407		135.667	8.34		381.333	20.9497		408.667	24.931
1056.22	30.1		303	665	695		326	738	789		351	776	761		132	467	490		145	523	578		150	544	541		142.333	7.58654		511.333	32.4996		536.333	36.0771
1176.21	30.3		308	786	819		330	876	913		356	918	889		137	588	614		149	661	702		155	686	669		147	7.48331		645	41.5772		661.667	36.2981
1296.21	30.2		309	891	917		338	994	1041		364	1066	1012		138	693	712		157	779	830		163	834	792		152.667	10.6562		768.667	58.0249		778	49.1799
1416.19	30.1		304	984	1004		337	1112	1130		365	1168	1118		133	786	799		156	897	919		164	936	898		151	13.1403		873	63.5453		872	52.3259
1536.19	30.1		314	1081	1086		341	1225	1237		367	1308	1216		143	883	881		160	1010	1026		166	1076	996		156.333	9.74109		989.667	80.093		967.667	62.4944
1656.19	30		316	1161	1163		344	1328	1336		373	1423	1308		145	963	958		163	1113	1125		172	1191	1088		160	11.225		1089	94.615		1057	71.6147
1776.18	30		314	1251	1231		345	1426	1404		377	1529	1393		143	1053	1026		164	1211	1193		176	1297	1173		161	13.6382		1187	101.048		1130.67	74.4595
1896.18	30.1		311	1336	1288		349	1520	1490		374	1621	1479		140	1138	1083		168	1305	1279		173	1389	1259		160.333	14.522		1277.33	104.321		1207	88.0606
2016.17	30.1		311	1378	1323		347	1603	1548		374	1723	1531		140	1180	1118		166	1388	1337		173	1491	1311		159.667	14.197		1353	129.355		1255.33	97.6877
2136.16	30.1		316	1455	1388		348	1685	1626		378	1815	1609		145	1257	1183		167	1470	1415		177	1583	1389		163	13.3666		1436.67	135.16		1329	103.782
2256.17	30.1		318	1540	1436		348	1765	1684		376	1904	1680		147	1342	1231		167	1550	1473		175	1672	1460		163	11.7757		1521.33	136.238		1388	111.143
2376.16	30		315	1602	1472		350	1843	1747		376	1977	1730		144	1404	1267		169	1628	1536		175	1745	1510		162.667	13.4247		1592.33	141.479		1437.67	121.145
2496.14	30		315	1661	1517		350	1901	1780		377	2046	1780		144	1463	1312		169	1686	1569		176	1814	1560		163	13.7356		1654.33	145.034		1480.33	119.086
2616.14	30.1		315	1712	1552		346	1973	1810		374	2108	1810		144	1514	1347		165	1758	1599		173	1876	1590		160.667	12.2293		1716	150.74		1512	116.73
2736.14	30.1		317	1763	1578		350	2030	1860		381	2187	1875		146	1565	1373		169	1815	1649		180	1955	1655		165	14.1657		1778.33	161.314		1559	131.545
2856.12	30.1		319	1807	1596		348	2103	1907		381	2262	1913		148	1609	1391		167	1888	1696		180	2030	1693		165	13.1403		1842.33	174.88		1593.33	143.077
2976.13	30		318	1874	1620		351	2163	1927		382	2328	1922		147	1676	1415		170	1948	1716		181	2096	1702		166	14.1657		1906.67	173.937		1611	138.711
3096.11	30		320	1920	1632		352	2210	1962		382	2380	1964		149	1722	1427		171	1995	1751		181	2148	1744		167	13.3666		1955	176.199		1640.67	151.112
3216.11	30		321	1947	1666		351	2242	1986		383	2431	1990		150	1749	1461		170	2027	1775		182	2199	1770		167.333	13.1993		1991.67	185.403		1668.67	146.857
3336.11	30		318	1980	1657		354	2295	2016		381	2489	2017		147	1782	1452		173	2080	1805		180	2257	1797		166.667	14.197		2039.67	196.004		1684.67	164.553
3456.09	30.1		321	2028	1666		351	2338	2041		379	2535	2045		150	1830	1461		170	2123	1830		178	2303	1825		166	11.7757		2085.33	194.93		1705.33	172.782
3576.09	30.1		319	2062	1680		355	2384	2028		383	2601	2067		148	1864	1475		174	2169	1817		182	2369	1847		168	14.5144		2134	207.646		1713	168.736
3696.07	30		318	2099	1677		352	2407	2045		381	2602	2057		147	1901	1472		171	2192	1834		180	2370	1837		166	13.9284		2154.33	193.312		1714.33	171.36
3816.05	30		317	2111	1685		352	2439	2080		382	2659	2079		146	1913	1480		171	2224	1869		181	2427	1859		166	14.7196		2188	211.378		1736	181.065
3936.05	29.9		319	2162	1674		351	2452	2086		385	2691	2083		148	1964	1469		170	2237	1875		184	2459	1863		167.333	14.8174		2220	202.44		1735.67	188.625
4056.05	29.9		322	2181	1680		353	2499	2075		382	2731	2105		151	1983	1475		172	2284	1864		181	2499	1885		168	12.5698		2255.33	211.629		1741.33	188.521
			Repeated fluorescence tests												Data zeroing processing												Data for plotting
			FAM test of AB14				FAM test of AB14				FAM test of AB14				FAM test of AB14				FAM test of AB14				FAM test of AB14				None			III			III+λ
Time [s]	Temp. [°C]		None	III	III+λ		None	III	III+λ		None	III	III+λ		None	III	III+λ		None	III	III+λ		None	III	III+λ		Average value	Standard deviation		Average value	Standard deviation		Average value	Standard deviation
0	30.1		175	190	192		180	202	190		172	195	182
119.874	29.4		181	196	193		181	206	192		174	198	185
239.869	29.5	add input	185	195	196		184	209	195		179	201	188		0	0	0		0	0	0		0	0	0		0	0		0	0		0	0
576.367	29.9		285	317	324		305	318	293		291	313	295		100	122	128		121	109	98		112	112	107		111	8.60233		114.333	5.55778		111	12.5698
696.233	29.9		347	374	392		363	372	353		351	367	360		162	179	196		179	163	158		172	166	172		171	6.97615		169.333	6.94422		175.333	15.6915
816.23	30		389	419	437		403	416	399		396	418	405		204	224	241		219	207	204		217	217	217		213.333	6.64998		216	6.97615		220.667	15.3261
936.23	30.1		425	456	483		440	454	438		433	454	447		240	261	287		256	245	243		254	253	259		250	7.11805		253	6.53197		263	18.1842
1056.22	30.1		452	494	525		470	490	478		464	492	481		267	299	329		286	281	283		285	291	293		279.333	8.73053		290.333	7.36357		301.667	19.754
1176.21	30.3		470	525	563		486	515	507		482	520	516		285	330	367		302	306	312		303	319	328		296.667	8.25967		318.333	9.80929		335.667	23.0988
1296.21	30.2		483	551	589		505	545	532		495	547	530		298	356	393		321	336	337		316	346	342		311.667	9.87702		346	8.16497		357.333	25.3026
1416.19	30.1		487	567	608		504	560	552		509	569	566		302	372	412		320	351	357		330	368	378		317.333	11.5854		363.667	9.10433		382.333	22.6618
1536.19	30.1		487	589	636		518	581	581		514	586	588		302	394	440		334	372	386		335	385	400		323.667	15.3261		383.667	9.03081		408.667	22.8813
1656.19	30		496	614	654		525	603	601		526	609	612		311	419	458		341	394	406		347	408	424		333	15.748		407	10.2307		429.333	21.5613
1776.18	30		497	633	683		526	618	624		525	621	639		312	438	487		342	409	429		346	420	451		333.333	15.1731		422.333	11.9536		455.667	23.9072
1896.18	30.1		502	651	701		528	641	647		532	644	651		317	456	505		344	432	452		353	443	463		338	15.2971		443.667	9.80929		473.333	22.8376
2016.17	30.1		498	667	719		531	651	662		532	663	671		313	472	523		347	442	467		353	462	483		337.667	17.6131		458.667	12.4722		491	23.5514
2136.16	30.1		502	687	745		537	676	682		529	676	691		317	492	549		353	467	487		350	475	503		340	16.3095		478	10.4243		513	26.2805
2256.17	30.1		504	703	763		534	699	702		538	702	713		319	508	567		350	490	507		359	501	525		342.667	17.1335		499.667	7.4087		533	25.1396
2376.16	30		506	725	790		537	722	725		539	715	735		321	530	594		353	513	530		360	514	547		344.667	16.9771		519	7.78888		557	27.0678
2496.14	30		505	754	810		534	734	748		536	732	758		320	559	614		350	525	553		357	531	570		342.333	16.0485		538.333	14.8174		579	25.7034
2616.14	30.1		502	767	829		539	751	760		534	751	780		317	572	633		355	542	565		355	550	592		342.333	17.9134		554.667	12.6842		596.667	27.9563
2736.14	30.1		508	794	851		541	773	780		541	775	795		323	599	655		357	564	585		362	574	607		347.333	17.3269		579	14.7196		615.667	29.2271
2856.12	30.1		510	802	876		541	795	801		539	796	815		325	607	680		357	586	606		360	595	627		347.333	15.8395		596	8.60233		637.667	31.1377
2976.13	30		510	830	892		542	808	821		538	814	835		325	635	696		358	599	626		359	613	647		347.333	15.7973		615.667	14.8174		656.333	29.3295
3096.11	30		511	855	913		536	828	841		544	833	865		326	660	717		352	619	646		365	632	677		347.667	16.2138		637	17.1075		680	29.0631
3216.11	30		512	876	931		540	859	848		545	848	875		327	681	735		356	650	653		366	647	687		349.667	16.5395		659.333	15.3695		691.667	33.6386
3336.11	30		506	892	954		539	877	883		543	869	890		321	697	758		355	668	688		364	668	702		346.667	18.5173		677.667	13.6707		716	30.2435
3456.09	30.1		507	915	973		540	900	902		541	896	909		322	720	777		356	691	707		362	695	721		346.667	17.6131		702	12.8323		735	30.2435
3576.09	30.1		508	931	1000		542	915	915		545	918	932		323	736	804		358	706	720		366	717	744		349	18.6726		719.667	12.3918		756	35.327
3696.07	30		511	958	1015		544	932	934		545	944	945		326	763	819		360	723	739		366	743	757		350.667	17.6131		743	16.3299		771.667	34.2669
3816.05	30		510	979	1033		541	956	947		545	960	966		325	784	837		357	747	752		366	759	778		349.333	17.5942		763.333	15.4128		789	35.5622
3936.05	29.9		508	997	1052		538	970	969		542	971	982		323	802	856		354	761	774		363	770	794		346.667	17.1335		777.667	17.5942		808	34.9094
4056.05	29.9		508	1018	1062		541	985	980		546	997	1003		323	823	866		357	776	785		367	796	815		349	18.8326		798.333	19.2585		822	33.4365
			Repeated fluorescence tests												Data zeroing processing												Data for plotting
			FAM test of AB15				FAM test of AB15				FAM test of AB15				FAM test of AB15				FAM test of AB15				FAM test of AB15				None			III			III+λ
Time [s]	Temp. [°C]		None	III	III+λ		None	III	III+λ		None	III	III+λ		None	III	III+λ		None	III	III+λ		None	III	III+λ		Average value	Standard deviation		Average value	Standard deviation		Average value	Standard deviation
0	30.2		142	157	161		163	187	187		167	195	190
119.887	29.9		144	162	166		166	192	187		170	199	193
239.893	30	add input	150	165	170		169	195	188		173	202	197		0	0	0		0	0	0		0	0	0		0	0		0	0		0	0
557.794	29.8		218	230	236		243	257	259		246	267	247		68	65	66		74	62	71		73	65	50		71.6667	2.62467		64	1.41421		62.3333	8.95669
677.669	30		242	254	270		270	284	296		278	300	284		92	89	100		101	89	108		105	98	87		99.3333	5.4365		92	4.24264		98.3333	8.65384
797.667	30		261	278	295		296	310	325		305	330	318		111	113	125		127	115	137		132	128	121		123.333	8.95669		118.667	6.64998		127.667	6.79869
917.663	30		280	298	324		316	336	353		327	351	340		130	133	154		147	141	165		154	149	143		143.667	10.0775		141	6.53197		154	8.98146
1037.65	30		291	316	339		332	352	380		341	375	364		141	151	169		163	157	192		168	173	167		157.333	11.7284		160.333	9.28559		176	11.3431
1157.64	30		303	327	356		345	368	396		359	388	380		153	162	186		176	173	208		186	186	183		171.667	13.8163		173.667	9.80929		192.333	11.1455
1277.65	29.9		310	336	371		353	377	409		367	406	397		160	171	201		184	182	221		194	204	200		179.333	14.2673		185.667	13.7194		207.333	9.67241
1397.63	30.1		318	345	376		358	387	426		375	416	407		168	180	206		189	192	238		202	214	210		186.333	14.0079		195.333	14.0791		218	14.2361
1517.62	30.1		321	348	385		366	392	431		380	421	417		171	183	215		197	197	243		207	219	220		191.667	15.1731		199.667	14.8174		226	12.1929
1637.64	30		320	357	391		368	398	441		385	429	428		170	192	221		199	203	253		212	227	231		193.667	17.5563		207.333	14.6135		235	13.3666
1757.62	30		327	358	398		374	401	448		386	436	431		177	193	228		205	206	260		213	234	234		198.333	15.4344		211	17.1075		240.667	13.8884
1877.62	29.9		329	363	407		374	407	455		389	442	440		179	198	237		205	212	267		216	240	243		200	15.5134		216.667	17.4611		249	12.9615
1997.62	29.8		327	362	407		377	413	460		389	443	443		177	197	237		208	218	272		216	241	246		200.333	16.8193		218.667	17.9691		251.667	14.8399
2117.6	30.1		329	368	417		379	413	469		396	446	445		179	203	247		210	218	281		223	244	248		204	18.4572		221.667	16.9378		258.667	15.7973
2237.6	30.1		332	366	419		382	416	470		399	451	459		182	201	249		213	221	282		226	249	262		207	18.4572		223.667	19.6864		264.333	13.5728
2357.6	30.1		335	370	424		383	421	480		401	458	458		185	205	254		214	226	292		228	256	261		209	17.9072		229	20.9284		269	16.5126
2477.58	30.1		333	374	428		383	424	485		403	461	464		183	209	258		214	229	297		230	259	267		209	19.5107		232.333	20.548		274	16.6733
2597.58	29.9		337	380	431		384	422	489		400	463	472		187	215	261		215	227	301		227	261	275		209.667	16.7597		234.333	19.4822		279	16.5731
2717.58	29.8		336	377	436		383	426	496		405	461	478		186	212	266		214	231	308		232	259	281		210.667	18.9268		234	19.3046		285	17.3781
2837.56	30		339	381	442		385	429	500		404	469	478		189	216	272		216	234	312		231	267	281		212	17.3781		239	21.1187		288.333	17.1335
2957.56	30.1		338	386	440		386	435	503		402	470	482		188	221	270		217	240	315		229	268	285		211.333	17.2111		243	19.3046		290	18.7083
3077.56	30		339	385	445		385	429	506		405	468	485		189	220	275		216	234	318		232	266	288		212.333	17.7451		240	19.2527		293.667	18.0062
3197.55	30		336	385	453		384	435	509		406	476	493		186	220	283		215	240	321		233	274	296		211.333	19.362		244.667	22.291		300	15.7692
3317.54	29.9		337	391	448		387	440	513		403	482	490		187	226	278		218	245	325		230	280	293		211.667	18.1169		250.333	22.3656		298.667	19.6016
3437.55	29.9		340	393	459		385	437	516		409	481	503		190	228	289		216	242	328		236	279	306		214	18.8326		249.667	21.5149		307.667	15.9652
3557.53	30		341	395	461		389	446	528		410	484	503		191	230	291		220	251	340		237	282	306		216	18.9912		254.333	21.3594		312.333	20.4993
3677.53	30.1		342	395	467		389	445	530		407	486	511		192	230	297		220	250	342		234	284	314		215.333	17.4611		254.667	22.291		317.667	18.5532
3797.53	30.1		341	395	467		393	448	531		410	490	515		191	230	297		224	253	343		237	288	318		217.333	19.362		257	23.8467		319.333	18.8031
3917.51	30		342	400	474		392	448	539		411	490	514		192	235	304		223	253	351		238	288	317		217.667	19.1543		258.667	22.005		324	19.8158
4037.49	30		341	402	475		392	453	545		411	494	523		191	237	305		223	258	357		238	292	326		217.333	19.6016		262.333	22.6618		329.333	21.3594
			Repeated fluorescence tests												Data zeroing processing												Data for plotting
			FAM test of AB16				FAM test of AB16				FAM test of AB16				FAM test of AB16				FAM test of AB16				FAM test of AB16				None			III			III+λ
Time [s]	Temp. [°C]		None	III	III+λ		None	III	III+λ		None	III	III+λ		None	III	III+λ		None	III	III+λ		None	III	III+λ		Average value	Standard deviation		Average value	Standard deviation		Average value	Standard deviation
0	30.2		150	178	173		154	170	172		181	199	184
119.887	29.9		154	180	174		157	175	177		183	203	187
239.893	30	add input	159	185	179		159	175	181		185	209	191		0	0	0		0	0	0		0	0	0		0	0		0	0		0	0
557.794	29.8		203	238	238		211	226	213		240	250	232		44	53	59		52	51	32		55	41	41		50.3333	4.6428		48.3333	5.24934		44	11.225
677.669	30		233	274	286		244	264	252		281	292	278		74	89	107		85	89	71		96	83	87		85	8.98146		87	2.82843		88.3333	14.7271
797.667	30		263	308	325		274	292	288		319	326	314		104	123	146		115	117	107		134	117	123		117.667	12.3918		119	2.82843		125.333	16.0069
917.663	30		285	334	358		299	317	314		348	357	344		126	149	179		140	142	133		163	148	153		143	15.2534		146.333	3.09121		155	18.8326
1037.65	30		301	358	377		311	339	338		363	380	371		142	173	198		152	164	157		178	171	180		157.333	15.1731		169.333	3.85861		178.333	16.7796
1157.64	30		309	371	392		323	346	355		378	393	388		150	186	213		164	171	174		193	184	197		169	17.9072		180.333	6.64998		194.667	16.0069
1277.65	29.9		318	378	406		330	362	365		387	407	406		159	193	227		171	187	184		202	198	215		177.333	18.1169		192.667	4.49691		208.667	18.1169
1397.63	30.1		318	390	416		336	366	375		394	418	415		159	205	237		177	191	194		209	209	224		181.667	20.6774		201.667	7.71722		218.333	18.0062
1517.62	30.1		322	395	422		342	374	380		402	428	418		163	210	243		183	199	199		217	219	227		187.667	22.291		209.333	8.17856		223	18.1842
1637.64	30		328	398	430		343	376	387		405	433	429		169	213	251		184	201	206		220	224	238		191	21.4009		212.667	9.39267		231.667	18.9091
1757.62	30		332	401	431		348	380	396		408	443	438		173	216	252		189	205	215		223	234	247		195	20.8487		218.333	11.9536		238	16.3911
1877.62	29.9		333	406	434		350	386	395		410	440	441		174	221	255		191	211	214		225	231	250		196.667	21.2027		221	8.16497		239.667	18.2635
1997.62	29.8		334	407	441		353	387	403		411	449	448		175	222	262		194	212	222		226	240	257		198.333	21.0449		224.667	11.5854		247	17.7951
2117.6	30.1		338	412	444		354	393	409		414	445	447		179	227	265		195	218	228		229	236	256		201	20.8487		227	7.34847		249.667	15.7551
2237.6	30.1		339	411	447		356	390	409		420	453	456		180	226	268		197	215	228		235	244	265		204	22.9928		228.333	11.9536		253.667	18.1904
2357.6	30.1		339	416	454		358	395	415		418	460	457		180	231	275		199	220	234		233	251	266		204	21.9241		234	12.8323		258.333	17.5942
2477.58	30.1		342	420	454		358	399	418		423	457	461		183	235	275		199	224	237		238	248	270		206.667	23.0988		235.667	9.80929		260.667	16.8589
2597.58	29.9		339	423	460		358	403	424		421	461	461		180	238	281		199	228	243		236	252	270		205	23.2522		239.333	9.84322		264.667	15.9652
2717.58	29.8		342	425	463		360	401	428		422	467	468		183	240	284		201	226	247		237	258	277		207	22.4499		241.333	13.0979		269.333	16.0485
2837.56	30		340	428	458		363	405	430		422	470	471		181	243	279		204	230	249		237	261	280		207.333	22.9831		244.667	12.7105		269.333	14.3836
2957.56	30.1		340	427	466		362	404	432		422	470	476		181	242	287		203	229	251		237	261	285		207	23.0362		244	13.1403		274.333	16.5193
3077.56	30		345	430	465		361	404	434		422	472	474		186	245	286		202	229	253		237	263	283		208.333	21.2968		245.667	13.8884		274	14.8997
3197.55	30		341	430	471		363	408	436		427	470	477		182	245	292		204	233	255		242	261	286		209.333	24.7835		246.333	11.4698		277.667	16.2138
3317.54	29.9		341	432	474		362	408	443		427	471	481		182	247	295		203	233	262		242	262	290		209	24.8596		247.333	11.8415		282.333	14.522
3437.55	29.9		345	434	472		362	411	441		426	477	480		186	249	293		203	236	260		241	268	289		210	22.9928		251	13.1403		280.667	14.7045
3557.53	30		345	435	486		364	414	450		424	482	489		186	250	307		205	239	269		239	273	298		210	21.9241		254	14.1657		291.333	16.2138
3677.53	30.1		347	434	483		363	415	448		427	480	490		188	249	304		204	240	267		242	271	299		211.333	22.6471		253.333	13.0213		290	16.3911
3797.53	30.1		342	441	486		368	419	449		428	483	488		183	256	307		209	244	268		243	274	297		211.667	24.5674		258	12.3288		290.667	16.5395
3917.51	30		345	439	487		367	421	452		428	486	495		186	254	308		208	246	271		243	277	304		212.333	23.471		259	13.1403		294.333	16.5798
4037.49	30		347	441	488		370	420	457		428	488	496		188	256	309		211	245	276		243	279	305		214	22.5536		260	14.1657		296.667	14.7045
			Repeated fluorescence tests												Data zeroing processing												Data for plotting
			ROX test of AB21				ROX test of AB21				ROX test of AB21				ROX test of AB21				ROX test of AB21				ROX test of AB21				None			III			III+λ
Time [s]	Temp. [°C]		None	III	III+λ		None	III	III+λ		None	III	III+λ		None	III	III+λ		None	III	III+λ		None	III	III+λ		Average value	Standard deviation		Average value	Standard deviation		Average value	Standard deviation
0	30.1		85	123	96		91	114	114		95	128	123
119.892	29.8		95	123	101		100	122	124		100	129	132
239.9	29.7	add input	97	127	107		105	121	125		99	135	130		0	0	0		0	0	0		0	0	0		0	0		0	0		0	0
559.643	30.1		87	122	111		104	124	130		96	142	145		-10	-5	4		-1	3	5		-3	7	15		-4.66667	3.85861		1.66667	4.98888		8	4.96655
679.532	29.8		89	123	120		106	127	145		97	143	161		-8	-4	13		1	6	20		-2	8	31		-3	3.74166		3.33333	5.24934		21.3333	7.4087
799.519	29.8		91	123	139		106	127	160		98	142	173		-6	-4	32		1	6	35		-1	7	43		-2	2.94392		3	4.96655		36.6667	4.6428
919.52	30.2		90	122	158		101	129	181		100	140	200		-7	-5	51		-4	8	56		1	5	70		-3.33333	3.29983		2.66667	5.55778		59	8.04156
1039.52	30.1		88	126	188		103	125	215		97	138	237		-9	-1	81		-2	4	90		-2	3	107		-4.33333	3.29983		2	2.16025		92.6667	10.7806
1159.5	30.1		90	124	228		105	130	260		100	143	286		-7	-3	121		0	9	135		1	8	156		-2	3.55903		4.66667	5.4365		137.333	14.3836
1279.49	30		89	127	272		100	131	305		98	141	335		-8	0	165		-5	10	180		-1	6	205		-4.66667	2.86744		5.33333	4.10961		183.333	16.4992
1399.49	29.9		85	126	323		106	130	366		101	145	403		-12	-1	216		1	9	241		2	10	273		-3	6.37704		6	4.96655		243.333	23.3286
1519.48	29.8		90	127	373		102	134	422		98	146	474		-7	0	266		-3	13	297		-1	11	344		-3.66667	2.49444		8	5.71548		302.333	32.0659
1639.48	30.1		93	127	422		101	134	490		99	144	534		-4	0	315		-4	13	365		0	9	404		-2.66667	1.88562		7.33333	5.4365		361.333	36.4265
1759.48	30.1		89	125	483		102	135	552		98	149	616		-8	-2	376		-3	14	427		-1	14	486		-4	2.94392		8.66667	7.54247		429.667	44.9469
1879.47	30		89	128	537		103	133	622		96	144	681		-8	1	430		-2	12	497		-3	9	551		-4.33333	2.62467		7.33333	4.6428		492.667	49.493
1999.46	30		94	129	590		105	132	683		98	148	758		-3	2	483		0	11	558		-1	13	628		-1.33333	1.24722		8.66667	4.78423		556.333	59.2077
2119.46	29.9		93	128	641		104	138	744		98	148	823		-4	1	534		-1	17	619		-1	13	693		-2	1.41421		10.3333	6.79869		615.333	64.9632
2239.45	29.8		87	128	695		104	137	818		101	150	896		-10	1	588		-1	16	693		2	15	766		-3	5.09902		10.6667	6.84755		682.333	73.0586
2359.44	30		88	132	758		104	139	874		96	150	950		-9	5	651		-1	18	749		-3	15	820		-4.33333	3.39935		12.6667	5.55778		740	69.2868
2479.45	30.1		94	126	804		106	139	942		96	148	1022		-3	-1	697		1	18	817		-3	13	892		-1.66667	1.88562		10	8.04156		802	80.3119
2599.43	30.1		90	130	859		101	139	1005		101	144	1090		-7	3	752		-4	18	880		2	9	960		-3	3.74166		10	6.16441		864	85.666
2719.43	30		92	129	904		103	137	1056		101	147	1161		-5	2	797		-2	16	931		2	12	1031		-1.66667	2.86744		10	5.88784		919.667	95.8656
2839.43	29.9		89	133	962		103	138	1110		101	148	1225		-8	6	855		-2	17	985		2	13	1095		-2.66667	4.10961		12	4.54606		978.333	98.0929
2959.41	29.8		95	130	1008		103	138	1182		99	152	1271		-2	3	901		-2	17	1057		0	17	1141		-1.33333	0.942809		12.3333	6.59966		1033	99.4384
3079.41	29.9		90	133	1062		107	140	1242		103	158	1352		-7	6	955		2	19	1117		4	23	1222		-0.333333	4.78423		16	7.25718		1098	109.827
3199.41	30.1		91	134	1110		104	139	1304		101	152	1401		-6	7	1003		-1	18	1179		2	17	1271		-1.66667	3.29983		14	4.96655		1151	111.188
3319.39	30.1		88	134	1136		105	141	1344		101	154	1470		-9	7	1029		0	20	1219		2	19	1340		-2.33333	4.78423		15.3333	5.90668		1196	128.003
3439.39	30		89	133	1206		100	146	1382		99	152	1495		-8	6	1099		-5	25	1257		0	17	1365		-4.33333	3.29983		16	7.78888		1240.33	109.232
3559.4	29.9		90	136	1228		108	142	1451		100	149	1564		-7	9	1121		3	21	1326		1	14	1434		-1	4.32049		14.6667	4.92161		1293.67	129.811
3679.38	29.8		87	133	1271		105	139	1492		99	156	1620		-10	6	1164		0	18	1367		0	21	1490		-3.33333	4.71405		15	6.48074		1340.33	134.418
3799.38	29.8		88	138	1320		103	143	1536		100	158	1688		-9	11	1213		-2	22	1411		1	23	1558		-3.33333	4.18994		18.6667	5.4365		1394	141.358
3919.37	30.1		86	137	1359		104	144	1568		101	153	1722		-11	10	1252		-1	23	1443		2	18	1592		-3.33333	5.55778		17	5.35413		1429	139.157
4039.34	30		92	142	1384		105	143	1643		99	160	1778		-5	15	1277		0	22	1518		0	25	1648		-1.66667	2.35702		20.6667	4.18994		1481	153.703
			Repeated fluorescence tests												Data zeroing processing												Data for plotting
			ROX test of AB22				ROX test of AB22				ROX test of AB22				ROX test of AB22				ROX test of AB22				ROX test of AB22				None			III			III+λ
Time [s]	Temp. [°C]		None	III	III+λ		None	III	III+λ		None	III	III+λ		None	III	III+λ		None	III	III+λ		None	III	III+λ		Average value	Standard deviation		Average value	Standard deviation		Average value	Standard deviation
0	30.1		95	121	130		91	117	116		102	119	116
119.892	29.8		98	123	135		92	122	125		103	119	121
239.9	29.7	add input	95	128	136		93	126	132		106	124	126		0	0	0		0	0	0		0	0	0		0	0		0	0		0	0
559.643	30.1		100	126	139		102	130	128		108	127	134		5	-2	3		9	4	-4		2	3	8		5.33333	2.86744		1.66667	2.62467		2.33333	4.92161
679.532	29.8		98	124	146		106	133	134		103	127	137		3	-4	10		13	7	2		-3	3	11		4.33333	6.59966		2	4.54606		7.66667	4.02768
799.519	29.8		99	125	168		102	134	149		110	127	153		4	-3	32		9	8	17		4	3	27		5.66667	2.35702		2.66667	4.49691		25.3333	6.2361
919.52	30.2		101	130	191		103	132	173		109	129	178		6	2	55		10	6	41		3	5	52		6.33333	2.86744		4.33333	1.69967		49.3333	6.01849
1039.52	30.1		96	128	226		104	136	195		107	127	205		1	0	90		11	10	63		1	3	79		4.33333	4.71405		4.33333	4.18994		77.3333	11.0855
1159.5	30.1		99	130	279		105	138	232		112	131	234		4	2	143		12	12	100		6	7	108		7.33333	3.39935		7	4.08248		117	18.6726
1279.49	30		96	132	344		105	137	279		107	131	283		1	4	208		12	11	147		1	7	157		4.66667	5.18545		7.33333	2.86744		170.667	26.7125
1399.49	29.9		98	130	408		98	137	329		112	132	331		3	2	272		5	11	197		6	8	205		4.66667	1.24722		7	3.74166		224.667	33.6287
1519.48	29.8		98	131	478		104	136	391		107	134	395		3	3	342		11	10	259		1	10	269		5	4.32049		7.66667	3.29983		290	36.9955
1639.48	30.1		101	132	553		104	138	449		115	129	454		6	4	417		11	12	317		9	5	328		8.66667	2.0548		7	3.55903		354	44.7735
1759.48	30.1		98	133	622		103	134	511		109	130	503		3	5	486		10	8	379		3	6	377		5.33333	3.29983		6.33333	1.24722		414	50.9182
1879.47	30		98	135	694		101	138	564		107	129	564		3	7	558		8	12	432		1	5	438		4	2.94392		8	2.94392		476	58.0345
1999.46	30		98	134	764		102	139	647		110	132	627		3	6	628		9	13	515		4	8	501		5.33333	2.62467		9	2.94392		548	56.8565
2119.46	29.9		100	133	843		101	137	699		109	130	688		5	5	707		8	11	567		3	6	562		5.33333	2.0548		7.33333	2.62467		612	67.2062
2239.45	29.8		102	132	924		106	144	764		112	139	747		7	4	788		13	18	632		6	15	621		8.66667	3.09121		12.3333	6.01849		680.333	76.2642
2359.44	30		102	138	979		100	141	828		111	135	804		7	10	843		7	15	696		5	11	678		6.33333	0.942809		12	2.16025		739	73.9053
2479.45	30.1		102	139	1034		102	140	876		112	136	863		7	11	898		9	14	744		6	12	737		7.33333	1.24722		12.3333	1.24722		793	74.3012
2599.43	30.1		98	136	1119		105	137	942		111	131	935		3	8	983		12	11	810		5	7	809		6.66667	3.85861		8.66667	1.69967		867.333	81.7897
2719.43	30		103	140	1190		105	143	1008		108	135	990		8	12	1054		12	17	876		2	11	864		7.33333	4.10961		13.3333	2.62467		931.333	86.8767
2839.43	29.9		100	141	1263		104	141	1052		109	139	1050		5	13	1127		11	15	920		3	15	924		6.33333	3.39935		14.3333	0.942809		990.333	96.6517
2959.41	29.8		100	138	1326		104	144	1118		110	140	1098		5	10	1190		11	18	986		4	16	972		6.66667	3.09121		14.6667	3.39935		1049.33	99.6304
3079.41	29.9		101	137	1371		106	147	1151		106	140	1157		6	9	1235		13	21	1019		0	16	1031		6.33333	5.31246		15.3333	4.92161		1095	99.1161
3199.41	30.1		101	141	1436		106	142	1221		107	136	1211		6	13	1300		13	16	1089		1	12	1085		6.66667	4.92161		13.6667	1.69967		1158	100.422
3319.39	30.1		104	141	1500		105	147	1281		109	138	1263		9	13	1364		12	21	1149		3	14	1137		8	3.74166		16	3.55903		1216.67	104.296
3439.39	30		101	135	1554		107	147	1324		114	142	1299		6	7	1418		14	21	1192		8	18	1173		9.33333	3.39935		15.3333	6.01849		1261	111.286
3559.4	29.9		101	138	1626		102	146	1378		107	144	1345		6	10	1490		9	20	1246		1	20	1219		5.33333	3.29983		16.6667	4.71405		1318.33	121.886
3679.38	29.8		105	142	1690		103	147	1428		110	142	1415		10	14	1554		10	21	1296		4	18	1289		8	2.82843		17.6667	2.86744		1379.67	123.305
3799.38	29.8		104	143	1728		104	149	1495		111	142	1476		9	15	1592		11	23	1363		5	18	1350		8.33333	2.49444		18.6667	3.29983		1435	111.143
3919.37	30.1		102	147	1797		105	150	1517		106	145	1517		7	19	1661		12	24	1385		0	21	1391		6.33333	4.92161		21.3333	2.0548		1479	128.717
4039.34	30		103	144	1832		103	143	1561		108	141	1553		8	16	1696		10	17	1429		2	17	1427		6.66667	3.39935		16.6667	0.471405		1517.33	126.339
			Repeated fluorescence tests												Data zeroing processing												Data for plotting
			ROX test of AB23				ROX test of AB23				ROX test of AB23				ROX test of AB23				ROX test of AB23				ROX test of AB23				None			III			III+λ
Time [s]	Temp. [°C]		None	III	III+λ		None	III	III+λ		None	III	III+λ		None	III	III+λ		None	III	III+λ		None	III	III+λ		Average value	Standard deviation		Average value	Standard deviation		Average value	Standard deviation
0	30.2		84	114	110		88	109	126		98	123	119
119.911	29.8		88	118	114		91	112	127		97	123	122
239.901	30.1	add input	84	119	109		91	114	128		98	124	124		0	0	0		0	0	0		0	0	0		0	0		0	0		0	0
567.254	30.2		89	125	116		97	130	140		94	126	125		5	6	7		6	16	12		-4	2	1		2.33333	4.49691		8	5.88784		6.66667	4.49691
687.134	29.9		92	125	122		95	121	150		93	130	132		8	6	13		4	7	22		-5	6	8		2.33333	5.4365		6.33333	0.471405		14.3333	5.79272
807.127	29.7		90	126	123		98	130	157		98	128	139		6	7	14		7	16	29		0	4	15		4.33333	3.09121		9	5.09902		19.3333	6.84755
927.127	30.1		93	125	128		96	126	154		95	128	144		9	6	19		5	12	26		-3	4	20		3.66667	4.98888		7.33333	3.39935		21.6667	3.09121
1047.12	30.2		91	126	137		96	127	162		95	133	153		7	7	28		5	13	34		-3	9	29		3	4.32049		9.66667	2.49444		30.3333	2.62467
1167.11	30.1		91	125	143		98	121	170		92	122	159		7	6	34		7	7	42		-6	-2	35		2.66667	6.12826		3.66667	4.02768		37	3.55903
1287.11	30		89	125	153		103	125	170		91	131	162		5	6	44		12	11	42		-7	7	38		3.33333	7.84573		8	2.16025		41.3333	2.49444
1407.1	30		89	124	162		94	129	187		96	130	172		5	5	53		3	15	59		-2	6	48		2	2.94392		8.66667	4.49691		53.3333	4.49691
1527.1	29.8		88	124	166		99	129	189		93	130	181		4	5	57		8	15	61		-5	6	57		2.33333	5.4365		8.66667	4.49691		58.3333	1.88562
1647.1	29.9		91	124	175		97	129	205		97	125	191		7	5	66		6	15	77		-1	1	67		4	3.55903		7	5.88784		70	4.96655
1767.08	30.1		92	134	187		97	128	212		96	133	202		8	15	78		6	14	84		-2	9	78		4	4.32049		12.6667	2.62467		80	2.82843
1887.08	30.1		91	129	201		96	131	225		101	126	211		7	10	92		5	17	97		3	2	87		5	1.63299		9.66667	6.12826		92	4.08248
2007.08	30		92	128	212		97	129	246		94	131	231		8	9	103		6	15	118		-4	7	107		3.33333	5.24934		10.3333	3.39935		109.333	6.3421
2127.05	30		90	127	222		96	129	259		92	131	243		6	8	113		5	15	131		-6	7	119		1.66667	5.4365		10	3.55903		121	7.48331
2247.06	29.9		92	131	244		98	132	280		93	129	258		8	12	135		7	18	152		-5	5	134		3.33333	5.90668		11.6667	5.31246		140.333	8.25967
2367.06	29.8		91	131	262		96	129	301		97	133	270		7	12	153		5	15	173		-1	9	146		3.66667	3.39935		12	2.44949		157.333	11.4407
2487.05	30.2		93	132	282		100	133	320		94	130	288		9	13	173		9	19	192		-4	6	164		4.66667	6.12826		12.6667	5.31246		176.333	11.6714
2607.04	30.1		88	126	286		95	130	344		97	133	307		4	7	177		4	16	216		-1	9	183		2.33333	2.35702		10.6667	3.85861		192	17.1464
2727.04	30.1		91	130	317		100	125	369		96	132	335		7	11	208		9	11	241		-2	8	211		4.66667	4.78423		10	1.41421		220	14.8997
2847.04	30		91	133	340		95	127	393		93	130	349		7	14	231		4	13	265		-5	6	225		2	5.09902		11	3.55903		240.333	17.6131
2967.02	29.8		90	131	358		97	132	415		97	135	371		6	12	249		6	18	287		-1	11	247		3.66667	3.29983		13.6667	3.09121		261	18.4029
3087.03	29.7		92	132	381		98	131	446		95	133	393		8	13	272		7	17	318		-3	9	269		4	4.96655		13	3.26599		286.333	22.4252
3207.01	30.2		91	130	402		96	127	470		94	137	417		7	11	293		5	13	342		-4	13	293		2.66667	4.78423		12.3333	0.942809		309.333	23.0988
3327	30.1		93	129	421		96	130	500		94	132	431		9	10	312		5	16	372		-4	8	307		3.33333	5.4365		11.3333	3.39935		330.333	29.5334
3447	30		89	136	441		99	130	515		97	139	460		5	17	332		8	16	387		-1	15	336		4	3.74166		16	0.816497		351.667	25.0377
3567	30		92	132	462		99	130	550		95	132	499		8	13	353		8	16	422		-3	8	375		4.33333	5.18545		12.3333	3.29983		383.333	28.7789
3686.98	29.9		93	134	480		99	131	586		94	137	513		9	15	371		8	17	458		-4	13	389		4.33333	5.90668		15	1.63299		406	37.4967
3806.97	29.8		88	127	506		92	133	604		93	134	529		4	8	397		1	19	476		-5	10	405		0	3.74166		12.3333	4.78423		426	35.5059
3926.97	30		93	132	541		91	129	627		95	131	555		9	13	432		0	15	499		-3	7	431		2	5.09902		11.6667	3.39935		454	31.8224
4046.97	30.2		92	134	549		93	134	660		93	136	573		8	15	440		2	20	532		-5	12	449		1.66667	5.31246		15.6667	3.29983		473.667	41.4112
			Repeated fluorescence tests												Data zeroing processing												Data for plotting
			ROX test of AB24				ROX test of AB24				ROX test of AB24				ROX test of AB24				ROX test of AB24				ROX test of AB24				None			III			III+λ
Time [s]	Temp. [°C]		None	III	III+λ		None	III	III+λ		None	III	III+λ		None	III	III+λ		None	III	III+λ		None	III	III+λ		Average value	Standard deviation		Average value	Standard deviation		Average value	Standard deviation
0	30.2		97	119	120		102	123	121		106	136	145
119.911	29.8		95	120	122		106	126	122		115	142	143
239.901	30.1	add input	97	120	126		101	128	124		110	142	149		0	0	0		0	0	0		0	0	0		0	0		0	0		0	0
567.254	30.2		102	131	137		106	131	128		105	133	131		5	11	11		5	3	4		-5	-9	-18		1.66667	4.71405		1.66667	8.21922		-1	12.3558
687.134	29.9		102	129	129		106	131	127		106	136	136		5	9	3		5	3	3		-4	-6	-13		2	4.24264		2	6.16441		-2.33333	7.54247
807.127	29.7		103	130	132		101	131	131		99	138	135		6	10	6		0	3	7		-11	-4	-14		-1.66667	7.03957		3	5.71548		-0.333333	9.67241
927.127	30.1		103	131	131		103	126	131		103	135	138		6	11	5		2	-2	7		-7	-7	-11		0.333333	5.4365		0.666667	7.58654		0.333333	8.05536
1047.12	30.2		100	132	134		101	132	131		108	139	139		3	12	8		0	4	7		-2	-3	-10		0.333333	2.0548		4.33333	6.12826		1.66667	8.25967
1167.11	30.1		101	131	137		103	134	134		106	136	142		4	11	11		2	6	10		-4	-6	-7		0.666667	3.39935		3.66667	7.13364		4.66667	8.25967
1287.11	30		98	129	136		106	130	134		105	137	147		1	9	10		5	2	10		-5	-5	-2		0.333333	4.10961		2	5.71548		6	5.65685
1407.1	30		105	135	146		106	131	138		107	137	140		8	15	20		5	3	14		-3	-5	-9		3.33333	4.6428		4.33333	8.21922		8.33333	12.4989
1527.1	29.8		105	130	146		105	134	134		105	134	148		8	10	20		4	6	10		-5	-8	-1		2.33333	5.4365		2.66667	7.71722		9.66667	8.57645
1647.1	29.9		99	129	147		102	130	134		107	138	146		2	9	21		1	2	10		-3	-4	-3		0	2.16025		2.33333	5.31246		9.33333	9.80929
1767.08	30.1		98	134	147		109	135	139		108	137	153		1	14	21		8	7	15		-2	-5	4		2.33333	4.18994		5.33333	7.84573		13.3333	7.03957
1887.08	30.1		102	137	149		106	136	146		106	139	153		5	17	23		5	8	22		-4	-3	4		2	4.24264		7.33333	8.17856		16.3333	8.73053
2007.08	30		100	135	154		105	134	146		105	142	149		3	15	28		4	6	22		-5	0	0		0.666667	4.02768		7	6.16441		16.6667	12.037
2127.05	30		101	133	151		101	133	149		105	142	156		4	13	25		0	5	25		-5	0	7		-0.333333	3.68179		6	5.35413		19	8.48528
2247.06	29.9		99	133	158		106	130	149		106	139	161		2	13	32		5	2	25		-4	-3	12		1	3.74166		4	6.68331		23	8.28654
2367.06	29.8		98	135	161		107	133	153		109	142	158		1	15	35		6	5	29		-1	0	9		2	2.94392		6.66667	6.2361		24.3333	11.1156
2487.05	30.2		101	133	166		105	131	156		105	140	159		4	13	40		4	3	32		-5	-2	10		1	4.24264		4.66667	6.2361		27.3333	12.6842
2607.04	30.1		103	136	166		107	134	156		107	144	167		6	16	40		6	6	32		-3	2	18		3	4.24264		8	5.88784		30	9.09212
2727.04	30.1		101	137	172		103	133	158		104	142	171		4	17	46		2	5	34		-6	0	22		0	4.32049		7.33333	7.13364		34	9.79796
2847.04	30		102	140	178		108	136	161		105	141	173		5	20	52		7	8	37		-5	-1	24		2.33333	5.24934		9	8.60233		37.6667	11.4407
2967.02	29.8		100	135	171		104	139	165		107	141	176		3	15	45		3	11	41		-3	-1	27		1	2.82843		8.33333	6.79869		37.6667	7.71722
3087.03	29.7		100	135	177		113	134	167		102	143	178		3	15	51		12	6	43		-8	1	29		2.33333	8.17856		7.33333	5.79272		41	9.09212
3207.01	30.2		98	140	180		104	137	169		107	142	180		1	20	54		3	9	45		-3	0	31		0.333333	2.49444		9.66667	8.17856		43.3333	9.46338
3327	30.1		104	133	189		105	140	180		107	145	185		7	13	63		4	12	56		-3	3	36		2.66667	4.18994		9.33333	4.49691		51.6667	11.4407
3447	30		100	134	188		105	131	183		107	145	190		3	14	62		4	3	59		-3	3	41		1.33333	3.09121		6.66667	5.18545		54	9.27362
3567	30		104	133	189		106	135	185		109	142	201		7	13	63		5	7	61		-1	0	52		3.66667	3.39935		6.66667	5.31246		58.6667	4.78423
3686.98	29.9		102	136	197		107	135	189		108	144	200		5	16	71		6	7	65		-2	2	51		3	3.55903		8.33333	5.79272		62.3333	8.37987
3806.97	29.8		99	136	199		103	137	190		109	148	206		2	16	73		2	9	66		-1	6	57		1	1.41421		10.3333	4.18994		65.3333	6.54896
3926.97	30		104	134	210		105	140	195		107	137	202		7	14	84		4	12	71		-3	-5	53		2.66667	4.18994		7	8.52447		69.3333	12.7105
4046.97	30.2		103	140	209		106	136	201		106	145	209		6	20	83		5	8	77		-4	3	60		2.33333	4.49691		10.3333	7.13364		73.3333	9.74109
			Repeated fluorescence tests												Data zeroing processing												Data for plotting
			ROX test of AB25				ROX test of AB25				ROX test of AB25				ROX test of AB25				ROX test of AB25				ROX test of AB25				None			III			III+λ
Time [s]	Temp. [°C]		None	III	III+λ		None	III	III+λ		None	III	III+λ		None	III	III+λ		None	III	III+λ		None	III	III+λ		Average value	Standard deviation		Average value	Standard deviation		Average value	Standard deviation
0	30.2		85	110	107		94	118	125		102	131	129
119.898	29.9		88	114	112		99	126	134		108	136	135
239.892	29.9	add input	88	125	114		97	121	131		107	136	133		0	0	0		0	0	0		0	0	0		0	0		0	0		0	0
571.37	30.1		85	117	110		103	135	149		105	138	131		-3	-8	-4		6	14	18		-2	2	-2		0.333333	4.02768		2.66667	8.99383		4	9.93311
691.257	30.1		88	118	114		100	132	149		110	135	135		0	-7	0		3	11	18		3	-1	2		2	1.41421		1	7.48331		6.66667	8.05536
811.265	30.1		85	119	119		104	136	142		112	134	134		-3	-6	5		7	15	11		5	-2	1		3	4.32049		2.33333	9.10433		5.66667	4.10961
931.242	30		84	117	118		106	137	146		108	139	141		-4	-8	4		9	16	15		1	3	8		2	5.35413		3.66667	9.80929		9	4.54606
1051.24	30.1		81	116	111		104	127	151		108	137	140		-7	-9	-3		7	6	20		1	1	7		0.333333	5.73488		-0.666667	6.2361		8	9.4163
1171.23	29.9		86	120	123		103	128	151		106	141	134		-2	-5	9		6	7	20		-1	5	1		1	3.55903		2.33333	5.24934		10	7.78888
1291.21	29.8		85	118	119		103	131	149		111	137	141		-3	-7	5		6	10	18		4	1	8		2.33333	3.85861		1.33333	6.94422		10.3333	5.55778
1411.2	30.2		86	116	123		104	134	156		111	142	145		-2	-9	9		7	13	25		4	6	12		3	3.74166		3.33333	9.17727		15.3333	6.94422
1531.22	30.1		83	114	126		106	129	153		106	135	146		-5	-11	12		9	8	22		-1	-1	13		1	5.88784		-1.33333	7.7603		15.6667	4.49691
1651.19	30.1		84	114	127		108	134	155		108	137	149		-4	-11	13		11	13	24		1	1	16		2.66667	6.2361		1	9.79796		17.6667	4.6428
1771.17	30		83	117	127		106	130	156		110	139	153		-5	-8	13		9	9	25		3	3	20		2.33333	5.73488		1.33333	7.03957		19.3333	4.92161
1891.17	29.9		88	117	132		101	131	158		111	141	156		0	-8	18		4	10	27		4	5	23		2.66667	1.88562		2.33333	7.58654		22.6667	3.68179
2011.17	29.8		84	115	130		108	129	159		107	140	151		-4	-10	16		11	8	28		0	4	18		2.33333	6.3421		0.666667	7.71722		20.6667	5.24934
2131.16	30		84	117	135		104	131	162		108	138	154		-4	-8	21		7	10	31		1	2	21		1.33333	4.49691		1.33333	7.36357		24.3333	4.71405
2251.16	30.1		83	117	135		103	133	161		107	144	156		-5	-8	21		6	12	30		0	8	23		0.333333	4.49691		4	8.64099		24.6667	3.85861
2371.15	30.1		86	117	141		102	133	166		107	140	160		-2	-8	27		5	12	35		0	4	27		1	2.94392		2.66667	8.21922		29.6667	3.77124
2491.14	30		85	124	140		104	131	168		111	142	170		-3	-1	26		7	10	37		4	6	37		2.66667	4.18994		5	4.54606		33.3333	5.18545
2611.13	29.9		86	116	140		103	134	164		108	143	165		-2	-9	26		6	13	33		1	7	32		1.66667	3.29983		3.66667	9.28559		30.3333	3.09121
2731.14	29.8		83	116	135		104	131	173		107	142	161		-5	-9	21		7	10	42		0	6	28		0.666667	4.92161		2.33333	8.17856		30.3333	8.73053
2851.11	29.9		88	120	149		108	131	173		113	143	172		0	-5	35		11	10	42		6	7	39		5.66667	4.49691		4	6.48074		38.6667	2.86744
2971.12	30.2		85	118	147		104	135	172		109	143	169		-3	-7	33		7	14	41		2	7	36		2	4.08248		4.66667	8.73053		36.6667	3.29983
3091.12	30		84	120	154		104	135	179		110	145	167		-4	-5	40		7	14	48		3	9	34		2	4.54606		6	8.04156		40.6667	5.73488
3211.1	30.1		86	121	151		106	132	184		111	144	176		-2	-4	37		9	11	53		4	8	43		3.66667	4.49691		5	6.48074		44.3333	6.59966
3331.09	30		84	123	149		101	131	181		106	148	179		-4	-2	35		4	10	50		-1	12	46		-0.333333	3.29983		6.66667	6.18241		43.6667	6.3421
3451.1	29.8		85	124	152		105	138	182		113	145	170		-3	-1	38		8	17	51		6	9	37		3.66667	4.78423		8.33333	7.36357		42	6.37704
3571.08	29.8		83	125	154		104	133	186		110	144	181		-5	0	40		7	12	55		3	8	48		1.66667	4.98888		6.66667	4.98888		47.6667	6.12826
3691.08	30.2		87	120	161		100	134	190		114	146	180		-1	-5	47		3	13	59		7	10	47		3	3.26599		6	7.87401		51	5.65685
3811.07	30.1		85	122	168		105	137	184		109	151	183		-3	-3	54		8	16	53		2	15	50		2.33333	4.49691		9.33333	8.73053		52.3333	1.69967
3931.06	30		82	121	169		106	133	191		108	148	189		-6	-4	55		9	12	60		1	12	56		1.33333	6.12826		6.66667	7.54247		57	2.16025
4051.04	30		84	119	166		102	136	199		109	149	189		-4	-6	52		5	15	68		2	13	56		1	3.74166		7.33333	9.46338		58.6667	6.79869
			Repeated fluorescence tests												Data zeroing processing												Data for plotting
			ROX test of AB26				ROX test of AB26				ROX test of AB26				ROX test of AB26				ROX test of AB26				ROX test of AB26				None			III			III+λ
Time [s]	Temp. [°C]		None	III	III+λ		None	III	III+λ		None	III	III+λ		None	III	III+λ		None	III	III+λ		None	III	III+λ		Average value	Standard deviation		Average value	Standard deviation		Average value	Standard deviation
0	30.2		96	128	131		98	122	116		107	140	123
119.898	29.9		94	137	133		99	122	125		107	135	127
239.892	29.9	add input	99	134	137		100	119	125		108	142	132		0	0	0		0	0	0		0	0	0		0	0		0	0		0	0
571.37	30.1		100	139	136		93	127	126		106	143	132		1	5	-1		-7	8	1		-2	1	0		-2.66667	3.29983		4.66667	2.86744		0	0.816497
691.257	30.1		104	136	141		97	130	132		106	140	130		5	2	4		-3	11	7		-2	-2	-2		0	3.55903		3.66667	5.4365		3	3.74166
811.265	30.1		101	142	146		95	125	132		106	139	137		2	8	9		-5	6	7		-2	-3	5		-1.66667	2.86744		3.66667	4.78423		7	1.63299
931.242	30		101	136	149		102	129	136		108	142	141		2	2	12		2	10	11		0	0	9		1.33333	0.942809		4	4.32049		10.6667	1.24722
1051.24	30.1		103	138	151		100	129	141		105	139	141		4	4	14		0	10	16		-3	-3	9		0.333333	2.86744		3.66667	5.31246		13	2.94392
1171.23	29.9		104	144	154		96	124	144		108	143	148		5	10	17		-4	5	19		0	1	16		0.333333	3.68179		5.33333	3.68179		17.3333	1.24722
1291.21	29.8		107	137	156		97	132	151		110	144	153		8	3	19		-3	13	26		2	2	21		2.33333	4.49691		6	4.96655		22	2.94392
1411.2	30.2		109	144	164		100	134	154		107	141	156		10	10	27		0	15	29		-1	-1	24		3	4.96655		8	6.68331		26.6667	2.0548
1531.22	30.1		109	140	164		100	129	152		107	141	163		10	6	27		0	10	27		-1	-1	31		3	4.96655		5	4.54606		28.3333	1.88562
1651.19	30.1		108	139	172		98	129	165		108	142	166		9	5	35		-2	10	40		0	0	34		2.33333	4.78423		5	4.08248		36.3333	2.62467
1771.17	30		109	147	174		95	135	172		113	141	169		10	13	37		-5	16	47		5	-1	37		3.33333	6.2361		9.33333	7.4087		40.3333	4.71405
1891.17	29.9		106	145	183		97	130	174		113	144	174		7	11	46		-3	11	49		5	2	42		3	4.32049		8	4.24264		45.6667	2.86744
2011.17	29.8		109	143	183		100	131	176		113	149	183		10	9	46		0	12	51		5	7	51		5	4.08248		9.33333	2.0548		49.3333	2.35702
2131.16	30		108	146	186		98	137	179		110	146	181		9	12	49		-2	18	54		2	4	49		3	4.54606		11.3333	5.73488		50.6667	2.35702
2251.16	30.1		114	144	200		101	133	187		111	148	184		15	10	63		1	14	62		3	6	52		6.33333	6.18241		10	3.26599		59	4.96655
2371.15	30.1		110	150	203		102	138	196		112	149	195		11	16	66		2	19	71		4	7	63		5.66667	3.85861		14	5.09902		66.6667	3.29983
2491.14	30		111	151	208		95	139	195		115	150	202		12	17	71		-5	20	70		7	8	70		4.66667	7.13364		15	5.09902		70.3333	0.471405
2611.13	29.9		113	147	208		100	138	200		112	143	211		14	13	71		0	19	75		4	1	79		6	5.88784		11	7.48331		75	3.26599
2731.14	29.8		113	151	216		101	136	206		109	149	211		14	17	79		1	17	81		1	7	79		5.33333	6.12826		13.6667	4.71405		79.6667	0.942809
2851.11	29.9		112	148	221		103	141	217		110	149	214		13	14	84		3	22	92		2	7	82		6	4.96655		14.3333	6.12826		86	4.32049
2971.12	30.2		111	150	232		103	137	220		113	144	222		12	16	95		3	18	95		5	2	90		6.66667	3.85861		12	7.11805		93.3333	2.35702
3091.12	30		113	151	227		102	138	228		115	148	232		14	17	90		2	19	103		7	6	100		7.66667	4.92161		14	5.71548		97.6667	5.55778
3211.1	30.1		114	150	244		99	141	234		114	143	235		15	16	107		-1	22	109		6	1	103		6.66667	6.54896		13	8.83176		106.333	2.49444
3331.09	30		115	146	244		99	139	241		113	150	247		16	12	107		-1	20	116		5	8	115		6.66667	7.03957		13.3333	4.98888		112.667	4.02768
3451.1	29.8		114	149	247		105	140	247		114	149	241		15	15	110		5	21	122		6	7	109		8.66667	4.49691		14.3333	5.73488		113.667	5.90668
3571.08	29.8		112	153	263		102	139	248		114	146	253		13	19	126		2	20	123		6	4	121		7	4.54606		14.3333	7.31817		123.333	2.0548
3691.08	30.2		110	148	262		102	141	263		115	148	263		11	14	125		2	22	138		7	6	131		6.66667	3.68179		14	6.53197		131.333	5.31246
3811.07	30.1		107	154	272		101	141	263		113	145	262		8	20	135		1	22	138		5	3	130		4.66667	2.86744		15	8.52447		134.333	3.29983
3931.06	30		115	153	273		104	141	266		111	147	274		16	19	136		4	22	141		3	5	142		7.66667	5.90668		15.3333	7.4087		139.667	2.62467
4051.04	30		112	148	288		105	142	270		112	149	283		13	14	151		5	23	145		4	7	151		7.33333	4.02768		14.6667	6.54896		149	2.82843

## Sheet: Fig. 3c
AB11			AB12			AB13			AB14			AB15			AB16
None	III	III+λ	None	III	III+λ	None	III	III+λ	None	III	III+λ	None	III	III+λ	None	III	III+λ
96	2288	776	138	2447	2569	151	1983	1475	323	823	866	191	237	305	188	256	309
131	2573	1187	158	2363	2182	172	2284	1864	357	776	785	223	258	357	211	245	276
118	2697	819	198	2580	2556	181	2499	1885	367	796	815	238	292	326	243	279	305

## Sheet: Fig. 3d
AB21			AB22			AB23			AB24			AB25			AB26
None	III	III+λ	None	III	III+λ	None	III	III+λ	None	III	III+λ	None	III	III+λ	None	III	III+λ
-5	15	1277	8	16	1696	8	15	440	6	20	83	-4	-6	52	13	14	151
0	22	1518	10	17	1429	2	20	532	5	8	77	5	15	68	5	23	145
0	25	1648	2	17	1427	-5	12	449	-4	3	60	2	13	56	4	7	151

[truncated: 16 more sheets: Source data for Figs. 4b-4d, Fig. 4b, Fig. 4c, Fig. 4d, Source data for Figs. 4f-4h, Fig. 4f, Fig. 4g, Fig. 4h, Source data for Figs. 5f-5i, Fig. 5f, Fig. 5g, Fig. 5h, Fig. 5i, Source data for Figs. 6c-6d, Fig. 6c, Fig. 6d]
