# Supplementary material for: A signal transmission strategy driven by gap-regulated exonuclease hydrolysis for hierarchical molecular networks
Source: Commun Biol. 2024 Mar 16;7:335. doi: 10.1038/s42003-024-06036-5 (PMC10944543; doi:10.1038/s42003-024-06036-5)
Supplement: Supplementary file 5 — Supplementary Data 2 [file 42003_2024_6036_MOESM5_ESM.xlsx]

## Sheet: Settings
Parameter settings on TECAN for the fluorescence experiments
Target temperature				30	°C
Wait minimum				29.5	°C
Wait maximum				30.5	°C
Mode	Fluorescence Top Reading							Mode	Fluorescence Top Reading
Name	FAM							Name	ROX
Excitation				Monochromator				Excitation				Monochromator
Excitation wavelength				480	nm			Excitation wavelength				560	nm
Excitation bandwidth				20	nm			Excitation bandwidth				20	nm
Emission				Monochromator				Emission				Monochromator
Emission wavelength				525	nm			Emission wavelength				606	nm
Emission bandwidth				20	nm			Emission bandwidth				20	nm
Gain				70	Manual			Gain				100	Manual
Mirror				Automatic (Dichroic 510)				Mirror				Automatic (50% Mirror)
Number of flashes				30				Number of flashes				30
Integration time				40	µs			Integration time				40	µs
Lag time				0	µs			Lag time				0	µs
Settle time				0	ms			Settle time				0	ms
Z-Position				23000	µm			Z-Position				23000	µm

## Sheet: Source data for S1
			Repeated FAM tests															Data zeroing processing															Data for plotting
																																	1			2			3			4
Time [s]	Temp. [°C]		line 1	line 2	line 3	line 4		line 1	line 2	line 3	line 4		line 1	line 2	line 3	line 4		line 1	line 2	line 3	line 4		line 1	line 2	line 3	line 4		line 1	line 2	line 3	line 4		Average value	Standard deviation		Average value	Standard deviation		Average value	Standard deviation		Average value	Standard deviation
0	30		118	126	146	37		147	153	169	41		145	150	166	41
119.745	29.7		122	129	149	38		149	153	172	42		150	152	168	42
239.758	29.6	first	130	138	156	39		157	154	177	43		153	155	172	41		0	0	0	0		0	0	0	0		0	0	0	0		0	0		0	0		0	0		0	0
520.31	29.7		134	620	662	42		154	715	740	45		148	719	723	44		4	482	506	3		-3	561	563	2		-5	564	551	3		-1.33333	3.85861		535.667	37.9678		540	24.5357		2.66667	0.471405
640.061	30		134	967	1173	42		154	1065	1323	45		150	1122	1291	44		4	829	1017	3		-3	911	1146	2		-3	967	1119	3		-0.666667	3.29983		902.333	56.6706		1094	55.5518		2.66667	0.471405
760.023	30.2		140	1116	1493	43		157	1217	1692	46		152	1262	1629	45		10	978	1337	4		0	1063	1515	3		-1	1107	1457	4		3	4.96655		1049.33	53.5433		1436.33	74.123		3.66667	0.471405
880.028	30.1		145	1190	1706	42		158	1288	1934	47		153	1353	1919	45		15	1052	1550	3		1	1134	1757	4		0	1198	1747	4		5.33333	6.84755		1128	59.7551		1684.67	95.3112		3.66667	0.471405
1000.02	30		149	1232	1893	43		160	1319	2143	48		158	1401	2088	46		19	1094	1737	4		3	1165	1966	5		5	1246	1916	5		9	7.11805		1168.33	62.0985		1873	98.309		4.66667	0.471405
1120.02	30.1		148	1234	2062	44		160	1320	2284	49		160	1405	2248	47		18	1096	1906	5		3	1166	2107	6		7	1250	2076	6		9.33333	6.3421		1170.67	62.9568		2029.67	88.3566		5.66667	0.471405
1240.01	30.1		150	1237	2174	44		162	1323	2425	49		163	1408	2383	48		20	1099	2018	5		5	1169	2248	6		10	1253	2211	7		11.6667	6.2361		1173.67	62.9568		2159	100.84		6	0.816497
1360.02	30.1		153	1201	2262	45		165	1305	2493	50		164	1407	2478	48		23	1063	2106	6		8	1151	2316	7		11	1252	2306	7		14	6.48074		1155.33	77.2197		2242.67	96.7241		6.66667	0.471405
1480.01	30.1		150	1188	2337	46		164	1278	2561	49		161	1359	2545	49		20	1050	2181	7		7	1124	2384	6		8	1204	2373	8		11.6667	5.90668		1126	62.8861		2312.67	93.2106		7	0.816497
1600.01	30		152	1166	2405	46		164	1241	2603	51		162	1360	2622	49		22	1028	2249	7		7	1087	2426	8		9	1205	2450	8		12.6667	6.64998		1106.67	73.5859		2375	89.6326		7.66667	0.471405
1720.01	29.9		153	1140	2450	47		170	1230	2714	51		163	1340	2698	50		23	1002	2294	8		13	1076	2537	8		10	1185	2526	9		15.3333	5.55778		1087.67	75.1635		2452.33	112.049		8.33333	0.471405
1839.99	30.1		151	1116	2473	47		168	1207	2773	51		166	1319	2738	51		21	978	2317	8		11	1053	2596	8		13	1164	2566	10		15	4.32049		1065	76.4068		2493	125.052		8.66667	0.942809
1959.99	30.1		153	1099	2508	47		169	1187	2826	52		166	1300	2783	52		23	961	2352	8		12	1033	2649	9		13	1145	2611	11		16	4.96655		1046.33	75.707		2537.33	131.965		9.33333	1.24722
2079.99	30.1		153	1080	2525	47		169	1178	2858	52		165	1289	2829	53		23	942	2369	8		12	1024	2681	9		12	1134	2657	12		15.6667	5.18545		1033.33	78.661		2569	141.76		9.66667	1.69967
2199.98	30.1		156	1070	2551	48		172	1159	2868	53		166	1275	2842	52		26	932	2395	9		15	1005	2691	10		13	1120	2670	11		18	5.71548		1019	77.3865		2585.33	134.859		10	0.816497
2319.99	30.1		154	1058	2576	48		172	1135	2859	53		166	1243	2875	52		24	920	2420	9		15	981	2682	10		13	1088	2703	11		17.3333	4.78423		996.333	69.4374		2601.67	128.744		10	0.816497
2439.98	29.9		154	1044	2609	48		173	1136	2902	52		166	1241	2892	54		24	906	2453	9		16	982	2725	9		13	1086	2720	13		17.6667	4.6428		991.333	73.7805		2632.67	127.06		10.3333	1.88562
2559.96	30		153	1026	2596	50		173	1125	2929	53		166	1220	2934	53		23	888	2440	11		16	971	2752	10		13	1065	2762	12		17.3333	4.18994		974.667	72.3064		2651.33	149.491		11	0.816497
2679.96	30		154	1021	2632	50		170	1071	2884	53		165	1194	2923	53		24	883	2476	11		13	917	2707	10		12	1039	2751	12		16.3333	5.4365		946.333	66.9793		2644.67	120.61		11	0.816497
2799.93	30.1		153	1011	2625	49		172	1092	2932	53		166	1196	2954	55		23	873	2469	10		15	938	2755	10		13	1041	2782	14		17	4.32049		950.667	69.1681		2668.67	141.615		11.3333	1.88562
2919.93	30		156	1004	2653	50		173	1088	2958	54		168	1185	2966	54		26	866	2497	11		16	934	2781	11		15	1030	2794	13		19	4.96655		943.333	67.2772		2690.67	137.046		11.6667	0.942809
3039.93	30		154	995	2643	51		175	1084	2957	55		169	1192	3000	55		24	857	2487	12		18	930	2780	12		16	1037	2828	14		19.3333	3.39935		941.333	73.9204		2698.33	150.715		12.6667	0.942809
3159.92	29.9		156	992	2661	50		174	1075	2966	55		168	1164	2995	55		26	854	2505	11		17	921	2789	12		15	1009	2823	14		19.3333	4.78423		928	63.4718		2705.67	142.57		12.3333	1.24722
3279.91	29.9		154	979	2656	50		174	1061	2959	55		164	1154	3016	55		24	841	2500	11		17	907	2782	12		11	999	2844	14		17.3333	5.31246		915.667	64.7937		2708.67	149.705		12.3333	1.24722
3399.91	30		154	977	2661	51		175	1055	2965	55		168	1161	3019	56		24	839	2505	12		18	901	2788	12		15	1006	2847	15		19	3.74166		915.333	68.9267		2713.33	149.27		13	1.41421
3519.9	30.1		155	969	2666	51		176	1053	2990	55		168	1146	3052	56		25	831	2510	12		19	899	2813	12		15	991	2880	15		19.6667	4.10961		907	65.5642		2734.33	160.969		13	1.41421
3639.9	30.1		154	969	2697	51		174	1047	2994	55		167	1142	3051	56		24	831	2541	12		17	893	2817	12		14	987	2879	15		18.3333	4.18994		903.667	64.1318		2745.67	146.918		13	1.41421
3759.91	30		154	961	2693	51		175	1041	3006	56		169	1133	3040	56		24	823	2537	12		18	887	2829	13		16	978	2868	15		19.3333	3.39935		896	63.5977		2744.67	147.703		13.3333	1.24722
3879.89	29.9		155	962	2716	51		174	1033	3016	55		168	1136	3072	56		25	824	2560	12		17	879	2839	12		15	981	2900	15		19	4.32049		894.667	65.0453		2766.33	148.01		13	1.41421
3999.89	29.9	second	155	955	2707	52		174	1031	3012	56		167	1127	3059	57		25	817	2551	13		17	877	2835	13		14	972	2887	16		18.6667	4.6428		888.667	63.814		2757.67	147.669		14	1.41421
4290.79	29.9		130	788	2122	385		147	861	2394	416		148	955	2478	449		0	650	1966	346		-10	707	2217	373		-5	800	2306	408		-5	4.08248		719	61.8223		2163	143.961		375.667	25.3815
4410.55	29.9		130	776	1804	585		150	852	2053	626		150	958	2126	664		0	638	1648	546		-7	698	1876	583		-3	803	1954	623		-3.33333	2.86744		713	68.1909		1826	129.831		584	31.4431
4530.54	30.1		132	784	1632	685		151	841	1839	729		152	953	1918	776		2	646	1476	646		-6	687	1662	686		-1	798	1746	735		-1.66667	3.29983		710.333	64.2097		1628	112.818		689	36.396
4650.53	30.1		132	799	1534	758		152	854	1681	785		153	950	1809	845		2	661	1378	719		-5	700	1504	742		0	795	1637	804		-1	2.94392		718.667	56.2751		1506.33	105.749		755	35.898
4770.52	30.1		133	819	1453	810		151	865	1573	850		157	968	1712	895		3	681	1297	771		-6	711	1396	807		4	813	1540	854		0.333333	4.49691		735	56.4978		1411	99.7697		810.667	33.9837
4890.5	30.1		132	837	1392	832		151	885	1485	904		153	982	1632	926		2	699	1236	793		-6	731	1308	861		0	827	1460	885		-1.33333	3.39935		752.333	54.3895		1334.67	93.3714		846.333	38.9644
5010.5	30		135	849	1347	859		150	893	1415	936		154	983	1558	945		5	711	1191	820		-7	739	1238	893		1	828	1386	904		-0.333333	4.98888		759.333	49.8821		1271.67	83.0916		872.333	37.2767
5130.5	29.8		134	866	1316	880		152	903	1372	963		154	1018	1513	971		4	728	1160	841		-5	749	1195	920		1	863	1341	930		0	3.74166		780	59.3127		1232	78.3879		897	39.8079
5250.49	30		135	869	1288	894		152	909	1331	986		156	1029	1468	1001		5	731	1132	855		-5	755	1154	943		3	874	1296	960		1	4.32049		786.667	62.5264		1194	72.682		919.333	46.0169
5370.48	30.1		136	870	1240	911		153	925	1286	992		156	1031	1419	1017		6	732	1084	872		-4	771	1109	949		3	876	1247	976		1.66667	4.18994		793	60.8112		1146.67	71.6767		932.333	44.0631
5490.49	30		137	873	1218	901		153	932	1265	999		155	1042	1392	1027		7	735	1062	862		-4	778	1088	956		2	887	1220	986		1.66667	4.49691		800	63.974		1123.33	69.1729		934.667	52.8226
5610.47	30		137	882	1203	910		157	941	1244	1006		157	1053	1368	1052		7	744	1047	871		0	787	1067	963		4	898	1196	1011		3.66667	2.86744		809.667	64.8811		1103.33	66.032		948.333	58.0881
5730.47	30		137	883	1179	913		158	942	1216	1000		158	1063	1335	1054		7	745	1023	874		1	788	1039	957		5	908	1163	1013		4.33333	2.49444		813.667	68.975		1075	62.5673		948	57.1022
5850.47	29.9		138	873	1162	916		159	946	1206	1013		158	1062	1324	1068		8	735	1006	877		2	792	1029	970		5	907	1152	1027		5	2.44949		811.333	71.5371		1062.33	64.0954		958	61.8223
5970.45	30		136	877	1146	916		158	944	1189	1004		158	1068	1297	1073		6	739	990	877		1	790	1012	961		5	913	1125	1032		4	2.16025		814	73.0342		1042.33	59.1401		956.667	63.3526
6090.44	30.1		138	877	1125	920		160	945	1172	1013		159	1083	1276	1066		8	739	969	881		3	791	995	970		6	928	1104	1025		5.66667	2.0548		819.333	79.7176		1022.67	58.4827		958.667	59.3315
6210.42	30.1		137	880	1122	924		161	944	1157	1005		160	1066	1256	1071		7	742	966	885		4	790	980	962		7	911	1084	1030		6	1.41421		814.333	71.1071		1010	52.6371		959	59.234
6330.4	30.1		136	875	1102	917		162	943	1149	1008		158	1068	1248	1077		6	737	946	878		5	789	972	965		5	913	1076	1036		5.33333	0.471405		813	73.8286		998	56.1664		959.667	64.6134
6450.4	30		137	879	1099	917		164	943	1144	1005		159	1075	1232	1073		7	741	943	878		7	789	967	962		6	920	1060	1032		6.66667	0.471405		816.667	75.6498		990	50.4579		957.333	62.9568
6570.41	29.9		136	878	1083	920		163	938	1130	1008		159	1070	1224	1079		6	740	927	881		6	784	953	965		6	915	1052	1038		6	0		813	74.3281		977.333	53.8537		961.333	64.1474
6690.37	29.9		137	879	1072	917		164	936	1125	1011		160	1068	1207	1078		7	741	916	878		7	782	948	968		7	913	1035	1037		7	0		812	73.353		966.333	50.2814		961	65.0999
6810.37	30.1		137	876	1065	913		166	936	1116	1005		160	1062	1194	1075		7	738	909	874		9	782	939	962		7	907	1022	1034		7.66667	0.942809		809	71.5868		956.667	47.7935		956.667	65.4285
6930.38	30		136	878	1059	913		165	936	1105	1009		161	1059	1185	1070		6	740	903	874		8	782	928	966		8	904	1013	1029		7.33333	0.942809		808.667	69.5573		948	47.0815		956.333	63.6466
7050.36	30		136	875	1048	910		166	939	1098	1006		160	1055	1174	1074		6	737	892	871		9	785	921	963		7	900	1002	1033		7.33333	1.24722		807.333	68.3927		938.333	46.5499		955.667	66.3392
7170.35	30		136	870	1036	905		164	935	1086	992		160	1057	1169	1065		6	732	880	866		7	781	909	949		7	902	997	1024		6.66667	0.471405		805	71.447		928.667	49.7483		946.333	64.5308
7290.35	29.9		135	870	1038	908		165	937	1079	1004		161	1055	1156	1067		5	732	882	869		8	783	902	961		8	900	984	1026		7	1.41421		805	70.3278		922.667	44.1311		952	64.4101
7410.3	29.8		138	870	1032	906		165	931	1080	1004		160	1051	1143	1054		8	732	876	867		8	777	903	961		7	896	971	1013		7.66667	0.471405		801.667	69.1873		916.667	39.9694		947	60.4207
7530.3	30.1		136	864	1025	902		166	937	1079	994		159	1046	1156	1071		6	726	869	863		9	783	902	951		6	891	984	1030		7	1.41421		800	68.4251		918.333	48.3483		948	68.2105
7650.31	30.1		136	875	1021	909		166	935	1064	995		161	1056	1153	1059		6	737	865	870		9	781	887	952		8	901	981	1018		7.66667	1.24722		806.333	69.3077		911	50.3057		946.667	60.5383
7770.29	30.1		136	866	1021	900		166	932	1064	997		159	1055	1144	1058		6	728	865	861		9	778	887	954		6	900	972	1017		7	1.41421		802	72.2403		908	46.1375		944	64.0781
			Repeated ROX tests															Data zeroing processing															Data for plotting
																																	1			2			3			4
Time [s]	Temp. [°C]		line 1	line 2	line 3	line 4		line 1	line 2	line 3	line 4		line 1	line 2	line 3	line 4		line 1	line 2	line 3	line 4		line 1	line 2	line 3	line 4		line 1	line 2	line 3	line 4		Average value	Standard deviation		Average value	Standard deviation		Average value	Standard deviation		Average value	Standard deviation
0	30.1		52	57	8	63		62	72	10	69		63	71	11	74
119.745	29.7		54	61	10	63		65	72	12	72		67	67	10	73
239.758	29.5		59	62	12	66		66	72	13	71		69	72	11	73		0	0	0	0		0	0	0	0		0	0	0	0		0	0		0	0		0	0		0	0
520.31	29.6		63	360	14	272		73	423	20	298		74	397	15	318		4	298	2	206		7	351	7	227		5	325	4	245		5.33333	1.24722		324.667	21.6384		4.33333	2.0548		226	15.9374
640.061	30.1		62	668	15	535		76	743	21	603		73	766	16	630		3	606	3	469		10	671	8	532		4	694	5	557		5.66667	3.09121		657	37.2648		5.33333	2.0548		519.333	37.0255
760.023	30.2		68	930	15	742		70	1027	22	846		74	1042	19	870		9	868	3	676		4	955	9	775		5	970	8	797		6	2.16025		931	44.9667		6.66667	2.62467		749.333	52.6266
880.028	30.2		71	1188	16	922		78	1274	22	1077		76	1296	18	1083		12	1126	4	856		12	1202	9	1006		7	1224	7	1010		10.3333	2.35702		1184	41.9841		6.66667	2.0548		957.333	71.6721
1000.02	30.2		70	1387	16	1090		75	1476	25	1309		79	1504	20	1265		11	1325	4	1024		9	1404	12	1238		10	1432	9	1192		10	0.816497		1387	45.3064		8.33333	3.29983		1151.33	91.9758
1120.02	30.1		70	1560	18	1229		76	1650	26	1472		80	1674	19	1442		11	1498	6	1163		10	1578	13	1401		11	1602	8	1369		10.6667	0.471405		1559.33	44.4622		9	2.94392		1311	105.464
1240.01	30		73	1677	18	1356		76	1774	26	1613		83	1838	20	1591		14	1615	6	1290		10	1702	13	1542		14	1766	9	1518		12.6667	1.88562		1694.33	61.8834		9.33333	2.86744		1450	113.561
1360.02	30.1		74	1777	19	1474		75	1858	28	1732		81	1940	21	1706		15	1715	7	1408		9	1786	15	1661		12	1868	10	1633		12	2.44949		1789.67	62.5158		10.6667	3.29983		1567.33	113.244
1480.01	30.2		72	1824	19	1591		83	1963	27	1829		84	2057	21	1839		13	1762	7	1525		17	1891	14	1758		15	1985	10	1766		15	1.63299		1879.33	91.4124		10.3333	2.86744		1683	111.771
1600.01	30.1		76	1897	20	1672		82	2045	28	1904		84	2138	22	1934		17	1835	8	1606		16	1973	15	1833		15	2066	11	1861		16	0.816497		1958	94.8999		11.3333	2.86744		1766.67	114.182
1720.01	30.1		73	1951	21	1739		84	2103	27	1999		82	2212	23	2044		14	1889	9	1673		18	2031	14	1928		13	2140	12	1971		15	2.16025		2020	102.765		11.6667	2.0548		1857.33	131.52
1839.99	30		76	2021	22	1766		83	2149	28	2066		86	2251	23	2113		17	1959	10	1700		17	2077	15	1995		17	2179	12	2040		17	0		2071.67	89.8938		12.3333	2.0548		1911.67	150.794
1959.99	30		78	2009	22	1824		81	2195	29	2105		85	2301	22	2172		19	1947	10	1758		15	2123	16	2034		16	2229	11	2099		16.6667	1.69967		2099.67	116.302		12.3333	2.62467		1963.67	147.829
2079.99	30		75	2077	21	1870		83	2246	30	2146		83	2334	25	2243		16	2015	9	1804		17	2174	17	2075		14	2262	14	2170		15.6667	1.24722		2150.33	102.217		13.3333	3.29983		2016.33	155.071
2199.98	30.1		76	2087	21	1888		81	2250	29	2178		89	2389	24	2261		17	2025	9	1822		15	2178	16	2107		20	2317	13	2188		17.3333	2.0548		2173.33	119.254		12.6667	2.86744		2039	156.965
2319.99	30.2		78	2092	23	1934		85	2272	28	2237		85	2438	25	2359		19	2030	11	1868		19	2200	15	2166		16	2366	14	2286		18	1.41421		2198.67	137.175		13.3333	1.69967		2106.67	175.73
2439.98	30.1		78	2116	23	1971		87	2314	30	2281		86	2437	25	2373		19	2054	11	1905		21	2242	17	2210		17	2365	14	2300		19	1.63299		2220.33	127.886		14	2.44949		2138.33	169.033
2559.96	30		78	2148	22	2020		85	2337	29	2281		86	2467	25	2400		19	2086	10	1954		19	2265	16	2210		17	2395	14	2327		18.3333	0.942809		2248.67	126.676		13.3333	2.49444		2163.67	155.761
2679.96	29.9		82	2170	22	2015		86	2352	31	2315		83	2476	25	2424		23	2108	10	1949		20	2280	18	2244		14	2404	14	2351		19	3.74166		2264	121.37		14	3.26599		2181.33	169.993
2799.93	30.1		77	2176	24	2043		84	2352	30	2351		90	2524	27	2452		18	2114	12	1977		18	2280	17	2280		21	2452	16	2379		19	1.41421		2282	137.995		15	2.16025		2212	171.015
2919.93	30.1		80	2193	24	2045		91	2374	30	2369		86	2514	26	2455		21	2131	12	1979		25	2302	17	2298		17	2442	15	2382		21	3.26599		2291.67	127.175		14.6667	2.0548		2219.67	173.598
3039.93	30.1		80	2204	24	2078		89	2411	31	2379		91	2540	25	2481		21	2142	12	2012		23	2339	18	2308		22	2468	14	2408		22	0.816497		2316.33	134.051		14.6667	2.49444		2242.67	168.138
3159.92	30.1		79	2212	24	2071		89	2384	30	2407		90	2537	25	2505		20	2150	12	2005		23	2312	17	2336		21	2465	14	2432		21.3333	1.24722		2309	128.616		14.3333	2.0548		2257.67	182.91
3279.91	30		80	2224	24	2087		88	2419	31	2409		86	2548	27	2558		21	2162	12	2021		22	2347	18	2338		17	2476	16	2485		20	2.16025		2328.33	128.868		15.3333	2.49444		2281.33	193.619
3399.91	29.9		81	2243	24	2100		91	2428	31	2437		90	2595	27	2546		22	2181	12	2034		25	2356	18	2366		21	2523	16	2473		22.6667	1.69967		2353.33	139.634		15.3333	2.49444		2291	186.903
3519.9	30.1		83	2240	25	2126		88	2439	32	2448		91	2582	27	2562		24	2178	13	2060		22	2367	19	2377		22	2510	16	2489		22.6667	0.942809		2351.67	135.971		16	2.44949		2308.67	181.682
3639.9	30.1		81	2266	27	2126		88	2451	32	2459		91	2593	28	2589		22	2204	15	2060		22	2379	19	2388		22	2521	17	2516		22	0		2368	129.648		17	1.63299		2321.33	192.037
3759.91	30.1		80	2270	25	2158		88	2466	33	2487		90	2605	28	2596		21	2208	13	2092		22	2394	20	2416		21	2533	17	2523		21.3333	0.471405		2378.33	133.142		16.6667	2.86744		2343.67	183.238
3879.89	30.1		84	2246	27	2180		93	2463	32	2477		92	2620	27	2614		25	2184	15	2114		27	2391	19	2406		23	2548	16	2541		25	1.63299		2374.33	149.069		16.6667	1.69967		2353.67	178.206
3999.89	30.1		82	2277	27	2182		90	2470	31	2481		91	2638	29	2587		23	2215	15	2116		24	2398	18	2410		22	2566	18	2514		23	0.816497		2393	143.339		17	1.41421		2346.67	168.541
4290.79	30		73	1915	436	1903		84	2119	542	2128		86	2293	556	2201		14	1853	424	1837		18	2047	529	2057		17	2221	545	2128		16.3333	1.69967		2040.33	150.309		499.333	53.6677		2007.33	123.883
4410.55	30.1		77	1919	786	1909		81	2119	952	2142		87	2317	974	2186		18	1857	774	1843		15	2047	939	2071		18	2245	963	2113		17	1.41421		2049.67	158.412		892	84.0119		2009	118.625
4530.54	30.2		75	1947	1074	1942		82	2106	1232	2112		92	2362	1329	2203		16	1885	1062	1876		16	2034	1219	2041		23	2290	1318	2130		18.3333	3.29983		2069.67	167.253		1199.67	105.402		2015.67	105.231
4650.53	30		75	1982	1269	1983		81	2131	1459	2141		91	2369	1589	2229		16	1920	1257	1917		15	2059	1446	2070		22	2297	1578	2156		17.6667	3.09121		2092	155.668		1427	131.735		2047.67	98.8411
4770.52	30.1		73	2053	1447	2003		82	2200	1624	2208		90	2379	1821	2242		14	1991	1435	1937		16	2128	1611	2137		21	2307	1810	2169		17	2.94392		2142	129.386		1618.67	153.189		2081	102.658
4890.5	30.2		77	2114	1592	2043		85	2230	1755	2282		88	2423	1965	2279		18	2052	1580	1977		19	2158	1742	2211		19	2351	1954	2206		18.6667	0.471405		2187	123.777		1758.67	153.139		2131.33	109.149
5010.5	30.1		76	2157	1721	2069		81	2287	1900	2317		93	2446	2107	2289		17	2095	1709	2003		15	2215	1887	2246		24	2374	2096	2216		18.6667	3.85861		2228	114.272		1897.33	158.161		2155	108.176
5130.5	30.1		79	2182	1829	2099		80	2291	1987	2384		90	2528	2201	2303		20	2120	1817	2033		14	2219	1974	2313		21	2456	2190	2230		18.3333	3.09121		2265	140.975		1993.67	152.91		2192	117.425
5250.49	30		79	2223	1908	2131		84	2363	2075	2406		89	2594	2305	2375		20	2161	1896	2065		18	2291	2062	2335		20	2522	2294	2302		19.3333	0.942809		2324.67	149.288		2084	163.226		2234	120.258
5370.48	29.9		80	2229	2002	2130		81	2397	2149	2410		93	2609	2388	2400		21	2167	1990	2064		15	2325	2136	2339		24	2537	2377	2327		20	3.74166		2343	151.587		2167.67	159.571		2243.33	126.902
5490.49	29.9		78	2213	2041	2151		81	2407	2184	2436		96	2615	2443	2466		19	2151	2029	2085		15	2335	2171	2365		27	2543	2432	2393		20.3333	4.98888		2343	160.133		2210.67	166.898		2281	139.064
5610.47	30.1		82	2248	2085	2159		81	2436	2254	2445		92	2674	2511	2483		23	2186	2073	2093		15	2364	2241	2374		23	2602	2500	2410		20.3333	3.77124		2384	170.419		2271.33	175.637		2292.33	141.714
5730.47	30.1		79	2237	2098	2174		87	2457	2326	2462		96	2703	2552	2499		20	2175	2086	2108		21	2385	2313	2391		27	2631	2541	2426		22.6667	3.09121		2397	186.355		2313.33	185.753		2308.33	142.376
5850.47	30.1		81	2265	2164	2192		86	2465	2365	2460		95	2751	2595	2520		22	2203	2152	2126		20	2393	2352	2389		26	2679	2584	2447		22.6667	2.49444		2425	195.639		2362.67	176.524		2320.67	139.672
5970.45	30.1		81	2246	2174	2189		87	2452	2395	2463		94	2741	2609	2559		22	2184	2162	2123		21	2380	2382	2392		25	2669	2598	2486		22.6667	1.69967		2411	199.21		2380.67	177.999		2333.67	153.827
6090.44	30		83	2230	2220	2205		88	2470	2426	2492		93	2771	2659	2569		24	2168	2208	2139		22	2398	2413	2421		24	2699	2648	2496		23.3333	0.942809		2421.67	217.425		2423	179.768		2352	153.695
6210.42	29.9		81	2266	2235	2226		89	2485	2454	2490		95	2787	2683	2604		22	2204	2223	2160		23	2413	2441	2419		26	2715	2672	2531		23.6667	1.69967		2444	209.763		2445.33	183.329		2370	155.373
6330.4	30.2		81	2259	2248	2203		92	2483	2450	2490		95	2762	2709	2596		22	2197	2236	2137		26	2411	2437	2419		26	2690	2698	2523		24.6667	1.88562		2432.67	201.849		2457	189.14		2359.67	163.073
6450.4	30.1		82	2270	2237	2200		88	2488	2483	2503		95	2787	2701	2571		23	2208	2225	2134		22	2416	2470	2432		26	2715	2690	2498		23.6667	1.69967		2446.33	208.09		2461.67	189.927		2354.67	158.344
6570.41	30.1		82	2270	2273	2211		91	2471	2487	2494		97	2748	2698	2591		23	2208	2261	2145		25	2399	2474	2423		28	2676	2687	2518		25.3333	2.0548		2427.67	192.132		2474	173.914		2362	158.268
6690.37	30.1		82	2276	2287	2231		93	2499	2555	2520		96	2778	2752	2630		23	2214	2275	2165		27	2427	2542	2449		27	2706	2741	2557		25.6667	1.88562		2449	201.46		2519.33	190.918		2390.33	165.323
6810.37	30		84	2266	2300	2216		91	2521	2554	2521		95	2766	2750	2622		25	2204	2288	2150		25	2449	2541	2450		26	2694	2739	2549		25.3333	0.471405		2449	200.042		2522.67	184.576		2383	169.641
6930.38	29.8		84	2275	2325	2227		90	2488	2551	2522		96	2742	2747	2600		25	2213	2313	2161		24	2416	2538	2451		27	2670	2736	2527		25.3333	1.24722		2433	186.956		2529	172.806		2379.67	157.703
7050.36	30.2		85	2275	2301	2202		94	2492	2561	2520		94	2758	2758	2620		26	2213	2289	2136		28	2420	2548	2449		25	2686	2747	2547		26.3333	1.24722		2439.67	193.602		2528	187.512		2377.33	175.276
7170.35	30.1		83	2286	2323	2231		92	2472	2555	2493		94	2776	2783	2637		24	2224	2311	2165		26	2400	2542	2422		25	2704	2772	2564		25	0.816497		2442.67	198.268		2541.67	188.203		2383.67	165.131
7290.35	30.1		84	2276	2336	2231		92	2516	2572	2496		95	2797	2800	2653		25	2214	2324	2165		26	2444	2559	2425		26	2725	2789	2580		25.6667	0.471405		2461	208.961		2557.33	189.839		2390	171.221
7410.3	30.1		84	2283	2329	2246		90	2507	2599	2511		102	2792	2772	2646		25	2221	2317	2180		24	2435	2586	2440		33	2720	2761	2573		27.3333	4.02768		2458.67	204.402		2554.67	182.611		2397.67	163.21
7530.3	30		82	2274	2341	2240		88	2497	2586	2520		93	2783	2798	2624		23	2212	2329	2174		22	2425	2573	2449		24	2711	2787	2551		23	0.816497		2449.33	204.441		2563	187.111		2391.33	159.22
7650.31	29.9		82	2258	2359	2243		90	2523	2606	2530		98	2817	2809	2649		23	2196	2347	2177		24	2451	2593	2459		29	2745	2798	2576		25.3333	2.62467		2464	224.317		2579.33	184.373		2404	167.469
7770.29	30		84	2262	2353	2215		92	2506	2590	2509		100	2784	2791	2648		25	2200	2341	2149		26	2434	2577	2438		31	2712	2780	2575		27.3333	2.62467		2448.67	209.28		2566	179.39		2387.33	177.566

## Sheet: S1c
Time [min]		line 1	line 2	line 3	line 4
0		0	0	0	0
2		-1.33333	535.667	540	2.66667
4		-0.66667	902.333	1094	2.66667
6		3	1049.33	1436.33	3.66667
8		5.33333	1128	1684.67	3.66667
10		9	1168.33	1873	4.66667
12		9.33333	1170.67	2029.67	5.66667
14		11.6667	1173.67	2159	6
16		14	1155.33	2242.67	6.66667
18		11.6667	1126	2312.67	7
20		12.6667	1106.67	2375	7.66667
22		15.3333	1087.67	2452.33	8.33333
24		15	1065	2493	8.66667
26		16	1046.33	2537.33	9.33333
28		15.6667	1033.33	2569	9.66667
30		18	1019	2585.33	10
32		17.3333	996.333	2601.67	10
34		17.6667	991.333	2632.67	10.3333
36		17.3333	974.667	2651.33	11
38		16.3333	946.333	2644.67	11
40		17	950.667	2668.67	11.3333
42		19	943.333	2690.67	11.6667
44		19.3333	941.333	2698.33	12.6667
46		19.3333	928	2705.67	12.3333
48		17.3333	915.667	2708.67	12.3333
50		19	915.333	2713.33	13
52		19.6667	907	2734.33	13
54		18.3333	903.667	2745.67	13
56		19.3333	896	2744.67	13.3333
58		19	894.667	2766.33	13
60		18.6667	888.667	2757.67	14
62		-5	719	2163	375.667
64		-3.33333	713	1826	584
66		-1.66667	710.333	1628	689
68		-1	718.667	1506.33	755
70		0.33333	735	1411	810.667
72		-1.33333	752.333	1334.67	846.333
74		-0.33333	759.333	1271.67	872.333
76		0	780	1232	897
78		1	786.667	1194	919.333
80		1.66667	793	1146.67	932.333
82		1.66667	800	1123.33	934.667
84		3.66667	809.667	1103.33	948.333
86		4.33333	813.667	1075	948
88		5	811.333	1062.33	958
90		4	814	1042.33	956.667
92		5.66667	819.333	1022.67	958.667
94		6	814.333	1010	959
96		5.33333	813	998	959.667
98		6.66667	816.667	990	957.333
100		6	813	977.333	961.333
102		7	812	966.333	961
104		7.66667	809	956.667	956.667
106		7.33333	808.667	948	956.333
108		7.33333	807.333	938.333	955.667
110		6.66667	805	928.667	946.333
112		7	805	922.667	952
114		7.66667	801.667	916.667	947
116		7	800	918.333	948
118		7.66667	806.333	911	946.667
120		7	802	908	944

## Sheet: S1d
Time [min]		line 1	line 2	line 3	line 4
0		0	0	0	0
2		5.33333	324.667	4.33333	226
4		5.66667	657	5.33333	519.333
6		6	931	6.66667	749.333
8		10.3333	1184	6.66667	957.333
10		10	1387	8.33333	1151.33
12		10.6667	1559.33	9	1311
14		12.6667	1694.33	9.33333	1450
16		12	1789.67	10.6667	1567.33
18		15	1879.33	10.3333	1683
20		16	1958	11.3333	1766.67
22		15	2020	11.6667	1857.33
24		17	2071.67	12.3333	1911.67
26		16.6667	2099.67	12.3333	1963.67
28		15.6667	2150.33	13.3333	2016.33
30		17.3333	2173.33	12.6667	2039
32		18	2198.67	13.3333	2106.67
34		19	2220.33	14	2138.33
36		18.3333	2248.67	13.3333	2163.67
38		19	2264	14	2181.33
40		19	2282	15	2212
42		21	2291.67	14.6667	2219.67
44		22	2316.33	14.6667	2242.67
46		21.3333	2309	14.3333	2257.67
48		20	2328.33	15.3333	2281.33
50		22.6667	2353.33	15.3333	2291
52		22.6667	2351.67	16	2308.67
54		22	2368	17	2321.33
56		21.3333	2378.33	16.6667	2343.67
58		25	2374.33	16.6667	2353.67
60		23	2393	17	2346.67
62		16.3333	2040.33	499.333	2007.33
64		17	2049.67	892	2009
66		18.3333	2069.67	1199.67	2015.67
68		17.6667	2092	1427	2047.67
70		17	2142	1618.67	2081
72		18.6667	2187	1758.67	2131.33
74		18.6667	2228	1897.33	2155
76		18.3333	2265	1993.67	2192
78		19.3333	2324.67	2084	2234
80		20	2343	2167.67	2243.33
82		20.3333	2343	2210.67	2281
84		20.3333	2384	2271.33	2292.33
86		22.6667	2397	2313.33	2308.33
88		22.6667	2425	2362.67	2320.67
90		22.6667	2411	2380.67	2333.67
92		23.3333	2421.67	2423	2352
94		23.6667	2444	2445.33	2370
96		24.6667	2432.67	2457	2359.67
98		23.6667	2446.33	2461.67	2354.67
100		25.3333	2427.67	2474	2362
102		25.6667	2449	2519.33	2390.33
104		25.3333	2449	2522.67	2383
106		25.3333	2433	2529	2379.67
108		26.3333	2439.67	2528	2377.33
110		25	2442.67	2541.67	2383.67
112		25.6667	2461	2557.33	2390
114		27.3333	2458.67	2554.67	2397.67
116		23	2449.33	2563	2391.33
118		25.3333	2464	2579.33	2404
120		27.3333	2448.67	2566	2387.33

## Sheet: Source data for S2-S3,S11
			Repeated fluorescence tests												Data zeroing processing												Data for plotting														Repeated fluorescence tests
			FAM test of B11-B21				FAM test of B11-B21				FAM test of B11-B21				FAM test of B11-B21				FAM test of B11-B21				FAM test of B11-B21				None			III			III+λ								FAM test of B12-B21				FAM test of B12-B21				FAM test of B12-B21
Time [s]	Temp. [°C]		None	III	III+λ		None	III	III+λ		None	III	III+λ		None	III	III+λ		None	III	III+λ		None	III	III+λ		Average value	Standard deviation		Average value	Standard deviation		Average value	Standard deviation				Time [s]	Temp. [°C]		None	III	III+λ		None	III	III+λ		None
0	30		163	182	185		196	222	211		198	219	207																									0	30.2		155	175	174		175	191	181		180
119.903	30		168	188	191		200	227	215		204	223	212																									119.888	30.1		163	178	181		178	196	186		184
239.889	30	add input	173	192	195		205	230	217		205	227	215		0	0	0		0	0	0		0	0	0		0	0		0	0		0	0				239.875	30.1	add input	165	181	183		180	200	188		188
562.827	29.8		196	473	542		244	591	569		236	558	493		23	281	347		39	361	352		31	331	278		31	6.53197		324.333	32.9983		325.667	33.7672				606.265	30		248	454	435		272	486	477		275
682.698	29.9		207	953	1068		256	1168	1107		248	1093	979		34	761	873		51	938	890		43	866	764		42.6667	6.94422		855	72.6774		842.333	55.8231				726.152	29.8		264	807	802		290	901	894		302
802.689	30.1		214	1245	1376		266	1536	1442		256	1439	1287		41	1053	1181		61	1306	1225		51	1212	1072		51	8.16497		1190.33	104.417		1159.33	64.3135				846.137	30		272	1102	1110		305	1230	1242		316
922.694	30.1		215	1455	1580		269	1773	1675		260	1680	1502		42	1263	1385		64	1543	1458		55	1453	1287		53.6667	9.03081		1419.67	116.714		1376.67	70.0587				966.139	30.1		278	1339	1349		309	1511	1512		322
1042.68	30.1		217	1590	1714		273	1955	1812		265	1861	1640		44	1398	1519		68	1725	1595		60	1634	1425		57.3333	9.97775		1585.67	137.803		1513	69.5318				1086.14	30.1		285	1535	1546		315	1710	1727		329
1162.68	30		221	1688	1813		274	2080	1934		264	1985	1733		48	1496	1618		69	1850	1717		59	1758	1518		58.6667	8.57645		1701.33	149.972		1617.67	81.2418				1206.12	30		290	1684	1684		321	1880	1902		333
1282.68	29.8		219	1778	1880		277	2179	2006		265	2085	1792		46	1586	1685		72	1949	1789		60	1858	1577		59.3333	10.6249		1797.67	154.213		1683.67	86.5538				1326.12	30		291	1801	1812		321	2009	2036		342
1402.66	29.8		220	1837	1937		278	2258	2045		265	2143	1835		47	1645	1742		73	2028	1828		60	1916	1620		60	10.6145		1863	160.788		1730	85.3385				1446.13	29.8		293	1890	1892		325	2114	2128		342
1522.66	30.1		225	1889	1985		274	2331	2106		262	2208	1870		52	1697	1790		69	2101	1889		57	1981	1655		59.3333	7.13364		1926.33	169.402		1778	95.9062				1566.12	29.8		293	1957	1970		322	2195	2219		346
1642.67	30		224	1935	2014		274	2408	2127		261	2273	1907		51	1743	1819		69	2178	1910		56	2046	1692		58.6667	7.58654		1989	182.104		1807	89.4017				1686.1	30.1		296	2035	2026		327	2273	2276		346
1762.65	30		222	1981	2049		275	2440	2155		262	2322	1911		49	1789	1854		70	2210	1938		57	2095	1696		58.6667	8.65384		2031.33	177.671		1829.33	100.324				1806.12	30.1		295	2076	2072		331	2323	2345		348
1882.65	30		224	2009	2052		277	2487	2176		264	2372	1934		51	1817	1857		72	2257	1959		59	2145	1719		60.6667	8.65384		2073	186.705		1845	98.3463				1926.1	30.1		297	2122	2126		330	2382	2389		349
2002.65	29.9		224	2044	2074		277	2516	2178		266	2384	1943		51	1852	1879		72	2286	1961		61	2157	1728		61.3333	8.57645		2098.33	181.971		1856	96.5022				2046.09	30		295	2159	2155		331	2418	2430		350
2122.64	29.8		224	2087	2096		275	2547	2194		262	2436	1971		51	1895	1901		70	2317	1977		57	2209	1756		59.3333	7.93025		2140.33	178.992		1878	91.677				2166.1	29.9		295	2191	2175		334	2443	2469		345
2242.63	30.1		227	2112	2097		277	2570	2209		265	2458	1972		54	1920	1902		72	2340	1992		60	2231	1757		62	7.48331		2163.67	177.952		1883.67	96.8102				2286.09	29.8		298	2218	2194		331	2491	2481		345
2362.63	30.1		227	2141	2125		280	2614	2212		267	2482	1987		54	1949	1930		75	2384	1995		62	2255	1772		63.6667	8.65384		2196	182.423		1899	93.6412				2406.09	30.1		295	2236	2225		334	2501	2504		348
2482.62	30.1		228	2167	2118		278	2638	2208		267	2498	1992		55	1975	1923		73	2408	1991		62	2271	1777		63.3333	7.4087		2218	180.7		1897	89.2786				2526.09	30.1		298	2270	2238		333	2528	2528		349
2602.61	30		231	2214	2121		282	2666	2216		268	2547	2007		58	2022	1926		77	2436	1999		63	2320	1792		66	8.04156		2259.33	174.374		1905.67	85.7218				2646.06	30		294	2279	2255		334	2558	2547		349
2722.61	29.9		232	2230	2128		283	2681	2221		269	2539	1994		59	2038	1933		78	2451	2004		64	2312	1779		67	8.04156		2267	171.583		1905.33	93.916				2766.08	30		297	2295	2270		329	2582	2576		351
2842.61	29.8		235	2258	2124		287	2699	2220		267	2600	2011		62	2066	1929		82	2469	2003		62	2373	1796		68.6667	9.42809		2302.67	171.877		1909.33	85.644				2886.07	29.8		298	2331	2270		332	2598	2584		350
2962.61	30.1		235	2280	2115		288	2743	2218		270	2603	1996		62	2088	1920		83	2513	2001		65	2376	1781		70	9.27362		2325.67	177.118		1900.67	90.8491				3006.06	29.8		294	2326	2292		334	2610	2581		348
3082.62	30.1		236	2315	2120		289	2746	2208		272	2627	2004		63	2123	1925		84	2516	1991		67	2400	1789		71.3333	9.10433		2346.33	164.868		1901.67	84.1005				3126.06	30.1		296	2337	2299		329	2638	2616		351
3202.59	30		236	2332	2115		289	2773	2200		275	2642	2007		63	2140	1920		84	2543	1983		70	2415	1792		72.3333	8.73053		2366	168.133		1898.33	79.4663				3246.07	30.1		296	2346	2309		333	2641	2626		350
3322.59	30		240	2360	2113		291	2782	2203		275	2667	1996		67	2168	1918		86	2552	1986		70	2440	1781		74.3333	8.34		2386.67	161.24		1895	85.2565				3366.04	30.1		298	2358	2322		334	2663	2635		350
3442.6	29.9		239	2365	2115		289	2825	2179		277	2696	1993		66	2173	1920		84	2595	1962		72	2469	1778		74	7.48331		2412.33	176.879		1886.67	78.7288				3486.05	30		296	2359	2333		332	2675	2632		351
3562.58	29.8		241	2385	2112		291	2826	2172		279	2711	1979		68	2193	1917		86	2596	1955		74	2484	1764		76	7.48331		2424.33	169.848		1878.67	82.5523				3606.05	29.9		297	2380	2326		331	2690	2658		352
3682.56	29.9		241	2397	2108		291	2829	2168		281	2710	1970		68	2205	1913		86	2599	1951		76	2483	1755		76.6667	7.36357		2429	165.32		1873	84.8685				3726.04	29.8		297	2374	2334		337	2699	2657		350
3802.57	30.1		243	2426	2113		292	2853	2170		283	2739	1969		70	2234	1918		87	2623	1953		78	2512	1754		78.3333	6.94422		2456.33	163.614		1875	86.7448				3846.03	30		297	2397	2337		332	2712	2665		351
3922.56	30.1		242	2430	2086		294	2873	2165		285	2773	1956		69	2238	1891		89	2643	1948		80	2546	1741		79.3333	8.17856		2475.67	172.658		1860	87.3041				3966.04	30.1		297	2406	2363		331	2721	2654		349
4042.55	30		241	2445	2080		294	2891	2145		283	2780	1942		68	2253	1885		89	2661	1928		78	2553	1727		78.3333	8.57645		2489	172.604		1846.67	86.4189				4086.02	30.1		295	2403	2361		334	2731	2694		350
			Repeated fluorescence tests												Data zeroing processing												Data for plotting														Repeated fluorescence tests
			ROX test of B11-B21				ROX test of B11-B21				ROX test of B11-B21				ROX test of B11-B21				ROX test of B11-B21				ROX test of B11-B21				None			III			III+λ								ROX test of B12-B21				ROX test of B12-B21				ROX test of B12-B21
Time [s]	Temp. [°C]		None	III	III+λ		None	III	III+λ		None	III	III+λ		None	III	III+λ		None	III	III+λ		None	III	III+λ		Average value	Standard deviation		Average value	Standard deviation		Average value	Standard deviation				Time [s]	Temp. [°C]		None	III	III+λ		None	III	III+λ		None
0	30.2		88	112	115		108	134	131		107	127	118																									0	30.1		98	117	117		98	129	120		102
119.903	30		88	114	116		108	134	131		108	127	123																									119.888	29.9		94	118	120		95	131	123		106
239.889	30	add input	92	118	116		107	135	130		107	131	126		0	0	0		0	0	0		0	0	0		0	0		0	0		0	0				239.875	29.9	add input	94	114	119		96	133	124		107
562.827	30		85	115	168		108	137	192		99	123	162		-7	-3	52		1	2	62		-8	-8	36		-4.66667	4.02768		-3	4.08248		50	10.7083				606.265	30.1		104	117	170		110	139	191		115
682.698	30.1		83	118	392		112	139	444		100	123	380		-9	0	276		5	4	314		-7	-8	254		-3.66667	6.18241		-1.33333	4.98888		281.333	24.7835				726.152	30.1		102	120	387		111	137	386		119
802.689	30.1		86	119	695		108	139	774		99	125	668		-6	1	579		1	4	644		-8	-6	542		-4.33333	3.85861		-0.333333	4.18994		588.333	42.1611				846.137	30.1		104	118	693		109	133	728		117
922.694	30		85	117	987		106	137	1077		104	125	950		-7	-1	871		-1	2	947		-3	-6	824		-3.66667	2.49444		-1.66667	3.29983		880.667	50.6776				966.139	30.1		103	118	988		110	137	1033		116
1042.68	29.8		88	120	1225		105	138	1338		103	127	1169		-4	2	1109		-2	3	1208		-4	-4	1043		-3.33333	0.942809		0.333333	3.09121		1120	67.8086				1086.14	29.8		100	122	1222		109	135	1316		118
1162.68	30.1		87	119	1414		107	140	1508		99	129	1341		-5	1	1298		0	5	1378		-8	-2	1215		-4.33333	3.29983		1.33333	2.86744		1297	66.5482				1206.12	29.8		104	121	1404		111	138	1544		119
1282.68	30.1		86	118	1594		107	139	1685		102	129	1497		-6	0	1478		0	4	1555		-5	-2	1371		-3.66667	2.62467		0.666667	2.49444		1468	75.4498				1326.12	30.2		102	128	1532		110	142	1711		111
1402.66	30.1		88	120	1706		106	140	1816		102	131	1579		-4	2	1590		-1	5	1686		-5	0	1453		-3.33333	1.69967		2.33333	2.0548		1576.33	95.6115				1446.13	30.1		105	125	1658		112	141	1842		114
1522.66	30.1		84	120	1781		109	144	1903		102	129	1666		-8	2	1665		2	9	1773		-5	-2	1540		-3.66667	4.18994		3	4.54606		1659.33	95.2062				1566.12	30.1		104	119	1761		110	137	1954		117
1642.67	29.9		88	121	1881		108	143	1987		99	132	1752		-4	3	1765		1	8	1857		-8	1	1626		-3.66667	3.68179		4	2.94392		1749.33	94.9538				1686.1	30		104	125	1836		112	144	2045		112
1762.65	29.8		87	118	1948		106	139	2065		101	132	1808		-5	0	1832		-1	4	1935		-6	1	1682		-4	2.16025		1.66667	1.69967		1816.33	103.879				1806.12	29.9		105	124	1897		109	139	2120		117
1882.65	30.1		87	120	2006		107	145	2137		102	132	1859		-5	2	1890		0	10	2007		-5	1	1733		-3.33333	2.35702		4.33333	4.02768		1876.67	112.257				1926.1	29.9		101	122	1944		111	140	2159		119
2002.65	30.1		84	125	2067		107	143	2204		104	136	1921		-8	7	1951		0	8	2074		-3	5	1795		-3.66667	3.29983		6.66667	1.24722		1940	114.167				2046.09	30.1		101	124	1968		112	141	2222		120
2122.64	30		86	119	2106		105	145	2232		102	129	1932		-6	1	1990		-2	10	2102		-5	-2	1806		-4.33333	1.69967		3	5.09902		1966	122.027				2166.1	30.1		100	126	2002		114	142	2290		116
2242.63	30		86	126	2150		111	147	2270		99	140	2002		-6	8	2034		4	12	2140		-8	9	1876		-3.33333	5.24934		9.66667	1.69967		2016.67	108.472				2286.09	30.1		103	130	2048		112	144	2324		114
2362.63	29.9		88	121	2192		107	143	2329		102	129	2043		-4	3	2076		0	8	2199		-5	-2	1917		-3	2.16025		3	4.08248		2064	115.438				2406.09	30.1		103	126	2079		110	146	2364		119
2482.62	30.1		94	127	2228		114	148	2364		102	135	2072		2	9	2112		7	13	2234		-5	4	1946		1.33333	4.92161		8.66667	3.68179		2097.33	118.032				2526.09	29.9		105	127	2107		108	140	2368		115
2602.61	30.1		88	127	2261		110	156	2393		105	141	2101		-4	9	2145		3	21	2263		-2	10	1975		-1	2.94392		13.3333	5.4365		2127.67	118.213				2646.06	29.9		102	125	2127		110	143	2385		120
2722.61	30.1		94	129	2303		110	148	2421		104	133	2158		2	11	2187		3	13	2291		-3	2	2032		0.666667	2.62467		8.66667	4.78423		2170	106.417				2766.08	30.1		101	125	2160		110	145	2417		114
2842.61	30.1		87	130	2350		115	152	2431		103	135	2171		-5	12	2234		8	17	2301		-4	4	2045		-0.333333	5.90668		11	5.35413		2193.33	108.395				2886.07	30.1		103	131	2180		108	145	2443		112
2962.61	30.1		90	130	2360		115	150	2467		104	129	2217		-2	12	2244		8	15	2337		-3	-2	2091		1	4.96655		8.33333	7.4087		2224	101.42				3006.06	30.2		99	125	2211		111	148	2461		114
3082.62	29.9		91	129	2401		115	151	2520		104	136	2223		-1	11	2285		8	16	2390		-3	5	2097		1.33333	4.78423		10.6667	4.49691		2257.33	121.206				3126.06	30.1		103	130	2199		110	149	2496		118
3202.59	29.9		95	136	2421		112	150	2510		105	134	2278		3	18	2305		5	15	2380		-2	3	2152		2	2.94392		12	6.48074		2279	94.8789				3246.07	30		105	131	2213		110	149	2484		117
3322.59	30.1		91	137	2446		112	150	2569		103	138	2285		-1	19	2330		5	15	2439		-4	7	2159		0	3.74166		13.6667	4.98888		2309.33	115.24				3366.04	29.9		103	126	2220		110	147	2504		119
3442.6	30.1		91	136	2496		113	150	2574		106	140	2319		-1	18	2380		6	15	2444		-1	9	2193		1.33333	3.29983		14	3.74166		2339	106.493				3486.05	30		102	127	2231		110	146	2526		115
3562.58	30		92	137	2492		113	155	2591		109	140	2333		0	19	2376		6	20	2461		2	9	2207		2.66667	2.49444		16	4.96655		2348	105.568				3606.05	30.1		101	126	2256		112	145	2560		119
3682.56	30		89	141	2505		116	154	2615		108	142	2336		-3	23	2389		9	19	2485		1	11	2210		2.33333	4.98888		17.6667	4.98888		2361.33	113.96				3726.04	30.1		103	130	2281		109	149	2525		118
3802.57	30		94	139	2544		109	155	2640		107	138	2374		2	21	2428		2	20	2510		0	7	2248		1.33333	0.942809		16	6.37704		2395.33	109.427				3846.03	30.1		104	130	2268		107	148	2545		119
3922.56	29.9		96	141	2558		117	158	2666		110	145	2391		4	23	2442		10	23	2536		3	14	2265		5.66667	3.09121		20	4.24264		2414.33	112.352				3966.04	30.1		100	125	2296		109	148	2576		118
4042.55	30.1		98	142	2568		112	156	2662		103	143	2407		6	24	2452		5	21	2532		-4	12	2281		2.33333	4.49691		19	5.09902		2421.67	104.691				4086.02	29.9		108	130	2303		110	150	2577		120
			Repeated fluorescence tests												Data zeroing processing												Data for plotting														Repeated fluorescence tests
			FAM test of B11-B22				FAM test of B11-B22				FAM test of B11-B22				FAM test of B11-B22				FAM test of B11-B22				FAM test of B11-B22				None			III			III+λ								FAM test of B12-B22				FAM test of B12-B22				FAM test of B12-B22
Time [s]	Temp. [°C]		None	III	III+λ		None	III	III+λ		None	III	III+λ		None	III	III+λ		None	III	III+λ		None	III	III+λ		Average value	Standard deviation		Average value	Standard deviation		Average value	Standard deviation				Time [s]	Temp. [°C]		None	III	III+λ		None	III	III+λ		None
0	30		197	214	211		187	215	206		193	213	225																									0	30.2		178	193	199		178	203	194		184
119.903	30		203	220	215		190	218	209		197	216	228																									119.888	30.1		179	198	203		183	205	195		190
239.889	30	add input	204	231	218		192	220	214		199	219	231		0	0	0		0	0	0		0	0	0		0	0		0	0		0	0				239.875	30.1	add input	183	199	206		186	206	196		193
562.827	29.8		261	412	382		254	395	356		253	416	418		57	181	164		62	175	142		54	197	187		57.6667	3.29983		184.333	9.28559		164.333	18.3727				606.265	30		246	441	465		248	390	356		241
682.698	29.9		289	1082	1043		280	989	931		279	993	1004		85	851	825		88	769	717		80	774	773		84.3333	3.29983		798	37.5322		771.667	44.1009				726.152	29.8		257	910	917		269	879	802		264
802.689	30.1		306	1545	1477		294	1386	1291		294	1371	1402		102	1314	1259		102	1166	1077		95	1152	1171		99.6667	3.29983		1210.67	73.2909		1169	74.3146				846.137	30		266	1266	1264		278	1231	1135		277
922.694	30.1		314	1891	1759		303	1686	1537		303	1630	1663		110	1660	1541		111	1466	1323		104	1411	1432		108.333	3.09121		1512.33	106.803		1432	88.9981				966.139	30.1		270	1533	1549		285	1518	1394		283
1042.68	30.1		320	2175	1982		306	1939	1703		307	1821	1846		116	1944	1764		114	1719	1489		108	1602	1615		112.667	3.39935		1755	141.923		1622.67	112.399				1086.14	30.1		274	1748	1757		286	1731	1603		288
1162.68	30		329	2397	2161		311	2112	1822		309	1992	1984		125	2166	1943		119	1892	1608		110	1773	1753		118	6.16441		1943.67	164.549		1768	137.174				1206.12	30		277	1923	1921		291	1908	1749		291
1282.68	29.8		336	2556	2293		313	2275	1919		312	2086	2103		132	2325	2075		121	2055	1705		113	1867	1872		122	7.78888		2082.33	187.974		1884	151.29				1326.12	30		279	2061	2052		294	2044	1888		292
1402.66	29.8		344	2692	2417		320	2373	2001		315	2178	2160		140	2461	2199		128	2153	1787		116	1959	1929		128	9.79796		2191	206.695		1971.67	170.883				1446.13	29.8		278	2164	2155		296	2157	1978		294
1522.66	30.1		350	2802	2515		324	2470	2051		317	2261	2214		146	2571	2297		132	2250	1837		118	2042	1983		132	11.431		2287.67	217.6		2039	191.924				1566.12	29.8		278	2241	2231		295	2246	2066		297
1642.67	30		352	2885	2604		328	2557	2078		318	2331	2277		148	2654	2386		136	2337	1864		119	2112	2046		134.333	11.8977		2367.67	222.331		2098.67	216.335				1686.1	30.1		284	2326	2283		297	2316	2132		296
1762.65	30		358	2943	2652		330	2628	2113		322	2390	2295		154	2712	2434		138	2408	1899		123	2171	2064		138.333	12.6579		2430.33	221.426		2132.33	223.694				1806.12	30.1		282	2360	2337		297	2368	2185		298
1882.65	30		359	2996	2709		335	2678	2118		325	2432	2318		155	2765	2491		143	2458	1904		126	2213	2087		141.333	11.8977		2478.67	225.826		2160.67	245.238				1926.1	30.1		284	2420	2394		300	2420	2233		301
2002.65	29.9		361	3020	2739		338	2720	2144		328	2487	2337		157	2789	2521		146	2500	1930		129	2268	2106		144	11.5181		2519	213.121		2185.67	247.764				2046.09	30		282	2471	2430		302	2477	2263		300
2122.64	29.8		360	3059	2773		344	2788	2176		329	2510	2331		156	2828	2555		152	2568	1962		130	2291	2100		146	11.431		2562.33	219.266		2205.67	253.359				2166.1	29.9		282	2486	2460		299	2506	2317		300
2242.63	30.1		362	3116	2813		345	2792	2183		330	2559	2354		158	2885	2595		153	2572	1969		131	2340	2123		147.333	11.7284		2599	223.313		2229	266.328				2286.09	29.8		282	2519	2479		300	2553	2338		301
2362.63	30.1		360	3112	2817		347	2834	2194		332	2611	2375		156	2881	2599		155	2614	1980		133	2392	2144		148	10.6145		2629	199.915		2241	261.849				2406.09	30.1		281	2538	2510		300	2575	2348		301
2482.62	30.1		359	3145	2815		350	2858	2190		339	2625	2371		155	2914	2597		158	2638	1976		140	2406	2140		151	7.87401		2652.67	207.649		2237.67	262.76				2526.09	30.1		284	2574	2533		302	2589	2376		300
2602.61	30		362	3177	2822		350	2886	2178		341	2666	2379		158	2946	2604		158	2666	1964		142	2447	2148		152.667	7.54247		2686.33	204.223		2238.67	269.03				2646.06	30		285	2603	2544		302	2623	2392		300
2722.61	29.9		363	3167	2807		350	2925	2188		345	2709	2379		159	2936	2589		158	2705	1974		146	2490	2148		154.333	5.90668		2710.33	182.118		2237	258.84				2766.08	30		281	2611	2559		300	2622	2401		302
2842.61	29.8		364	3194	2807		351	2958	2176		349	2721	2394		160	2963	2589		159	2738	1962		150	2502	2163		156.333	4.49691		2734.33	188.22		2238	261.408				2886.07	29.8		286	2623	2560		302	2645	2442		303
2962.61	30.1		364	3217	2781		353	2962	2172		346	2762	2391		160	2986	2563		161	2742	1958		147	2543	2160		156	6.37704		2757	181.165		2227	251.493				3006.06	29.8		284	2648	2590		302	2670	2442		301
3082.62	30.1		364	3234	2787		354	2962	2157		350	2777	2392		160	3003	2569		162	2742	1943		151	2558	2161		157.667	4.78423		2767.67	182.575		2224.33	259.458				3126.06	30.1		284	2658	2613		300	2676	2443		301
3202.59	30		366	3218	2769		356	2977	2156		351	2814	2391		162	2987	2551		164	2757	1942		152	2595	2160		159.333	5.24934		2779.67	160.834		2217.67	251.945				3246.07	30.1		284	2649	2603		303	2693	2460		304
3322.59	30		365	3255	2776		358	2990	2132		352	2832	2392		161	3024	2558		166	2770	1918		153	2613	2161		160	5.35413		2802.33	169.341		2212.33	263.788				3366.04	30.1		283	2698	2633		301	2706	2480		301
3442.6	29.9		361	3241	2747		358	3013	2102		354	2850	2381		157	3010	2529		166	2793	1888		155	2631	2150		159.333	4.78423		2811.33	155.268		2189	263.136				3486.05	30		285	2679	2641		298	2702	2494		301
3562.58	29.8		365	3231	2745		362	3013	2084		352	2870	2391		161	3000	2527		170	2793	1870		153	2651	2160		161.333	6.94422		2814.67	143.3		2185.67	268.832				3606.05	29.9		283	2702	2647		302	2724	2500		301
3682.56	29.9		365	3249	2708		362	3035	2063		353	2887	2372		161	3018	2490		170	2815	1849		154	2668	2141		161.667	6.54896		2833.67	143.495		2160	262.032				3726.04	29.8		284	2697	2642		302	2736	2508		301
3802.57	30.1		364	3264	2705		365	3040	2034		356	2913	2379		160	3033	2487		173	2820	1820		157	2694	2148		163.333	6.94422		2849	139.907		2151.67	272.314				3846.03	30		285	2732	2645		304	2743	2531		305
3922.56	30.1		366	3283	2675		364	3061	2013		359	2945	2386		162	3052	2457		172	2841	1799		160	2726	2155		164.667	5.24934		2873	134.999		2137	268.929				3966.04	30.1		286	2717	2655		301	2754	2529		303
4042.55	30		364	3283	2668		362	3064	1985		356	2944	2373		160	3052	2450		170	2844	1771		157	2725	2142		162.333	5.55778		2873.67	135.135		2121	277.598				4086.02	30.1		284	2740	2668		302	2775	2540		302
			Repeated fluorescence tests												Data zeroing processing												Data for plotting														Repeated fluorescence tests
			ROX test of B11-B22				ROX test of B11-B22				ROX test of B11-B22				ROX test of B11-B22				ROX test of B11-B22				ROX test of B11-B22				None			III			III+λ								ROX test of B12-B22				ROX test of B12-B22				ROX test of B12-B22
Time [s]	Temp. [°C]		None	III	III+λ		None	III	III+λ		None	III	III+λ		None	III	III+λ		None	III	III+λ		None	III	III+λ		Average value	Standard deviation		Average value	Standard deviation		Average value	Standard deviation				Time [s]	Temp. [°C]		None	III	III+λ		None	III	III+λ		None
0	30.2		109	133	129		104	125	129		106	128	137																									0	30.1		113	129	142		107	135	132		116
119.903	30		111	135	132		101	128	128		106	126	137																									119.888	29.9		115	134	139		111	136	137		123
239.889	30	add input	113	136	132		101	134	130		103	128	141		0	0	0		0	0	0		0	0	0		0	0		0	0		0	0				239.875	29.9	add input	114	135	141		108	138	137		117
562.827	30		108	146	214		107	138	234		105	139	229		-5	10	82		6	4	104		2	11	88		1	4.54606		8.33333	3.09121		91.3333	9.28559				606.265	30.1		107	139	322		101	134	230		108
682.698	30.1		110	146	632		106	142	705		104	137	649		-3	10	500		5	8	575		1	9	508		1	3.26599		9	0.816497		527.667	33.6287				726.152	30.1		105	137	845		98	137	674		107
802.689	30.1		109	152	1136		105	140	1177		105	136	1114		-4	16	1004		4	6	1047		2	8	973		0.666667	3.39935		10	4.32049		1008	30.3425				846.137	30.1		104	132	1291		99	135	1126		107
922.694	30		113	153	1536		107	142	1495		107	136	1481		0	17	1404		6	8	1365		4	8	1340		3.33333	2.49444		11	4.24264		1369.67	26.3354				966.139	30.1		108	136	1611		102	135	1431		105
1042.68	29.8		106	155	1864		107	145	1756		102	141	1749		-7	19	1732		6	11	1626		-1	13	1608		-0.666667	5.31246		14.3333	3.39935		1655.33	54.7073				1086.14	29.8		104	136	1863		102	137	1667		105
1162.68	30.1		116	162	2109		106	143	1918		108	143	1980		3	26	1977		5	9	1788		5	15	1839		4.33333	0.942809		16.6667	7.03957		1868	79.8373				1206.12	29.8		107	137	2049		101	127	1849		106
1282.68	30.1		117	164	2334		107	149	2060		106	136	2129		4	28	2202		6	15	1930		3	8	1988		4.33333	1.24722		17	8.28654		2040	116.973				1326.12	30.2		107	135	2132		97	132	1972		107
1402.66	30.1		115	162	2513		108	152	2172		102	139	2273		2	26	2381		7	18	2042		-1	11	2132		2.66667	3.29983		18.3333	6.12826		2185	143.381				1446.13	30.1		106	137	2287		98	134	2086		109
1522.66	30.1		117	169	2661		104	147	2250		103	146	2339		4	33	2529		3	13	2120		0	18	2198		2.33333	1.69967		21.3333	8.49837		2282.33	177.303				1566.12	30.1		106	133	2358		101	135	2172		109
1642.67	29.9		118	162	2779		109	156	2365		104	140	2432		5	26	2647		8	22	2235		1	12	2291		4.66667	2.86744		20	5.88784		2391	182.457				1686.1	30		103	138	2402		101	136	2234		105
1762.65	29.8		119	172	2867		113	156	2420		109	144	2478		6	36	2735		12	22	2290		6	16	2337		8	2.82843		24.6667	8.37987		2454	199.621				1806.12	29.9		105	138	2473		103	138	2270		106
1882.65	30.1		118	170	2977		109	159	2505		108	147	2562		5	34	2845		8	25	2375		5	19	2421		6	1.41421		26	6.16441		2547	211.553				1926.1	29.9		110	142	2533		101	139	2336		108
2002.65	30.1		121	169	3037		112	159	2561		108	146	2605		8	33	2905		11	25	2431		5	18	2464		8	2.44949		25.3333	6.12826		2600	216.088				2046.09	30.1		107	140	2545		98	142	2377		110
2122.64	30		119	169	3089		111	158	2581		110	146	2645		6	33	2957		10	24	2451		7	18	2504		7.66667	1.69967		25	6.16441		2637.33	227.072				2166.1	30.1		104	140	2584		101	142	2417		105
2242.63	30		121	173	3137		115	158	2647		112	140	2682		8	37	3005		14	24	2517		9	12	2541		10.3333	2.62467		24.3333	10.2089		2687.67	224.602				2286.09	30.1		105	138	2615		101	140	2436		108
2362.63	29.9		124	174	3196		113	160	2700		113	152	2715		11	38	3064		12	26	2570		10	24	2574		11	0.816497		29.3333	6.18241		2736	231.937				2406.09	30.1		107	143	2641		100	142	2484		104
2482.62	30.1		117	172	3230		114	164	2732		113	154	2753		4	36	3098		13	30	2602		10	26	2612		9	3.74166		30.6667	4.10961		2770.67	231.496				2526.09	29.9		106	145	2682		99	140	2482		107
2602.61	30.1		122	175	3254		112	164	2784		115	152	2809		9	39	3122		11	30	2654		12	24	2668		10.6667	1.24722		31	6.16441		2814.67	217.393				2646.06	29.9		106	144	2684		103	141	2525		107
2722.61	30.1		123	172	3246		115	165	2845		111	155	2806		10	36	3114		14	31	2715		8	27	2665		10.6667	2.49444		31.3333	3.68179		2831.33	200.915				2766.08	30.1		110	145	2716		102	141	2544		111
2842.61	30.1		117	172	3289		117	162	2859		120	155	2856		4	36	3157		16	28	2729		17	27	2715		12.3333	5.90668		30.3333	4.02768		2867	205.141				2886.07	30.1		108	145	2737		101	142	2552		106
2962.61	30.1		119	174	3337		118	167	2889		115	152	2872		6	38	3205		17	33	2759		12	24	2731		11.6667	4.49691		31.6667	5.79272		2898.33	217.147				3006.06	30.2		107	144	2747		98	143	2561		106
3082.62	29.9		119	172	3384		119	167	2960		117	158	2923		6	36	3252		18	33	2830		14	30	2782		12.6667	4.98888		33	2.44949		2954.67	211.158				3126.06	30.1		107	148	2760		102	147	2583		107
3202.59	29.9		119	171	3367		120	165	2976		114	158	2938		6	35	3235		19	31	2846		11	30	2797		12	5.35413		32	2.16025		2959.33	195.95				3246.07	30		110	144	2765		103	145	2610		112
3322.59	30.1		118	180	3396		122	165	3014		115	158	2979		5	44	3264		21	31	2884		12	30	2838		12.6667	6.54896		35	6.37704		2995.33	190.902				3366.04	29.9		106	146	2789		99	143	2613		107
3442.6	30.1		121	174	3389		118	167	3044		119	162	3005		8	38	3257		17	33	2914		16	34	2864		13.6667	4.02768		35	2.16025		3011.67	174.674				3486.05	30		109	142	2786		101	143	2646		106
3562.58	30		122	175	3471		116	169	3073		117	160	3054		9	39	3339		15	35	2943		14	32	2913		12.6667	2.62467		35.3333	2.86744		3065	194.134				3606.05	30.1		108	145	2809		101	146	2616		108
3682.56	30		121	180	3447		121	168	3051		118	159	3096		8	44	3315		20	34	2921		15	31	2955		14.3333	4.92161		36.3333	5.55778		3063.67	178.261				3726.04	30.1		103	148	2840		101	146	2661		108
3802.57	30		122	176	3483		121	167	3116		119	164	3076		9	40	3351		20	33	2986		16	36	2935		15	4.54606		36.3333	2.86744		3090.67	185.257				3846.03	30.1		103	148	2838		105	148	2654		111
3922.56	29.9		123	175	3476		121	170	3132		115	165	3148		10	39	3344		20	36	3002		12	37	3007		14	4.32049		37.3333	1.24722		3117.67	160.055				3966.04	30.1		107	148	2847		101	149	2668		111
4042.55	30.1		121	175	3478		119	169	3135		119	167	3140		8	39	3346		18	35	3005		16	39	2999		14	4.32049		37.6667	1.88562		3116.67	162.182				4086.02	29.9		105	146	2857		101	145	2674		109
			Repeated fluorescence tests												Data zeroing processing												Data for plotting														Repeated fluorescence tests
			FAM test of B11-B23				FAM test of B11-B23				FAM test of B11-B23				FAM test of B11-B23				FAM test of B11-B23				FAM test of B11-B23				None			III			III+λ								FAM test of B12-B23				FAM test of B12-B23				FAM test of B12-B23
Time [s]	Temp. [°C]		None	III	III+λ		None	III	III+λ		None	III	III+λ		None	III	III+λ		None	III	III+λ		None	III	III+λ		Average value	Standard deviation		Average value	Standard deviation		Average value	Standard deviation				Time [s]	Temp. [°C]		None	III	III+λ		None	III	III+λ		None
0	30		157	178	170		167	206	192		189	205	196																									0	30.1		157	170	149		159	187	186		195
119.915	29.9		164	185	176		173	213	193		194	210	202																									119.898	29.9		169	175	158		164	191	192		205
239.886	30	add input	168	191	179		178	215	196		194	214	206		0	0	0		0	0	0		0	0	0		0	0		0	0		0	0				239.905	29.7	add input	169	175	158		165	192	195		204
572.052	30		200	436	435		220	478	506		243	503	480		32	245	256		42	263	310		49	289	274		41	6.97615		265.667	18.0616		280	22.4499				604.883	30		254	501	512		252	539	546		291
691.932	29.9		235	996	938		248	1069	1021		272	1065	981		67	805	759		70	854	825		78	851	775		71.6667	4.6428		836.667	22.4252		786.333	28.1109				724.752	30.1		275	940	870		274	1000	1005		325
811.943	29.9		249	1348	1255		260	1457	1361		291	1463	1320		81	1157	1076		82	1242	1165		97	1249	1114		86.6667	7.31817		1216	41.8171		1118.33	36.4631				844.765	30.1		286	1263	1141		284	1347	1344		337
931.922	30		255	1590	1486		268	1717	1593		298	1724	1563		87	1399	1307		90	1502	1397		104	1510	1357		93.6667	7.4087		1470.33	50.5459		1353.67	36.8179				964.759	30		289	1526	1382		292	1611	1625		347
1051.92	30.2		256	1778	1641		270	1904	1753		308	1935	1737		88	1587	1462		92	1689	1557		114	1721	1531		98	11.431		1665.67	57.1392		1516.67	40.086				1084.74	30		292	1720	1537		296	1823	1825		355
1171.91	30.1		261	1906	1744		271	2052	1866		311	2078	1861		93	1715	1565		93	1837	1670		117	1864	1655		101	11.3137		1805.33	64.8194		1630	46.3681				1204.74	29.9		295	1876	1671		298	1970	1993		359
1291.89	30		263	1996	1815		276	2152	1945		313	2198	1942		95	1805	1636		98	1937	1749		119	1984	1736		104	10.6771		1908.67	75.7731		1707	50.4843				1324.74	29.9		301	1988	1789		299	2110	2099		360
1411.89	30		261	2076	1862		278	2236	2014		314	2289	2001		93	1885	1683		100	2021	1818		120	2075	1795		104.333	11.4407		1993.67	79.9389		1765.33	58.9708				1444.73	30.1		302	2086	1859		304	2218	2216		363
1531.9	29.9		264	2134	1899		277	2322	2052		317	2325	2030		96	1943	1720		99	2107	1856		123	2111	1824		106	12.083		2053.67	78.2702		1800	58.0574				1564.72	30.1		304	2178	1923		306	2285	2302		369
1651.88	29.9		268	2173	1935		283	2370	2093		315	2399	2047		100	1982	1756		105	2155	1897		121	2185	1841		108.667	8.95669		2107.33	89.4663		1831.33	57.9674				1684.72	30		302	2223	1980		306	2348	2353		364
1771.88	30.1		268	2213	1944		283	2415	2123		316	2427	2072		100	2022	1765		105	2200	1927		122	2213	1866		109	9.4163		2145	87.1359		1852.67	66.8049				1804.71	30		304	2259	2021		307	2397	2426		365
1891.87	30.1		270	2248	1958		283	2477	2158		317	2485	2095		102	2057	1779		105	2262	1962		123	2271	1889		110	9.27362		2196.67	98.8276		1876.67	75.2167				1924.71	29.8		301	2320	2071		306	2448	2447		366
2011.86	30.1		268	2281	1975		285	2528	2168		315	2502	2087		100	2090	1796		107	2313	1972		121	2288	1881		109.333	8.73053		2230.33	99.7541		1883	71.8656				2044.71	29.8		304	2366	2103		308	2493	2506		366
2131.86	30		271	2298	1976		290	2565	2186		315	2523	2099		103	2107	1797		112	2350	1990		121	2309	1893		112	7.34847		2255.33	106.215		1893.33	78.7923				2164.7	30		305	2375	2128		308	2530	2526		369
2251.86	29.9		273	2342	1977		288	2605	2203		316	2547	2087		105	2151	1798		110	2390	2007		122	2333	1881		112.333	7.13364		2291.33	101.923		1895.33	85.9237				2284.69	30.1		306	2423	2155		309	2550	2544		365
2371.85	29.8		270	2354	1979		290	2664	2217		316	2556	2093		102	2163	1800		112	2449	2021		122	2342	1887		112	8.16497		2318	117.986		1902.67	90.9004				2404.7	30		304	2461	2176		309	2576	2588		369
2491.84	30.1		274	2368	1964		294	2675	2219		315	2575	2076		106	2177	1785		116	2460	2023		121	2361	1870		114.333	6.2361		2332.67	117.258		1892.67	98.4762				2524.69	30		308	2471	2181		309	2594	2592		368
2611.84	30.1		273	2385	1962		293	2712	2219		314	2599	2079		105	2194	1783		115	2497	2023		120	2385	1873		113.333	6.2361		2358.67	125.093		1893	98.9949				2644.68	29.8		305	2486	2198		307	2629	2627		370
2731.84	30.1		274	2409	1960		295	2721	2210		311	2616	2049		106	2218	1781		117	2506	2014		117	2402	1843		113.333	5.18545		2375.33	119.078		1879.33	98.5303				2764.68	29.9		304	2513	2225		310	2645	2645		357
2851.84	30		272	2420	1945		294	2742	2201		313	2630	2043		104	2229	1766		116	2527	2005		119	2416	1837		113	6.48074		2390.67	122.97		1869.33	100.214				2884.67	30.1		305	2524	2233		312	2658	2655		369
2971.82	29.9		276	2436	1937		295	2772	2197		312	2633	2026		108	2245	1758		117	2557	2001		118	2419	1820		114.333	4.49691		2407	127.656		1859.67	103.093				3004.67	30.1		304	2540	2249		310	2663	2657		372
3091.82	29.8		276	2429	1914		295	2801	2182		312	2665	2025		108	2238	1735		117	2586	1986		118	2451	1819		114.333	4.49691		2425	143.255		1846.67	104.321				3124.67	30		304	2562	2266		311	2684	2696		373
3211.83	30.1		277	2446	1910		297	2798	2166		309	2656	1992		109	2255	1731		119	2583	1970		115	2442	1786		114.333	4.10961		2426.67	134.344		1829	102.199				3244.65	29.9		306	2569	2273		313	2694	2707		373
3331.82	30.1		278	2468	1889		294	2795	2140		311	2664	1960		110	2277	1710		116	2580	1944		117	2450	1754		114.333	3.09121		2435.67	124.114		1802.67	101.539				3364.65	29.8		306	2562	2278		310	2720	2715		371
3451.81	30.1		276	2472	1882		297	2836	2114		310	2677	1951		108	2281	1703		119	2621	1918		116	2463	1745		114.333	4.6428		2455	138.92		1788.67	93.046				3484.66	29.8		303	2594	2291		312	2710	2709		368
3571.81	30.1		276	2487	1863		299	2832	2107		310	2687	1948		108	2296	1684		121	2617	1911		116	2473	1742		115	5.35413		2462	131.278		1779	96.2947				3604.64	30.1		304	2607	2287		310	2739	2715		369
3691.81	30		275	2477	1847		300	2834	2090		310	2677	1918		107	2286	1668		122	2619	1894		116	2463	1712		115	6.16441		2456	136.037		1758	97.8298				3724.64	30.1		307	2607	2298		308	2734	2734		372
3811.79	29.9		275	2485	1822		298	2858	2060		309	2687	1896		107	2294	1643		120	2643	1864		115	2473	1690		114	5.35413		2470	142.494		1732.33	95.059				3844.64	30		305	2607	2315		312	2751	2738		366
3931.78	29.9		280	2498	1803		296	2847	2036		308	2703	1879		112	2307	1624		118	2632	1840		114	2489	1673		114.667	2.49444		2476	132.999		1712.33	92.4638				3964.63	30		310	2634	2328		313	2754	2750		369
4051.77	30.1		276	2495	1788		299	2873	2031		308	2712	1869		108	2304	1609		121	2658	1835		114	2498	1663		114.333	5.31246		2486.67	144.742		1702.33	96.365				4084.62	29.9		305	2622	2321		310	2754	2754		370
			Repeated fluorescence tests												Data zeroing processing												Data for plotting														Repeated fluorescence tests
			ROX test of B11-B23				ROX test of B11-B23				ROX test of B11-B23				ROX test of B11-B23				ROX test of B11-B23				ROX test of B11-B23				None			III			III+λ								ROX test of B12-B23				ROX test of B12-B23				ROX test of B12-B23
Time [s]	Temp. [°C]		None	III	III+λ		None	III	III+λ		None	III	III+λ		None	III	III+λ		None	III	III+λ		None	III	III+λ		Average value	Standard deviation		Average value	Standard deviation		Average value	Standard deviation				Time [s]	Temp. [°C]		None	III	III+λ		None	III	III+λ		None
0	30.1		95	118	115		96	132	126		117	134	132																									0	29.9		95	115	102		104	130	130		119
119.915	30		94	120	116		101	134	127		112	139	131																									119.898	30		101	113	100		104	130	135		122
239.886	30	add input	95	120	120		102	137	127		117	139	135		0	0	0		0	0	0		0	0	0		0	0		0	0		0	0				239.905	30	add input	103	112	109		99	133	134		120
572.052	30		87	110	183		90	123	187		102	129	186		-8	-10	63		-12	-14	60		-15	-10	51		-11.6667	2.86744		-11.3333	1.88562		58	5.09902				604.883	30.1		99	129	202		109	132	234		118
691.932	30.1		91	122	457		93	132	490		106	132	458		-4	2	337		-9	-5	363		-11	-7	323		-8	2.94392		-3.33333	3.85861		341	16.5731				724.752	30		103	123	460		105	135	559		123
811.943	30.1		91	121	815		95	128	871		111	135	833		-4	1	695		-7	-9	744		-6	-4	698		-5.66667	1.24722		-4	4.08248		712.333	22.4252				844.765	29.9		106	128	820		104	135	982		122
931.922	30.1		92	119	1109		91	129	1220		111	133	1180		-3	-1	989		-11	-8	1093		-6	-6	1045		-6.66667	3.29983		-5	2.94392		1042.33	42.4997				964.759	30.2		105	125	1126		103	141	1375		122
1051.92	30.1		90	120	1367		90	134	1519		112	138	1487		-5	0	1247		-12	-3	1392		-5	-1	1352		-7.33333	3.29983		-1.33333	1.24722		1330.33	61.1465				1084.74	30.1		107	131	1400		107	140	1686		125
1171.91	30		92	126	1567		97	133	1743		110	142	1691		-3	6	1447		-5	-4	1616		-7	3	1556		-5	1.63299		1.66667	4.18994		1539.67	69.954				1204.74	30.1		101	128	1593		105	137	1905		120
1291.89	30		91	120	1722		94	136	1901		117	139	1858		-4	0	1602		-8	-1	1774		0	0	1723		-4	3.26599		-0.333333	0.471405		1699.67	72.1311				1324.74	30		102	129	1710		105	139	2075		119
1411.89	30.1		93	123	1842		99	133	2034		113	144	1986		-2	3	1722		-3	-4	1907		-4	5	1851		-3	0.816497		1.33333	3.85861		1826.67	77.4611				1444.73	30		101	132	1843		103	139	2211		120
1531.9	30.1		92	120	1937		96	135	2131		115	137	2089		-3	0	1817		-6	-2	2004		-2	-2	1954		-3.66667	1.69967		-1.33333	0.942809		1925	79.0485				1564.72	29.8		107	131	1911		101	135	2309		123
1651.88	30.1		90	123	2022		95	136	2234		113	140	2176		-5	3	1902		-7	-1	2107		-4	1	2041		-5.33333	1.24722		1	1.63299		2016.67	85.4413				1684.72	30.1		100	131	1994		108	141	2396		126
1771.88	30		88	125	2054		94	139	2339		113	141	2200		-7	5	1934		-8	2	2212		-4	2	2065		-6.33333	1.69967		3	1.41421		2070.33	113.556				1804.71	30.1		102	129	2027		100	138	2440		122
1891.87	30		97	125	2094		101	137	2368		115	139	2272		2	5	1974		-1	0	2241		-2	0	2137		-0.333333	1.69967		1.66667	2.35702		2117.33	109.886				1924.71	30		100	131	2080		105	140	2508		120
2011.86	29.9		90	128	2157		96	144	2453		115	143	2306		-5	8	2037		-6	7	2326		-2	4	2171		-4.33333	1.69967		6.33333	1.69967		2178	118.088				2044.71	30		103	129	2101		104	143	2562		125
2131.86	30.1		94	127	2200		101	144	2501		116	141	2343		-1	7	2080		-1	7	2374		-1	2	2208		-1	0		5.33333	2.35702		2220.67	120.359				2164.7	30		101	132	2150		107	143	2599		122
2251.86	30.1		95	124	2219		99	144	2561		110	143	2390		0	4	2099		-3	7	2434		-7	4	2255		-3.33333	2.86744		5	1.41421		2262.67	136.871				2284.69	29.9		102	133	2172		107	146	2644		121
2371.85	30.1		93	127	2270		100	142	2606		114	141	2421		-2	7	2150		-2	5	2479		-3	2	2286		-2.33333	0.471405		4.66667	2.0548		2305	134.984				2404.7	30		101	131	2200		110	142	2678		123
2491.84	30.1		97	130	2287		102	148	2642		109	145	2434		2	10	2167		0	11	2515		-8	6	2299		-2	4.32049		9	2.16025		2327	143.443				2524.69	30.1		104	135	2237		111	145	2707		123
2611.84	30		97	125	2325		98	148	2664		110	142	2461		2	5	2205		-4	11	2537		-7	3	2326		-3	3.74166		6.33333	3.39935		2356	137.188				2644.68	30.1		102	137	2287		106	144	2724		123
2731.84	29.9		99	129	2316		101	149	2687		112	148	2487		4	9	2196		-1	12	2560		-5	9	2352		-0.666667	3.68179		10	1.41421		2369.33	149.107				2764.68	30		102	135	2268		107	145	2740		122
2851.84	30.1		96	130	2339		100	149	2736		112	152	2508		1	10	2219		-2	12	2609		-5	13	2373		-2	2.44949		11.6667	1.24722		2400.33	160.386				2884.67	30.1		103	134	2281		109	143	2738		126
2971.82	30.1		93	130	2347		103	150	2743		110	147	2500		-2	10	2227		1	13	2616		-7	8	2365		-2.66667	3.29983		10.3333	2.0548		2402.67	161.027				3004.67	29.9		102	133	2322		107	145	2771		120
3091.82	30.1		96	131	2384		103	155	2750		115	142	2521		1	11	2264		1	18	2623		-2	3	2386		0	1.41421		10.6667	6.12826		2424.33	149.047				3124.67	30		98	134	2329		106	145	2812		124
3211.83	30.1		97	134	2373		102	150	2781		108	146	2520		2	14	2253		0	13	2654		-9	7	2385		-2.33333	4.78423		11.3333	3.09121		2430.67	166.862				3244.65	30.1		102	135	2324		105	143	2810		119
3331.82	30.1		97	131	2390		106	152	2787		110	148	2547		2	11	2270		4	15	2660		-7	9	2412		-0.333333	4.78423		11.6667	2.49444		2447.33	161.165				3364.65	30.1		103	130	2344		107	146	2820		120
3451.81	29.9		94	133	2408		103	150	2794		114	149	2553		-1	13	2288		1	13	2667		-3	10	2418		-1	1.63299		12	1.41421		2457.67	157.248				3484.66	30.1		99	136	2375		106	141	2840		120
3571.81	30		98	129	2404		102	158	2812		112	152	2570		3	9	2284		0	21	2685		-5	13	2435		-0.666667	3.29983		14.3333	4.98888		2468	165.362				3604.64	30		101	140	2387		108	146	2838		125
3691.81	30.1		100	134	2422		104	157	2819		115	144	2542		5	14	2302		2	20	2692		-2	5	2407		1.66667	2.86744		13	6.16441		2467	164.773				3724.64	30		101	137	2392		110	148	2859		123
3811.79	30.1		99	138	2443		105	153	2816		113	145	2578		4	18	2323		3	16	2689		-4	6	2443		1	3.55903		13.3333	5.24934		2485	152.342				3844.64	29.9		103	137	2400		106	147	2896		125
3931.78	30.1		98	132	2440		102	155	2847		111	149	2579		3	12	2320		0	18	2720		-6	10	2444		-1	3.74166		13.3333	3.39935		2494.67	167.183				3964.63	30.1		103	135	2425		109	144	2884		121
4051.77	30.1		99	133	2424		103	153	2861		110	151	2604		4	13	2304		1	16	2734		-7	12	2469		-0.666667	4.6428		13.6667	1.69967		2502.33	177.122				4084.62	30.1		105	142	2395		107	144	2890		119
			Repeated fluorescence tests												Data zeroing processing												Data for plotting														Repeated fluorescence tests
			FAM test of B11-B24				FAM test of B11-B24				FAM test of B11-B24				FAM test of B11-B24				FAM test of B11-B24				FAM test of B11-B24				None			III			III+λ								FAM test of B12-B24				FAM test of B12-B24				FAM test of B12-B24
Time [s]	Temp. [°C]		None	III	III+λ		None	III	III+λ		None	III	III+λ		None	III	III+λ		None	III	III+λ		None	III	III+λ		Average value	Standard deviation		Average value	Standard deviation		Average value	Standard deviation				Time [s]	Temp. [°C]		None	III	III+λ		None	III	III+λ		None
0	30		167	186	188		167	197	197		188	196	192																									0	30.1		165	182	186		180	194	201		176
119.915	29.9		173	193	190		171	201	203		195	199	195																									119.898	29.9		174	195	200		184	199	208		178
239.886	30	add input	177	198	193		175	206	208		197	204	200		0	0	0		0	0	0		0	0	0		0	0		0	0		0	0				239.905	29.7	add input	175	197	204		184	200	210		180
572.052	30		207	317	321		207	313	306		228	314	325		30	119	128		32	107	98		31	110	125		31	0.816497		112	5.09902		117	13.4907				604.883	30		219	312	321		244	318	331		232
691.932	29.9		225	871	883		219	873	843		247	854	882		48	673	690		44	667	635		50	650	682		47.3333	2.49444		663.333	9.74109		669	24.2625				724.752	30.1		240	719	752		266	717	774		255
811.943	29.9		230	1285	1304		227	1299	1253		254	1245	1284		53	1087	1111		52	1093	1045		57	1041	1084		54	2.16025		1073.67	23.2283		1080	27.0924				844.765	30.1		249	1097	1150		275	1084	1178		266
931.922	30		236	1599	1606		233	1628	1549		260	1543	1590		59	1401	1413		58	1422	1341		63	1339	1390		60	2.16025		1387.33	35.2357		1381.33	30.0259				964.759	30		255	1391	1467		284	1372	1504		274
1051.92	30.2		237	1822	1831		234	1830	1773		264	1771	1797		60	1624	1638		59	1624	1565		67	1567	1597		62	3.55903		1605	26.8701		1600	29.8775				1084.74	30		259	1627	1714		286	1607	1755		279
1171.91	30.1		240	1987	2003		236	2005	1937		267	1940	1969		63	1789	1810		61	1799	1729		70	1736	1769		64.6667	3.85861		1774.67	27.6446		1769.33	33.069				1204.74	29.9		262	1805	1900		289	1790	1978		284
1291.89	30		243	2123	2113		240	2149	2056		269	2072	2079		66	1925	1920		65	1943	1848		72	1868	1879		67.6667	3.09121		1912	31.9687		1882.33	29.4882				1324.74	29.9		263	1954	2054		294	1923	2161		288
1411.89	30		242	2226	2228		241	2244	2147		269	2182	2177		65	2028	2035		66	2038	1939		72	1978	1977		67.6667	3.09121		2014.67	26.2467		1983.67	39.4743				1444.73	30.1		264	2059	2171		293	2057	2273		289
1531.9	29.9		246	2283	2290		240	2324	2204		274	2256	2242		69	2085	2097		65	2118	1996		77	2052	2042		70.3333	4.98888		2085	26.9444		2045	41.2876				1564.72	30.1		264	2155	2264		298	2146	2381		290
1651.88	29.9		245	2341	2349		241	2388	2245		273	2329	2299		68	2143	2156		66	2182	2037		76	2125	2099		70	4.32049		2150	23.7908		2097.33	48.5958				1684.72	30		264	2204	2321		296	2197	2454		290
1771.88	30.1		245	2387	2397		244	2452	2278		276	2394	2352		68	2189	2204		69	2246	2070		79	2190	2152		72	4.96655		2208.33	26.6375		2142	55.1604				1804.71	30		266	2265	2391		298	2264	2520		292
1891.87	30.1		248	2409	2437		247	2520	2311		277	2452	2374		71	2211	2244		72	2314	2103		80	2248	2174		74.3333	4.02768		2257.67	42.6015		2173.67	57.5635				1924.71	29.8		267	2311	2435		297	2334	2597		293
2011.86	30.1		248	2450	2460		249	2568	2322		275	2512	2414		71	2252	2267		74	2362	2114		78	2308	2214		74.3333	2.86744		2307.33	44.9098		2198.33	63.4368				2044.71	29.8		268	2362	2487		297	2366	2623		294
2131.86	30		248	2490	2475		250	2619	2343		279	2563	2444		71	2292	2282		75	2413	2135		82	2359	2244		76	4.54606		2354.67	49.493		2220.33	62.3021				2164.7	30		267	2394	2502		297	2415	2668		294
2251.86	29.9		247	2513	2490		252	2670	2348		276	2611	2471		70	2315	2297		77	2464	2140		79	2407	2271		75.3333	3.85861		2395.33	61.3858		2236	68.7071				2284.69	30.1		270	2424	2530		294	2452	2704		296
2371.85	29.8		250	2523	2501		255	2696	2357		277	2671	2474		73	2325	2308		80	2490	2149		80	2467	2274		77.6667	3.29983		2427.33	72.9673		2243.67	68.3634				2404.7	30		269	2458	2552		297	2473	2745		295
2491.84	30.1		251	2551	2502		254	2731	2361		278	2685	2496		74	2353	2309		79	2525	2153		81	2481	2296		78	2.94392		2453	72.9566		2252.67	70.6745				2524.69	30		270	2468	2580		298	2498	2755		296
2611.84	30.1		252	2580	2498		255	2768	2354		279	2752	2484		75	2382	2305		80	2562	2146		82	2548	2284		79	2.94392		2497.33	81.753		2245	70.5266				2644.68	29.8		270	2512	2627		298	2539	2802		297
2731.84	30.1		251	2580	2500		254	2785	2351		281	2780	2497		74	2382	2307		79	2579	2143		84	2576	2297		79	4.08248		2512.33	92.1677		2249	75.0644				2764.68	29.9		266	2524	2649		299	2560	2821		295
2851.84	30		252	2596	2486		256	2804	2353		281	2806	2518		75	2398	2293		81	2598	2145		84	2602	2318		80	3.74166		2532.67	95.2377		2252	76.3457				2884.67	30.1		269	2534	2646		299	2562	2845		298
2971.82	29.9		251	2609	2477		256	2832	2354		283	2809	2499		74	2411	2284		81	2626	2146		86	2605	2299		80.3333	4.92161		2547.33	96.7827		2243	68.8622				3004.67	30.1		268	2566	2662		299	2583	2857		297
3091.82	29.8		250	2614	2458		259	2845	2351		285	2836	2510		73	2416	2265		84	2639	2143		88	2632	2310		81.6667	6.3421		2562.33	103.513		2239.33	70.5518				3124.67	30		267	2560	2676		298	2612	2864		294
3211.83	30.1		251	2628	2428		257	2866	2326		281	2859	2492		74	2430	2235		82	2660	2118		84	2655	2292		80	4.32049		2581.67	107.264		2215	72.4293				3244.65	29.9		268	2586	2698		298	2618	2890		298
3331.82	30.1		251	2659	2429		257	2874	2336		284	2867	2467		74	2461	2236		82	2668	2128		87	2663	2267		81	5.35413		2597.33	96.4238		2210.33	59.5781				3364.65	29.8		268	2597	2708		297	2633	2910		294
3451.81	30.1		251	2653	2396		259	2897	2324		286	2892	2475		74	2455	2203		84	2691	2116		89	2688	2275		82.3333	6.2361		2611.33	110.551		2198	65.0077				3484.66	29.8		268	2597	2720		298	2629	2921		298
3571.81	30.1		252	2664	2387		256	2909	2296		285	2908	2450		75	2466	2194		81	2703	2088		88	2704	2250		81.3333	5.31246		2624.33	111.959		2177.33	67.178				3604.64	30.1		267	2610	2728		298	2649	2914		296
3691.81	30		247	2655	2372		259	2923	2296		287	2913	2414		70	2457	2179		84	2717	2088		90	2709	2214		81.3333	8.37987		2627.67	120.724		2160.33	53.1058				3724.64	30.1		266	2626	2730		299	2660	2960		295
3811.79	29.9		249	2674	2335		259	2933	2265		286	2896	2390		72	2476	2142		84	2727	2057		89	2692	2190		81.6667	7.13364		2631.67	110.996		2129.67	54.9929				3844.64	30		268	2606	2733		296	2667	2949		295
3931.78	29.9		250	2679	2324		258	2936	2260		285	2918	2376		73	2481	2131		83	2730	2052		88	2714	2176		81.3333	6.2361		2641.67	113.796		2119.67	51.2532				3964.63	30		268	2634	2747		299	2696	2978		297
4051.77	30.1		252	2694	2291		260	2947	2231		288	2932	2354		75	2496	2098		85	2741	2023		91	2728	2154		83.6667	6.59966		2655	112.555		2091.67	53.6677				4084.62	29.9		267	2641	2761		299	2699	2959		295
			Repeated fluorescence tests												Data zeroing processing												Data for plotting														Repeated fluorescence tests
			ROX test of B11-B24				ROX test of B11-B24				ROX test of B11-B24				ROX test of B11-B24				ROX test of B11-B24				ROX test of B11-B24				None			III			III+λ								ROX test of B12-B24				ROX test of B12-B24				ROX test of B12-B24
Time [s]	Temp. [°C]		None	III	III+λ		None	III	III+λ		None	III	III+λ		None	III	III+λ		None	III	III+λ		None	III	III+λ		Average value	Standard deviation		Average value	Standard deviation		Average value	Standard deviation				Time [s]	Temp. [°C]		None	III	III+λ		None	III	III+λ		None
0	30.1		103	123	126		102	132	126		109	130	124																									0	29.9		101	135	132		116	125	133		97
119.915	30		104	127	131		101	131	132		110	128	131																									119.898	30		98	142	131		119	125	140		102
239.886	30	add input	104	130	131		102	132	136		107	125	133		0	0	0		0	0	0		0	0	0		0	0		0	0		0	0				239.905	30	add input	99	140	138		118	125	136		105
572.052	30		102	131	141		99	133	139		107	132	138		-2	1	10		-3	1	3		0	7	5		-1.66667	1.24722		3	2.82843		6	2.94392				604.883	30.1		98	141	139		122	130	148		103
691.932	30.1		107	131	159		96	127	153		106	128	152		3	1	28		-6	-5	17		-1	3	19		-1.33333	3.68179		-0.333333	3.39935		21.3333	4.78423				724.752	30		99	140	157		118	133	166		105
811.943	30.1		101	133	195		98	131	186		106	132	199		-3	3	64		-4	-1	50		-1	7	66		-2.66667	1.24722		3	3.26599		60	7.11805				844.765	29.9		95	139	201		123	131	207		106
931.922	30.1		105	130	254		96	130	250		104	129	261		1	0	123		-6	-2	114		-3	4	128		-2.66667	2.86744		0.666667	2.49444		121.667	5.79272				964.759	30.2		98	138	291		125	132	275		106
1051.92	30.1		102	129	357		98	128	349		107	136	367		-2	-1	226		-4	-4	213		0	11	234		-2	1.63299		2	6.48074		224.333	8.65384				1084.74	30.1		94	140	419		122	132	396		106
1171.91	30		104	134	491		99	134	459		104	132	482		0	4	360		-3	2	323		-3	7	349		-2	1.41421		4.33333	2.0548		344	15.5134				1204.74	30.1		99	143	574		122	133	525		107
1291.89	30		106	135	626		97	132	592		108	132	629		2	5	495		-5	0	456		1	7	496		-0.666667	3.09121		4	2.94392		482.333	18.625				1324.74	30		100	141	734		120	132	678		104
1411.89	30.1		107	136	772		98	133	732		106	134	766		3	6	641		-4	1	596		-1	9	633		-0.666667	2.86744		5.33333	3.29983		623.333	19.6016				1444.73	30		97	139	898		119	136	848		101
1531.9	30.1		108	135	935		99	139	872		104	138	912		4	5	804		-3	7	736		-3	13	779		-0.666667	3.29983		8.33333	3.39935		773	28.0832				1564.72	29.8		99	137	1060		122	135	997		107
1651.88	30.1		108	134	1057		99	135	999		110	135	1043		4	4	926		-3	3	863		3	10	910		1.33333	3.09121		5.66667	3.09121		899.667	26.7374				1684.72	30.1		99	142	1201		120	134	1137		100
1771.88	30		104	136	1190		102	136	1135		109	139	1168		0	6	1059		0	4	999		2	14	1035		0.666667	0.942809		8	4.32049		1031	24.6577				1804.71	30.1		102	141	1337		118	134	1288		105
1891.87	30		107	136	1323		98	138	1253		106	140	1300		3	6	1192		-4	6	1117		-1	15	1167		-0.666667	2.86744		9	4.24264		1158.67	31.1805				1924.71	30		98	140	1442		121	137	1416		102
2011.86	29.9		105	136	1452		106	137	1358		110	138	1406		1	6	1321		4	5	1222		3	13	1273		2.66667	1.24722		8	3.55903		1272	40.4228				2044.71	30		97	143	1560		122	135	1534		105
2131.86	30.1		107	138	1551		107	136	1456		109	145	1525		3	8	1420		5	4	1320		2	20	1392		3.33333	1.24722		10.6667	6.79869		1377.33	42.1215				2164.7	30		99	144	1675		117	136	1649		107
2251.86	30.1		110	138	1679		106	142	1550		113	145	1655		6	8	1548		4	10	1414		6	20	1522		5.33333	0.942809		12.6667	5.24934		1494.67	58.0192				2284.69	29.9		98	142	1753		119	135	1755		102
2371.85	30.1		113	138	1773		107	143	1634		109	145	1748		9	8	1642		5	11	1498		2	20	1615		5.33333	2.86744		13	5.09902		1585	62.498				2404.7	30		98	140	1826		121	136	1852		107
2491.84	30.1		111	141	1852		105	147	1727		110	147	1844		7	11	1721		3	15	1591		3	22	1711		4.33333	1.88562		16	4.54606		1674.33	59.0668				2524.69	30.1		96	144	1927		115	141	1930		102
2611.84	30		110	141	1953		105	145	1826		109	148	1906		6	11	1822		3	13	1690		2	23	1773		3.66667	1.69967		15.6667	5.24934		1761.67	54.4814				2644.68	30.1		101	146	2032		125	140	2013		108
2731.84	29.9		111	140	2028		104	144	1883		108	150	2014		7	10	1897		2	12	1747		1	25	1881		3.33333	2.62467		15.6667	6.64998		1841.67	67.2574				2764.68	30		99	147	2056		119	138	2089		104
2851.84	30.1		109	141	2103		110	146	1955		109	152	2093		5	11	1972		8	14	1819		2	27	1960		5	2.44949		17.3333	6.94422		1917	69.4694				2884.67	30.1		103	145	2125		123	140	2156		105
2971.82	30.1		106	145	2188		107	151	2017		110	148	2176		2	15	2057		5	19	1881		3	23	2043		3.33333	1.24722		19	3.26599		1993.67	79.8721				3004.67	29.9		94	141	2186		120	142	2253		103
3091.82	30.1		112	143	2241		109	150	2104		111	153	2208		8	13	2110		7	18	1968		4	28	2075		6.33333	1.69967		19.6667	6.2361		2051	60.4042				3124.67	30		101	148	2238		122	140	2285		105
3211.83	30.1		109	147	2280		108	156	2139		114	152	2286		5	17	2149		6	24	2003		7	27	2153		6	0.816497		22.6667	4.18994		2101.67	69.787				3244.65	30.1		98	142	2275		118	140	2360		102
3331.82	30.1		111	144	2359		106	152	2213		117	153	2351		7	14	2228		4	20	2077		10	28	2218		7	2.44949		20.6667	5.73488		2174.33	68.946				3364.65	30.1		96	146	2339		116	139	2394		101
3451.81	29.9		111	139	2396		105	150	2245		110	151	2407		7	9	2265		3	18	2109		3	26	2274		4.33333	1.88562		17.6667	6.94422		2216	75.7496				3484.66	30.1		99	146	2382		119	139	2436		102
3571.81	30		111	142	2440		108	156	2326		119	151	2463		7	12	2309		6	24	2190		12	26	2330		8.33333	2.62467		20.6667	6.18241		2276.33	61.6459				3604.64	30		101	148	2412		118	140	2493		105
3691.81	30.1		107	147	2469		109	152	2341		112	156	2474		3	17	2338		7	20	2205		5	31	2341		5	1.63299		22.6667	6.01849		2294.67	63.4157				3724.64	30		98	148	2434		122	136	2532		104
3811.79	30.1		112	148	2512		109	155	2376		114	154	2560		8	18	2381		7	23	2240		7	29	2427		7.33333	0.471405		23.3333	4.49691		2349.33	79.5585				3844.64	29.9		100	144	2489		121	137	2577		103
3931.78	30.1		111	147	2528		106	152	2434		109	153	2594		7	17	2397		4	20	2298		2	28	2461		4.33333	2.0548		21.6667	4.6428		2385.33	67.0539				3964.63	30.1		97	147	2506		125	141	2621		101
4051.77	30.1		105	146	2581		107	154	2459		109	157	2632		1	16	2450		5	22	2323		2	32	2499		2.66667	1.69967		23.3333	6.59966		2424	74.1665				4084.62	30.1		101	146	2511		123	139	2657		102
			Repeated fluorescence tests												Data zeroing processing												Data for plotting														Repeated fluorescence tests
			FAM test of B11-B25				FAM test of B11-B25				FAM test of B11-B25				FAM test of B11-B25				FAM test of B11-B25				FAM test of B11-B25				None			III			III+λ								FAM test of B12-B25				FAM test of B12-B25				FAM test of B12-B25
Time [s]	Temp. [°C]		None	III	III+λ		None	III	III+λ		None	III	III+λ		None	III	III+λ		None	III	III+λ		None	III	III+λ		Average value	Standard deviation		Average value	Standard deviation		Average value	Standard deviation				Time [s]	Temp. [°C]		None	III	III+λ		None	III	III+λ		None
0	29.9		152	177	170		184	202	195		185	198	188																									0	30.1		132	147	150		151	175	170		149
119.878	29.7		161	184	179		190	208	201		193	202	195																									119.885	29.8		141	153	163		161	182	179		157
239.875	30	add input	162	187	181		193	210	205		192	204	197		0	0	0		0	0	0		0	0	0		0	0		0	0		0	0				239.871	29.9	add input	142	153	163		160	182	181		159
603.847	30.2		173	467	511		205	523	595		204	560	565		11	280	330		12	313	390		12	356	368		11.6667	0.471405		316.333	31.1163		362.667	24.7835				618.185	30.1		218	421	507		240	505	516		251
723.742	30		197	998	1025		233	1093	1158		232	1150	1113		35	811	844		40	883	953		40	946	916		38.3333	2.35702		880	55.1543		904.333	45.2573				738.081	30		239	777	855		269	902	935		280
843.734	29.7		203	1326	1347		237	1460	1532		238	1525	1472		41	1139	1166		44	1250	1327		46	1321	1275		43.6667	2.0548		1236.67	74.897		1256	67.087				858.073	30		248	1057	1143		279	1218	1269		293
963.718	30		204	1571	1573		240	1719	1779		240	1816	1731		42	1384	1392		47	1509	1574		48	1612	1534		45.6667	2.62467		1501.67	93.2249		1500	78.094				978.063	30		257	1289	1381		286	1468	1529		299
1083.74	30.1		204	1752	1730		241	1905	1958		244	1997	1910		42	1565	1549		48	1695	1753		52	1793	1713		47.3333	4.10961		1684.33	93.3857		1671.67	88.2622				1098.07	30.1		259	1463	1548		291	1665	1745		305
1203.73	30.1		204	1883	1837		242	2060	2084		244	2144	2040		42	1696	1656		49	1850	1879		52	1940	1843		47.6667	4.18994		1828.67	100.748		1792.67	97.7491				1218.06	30		263	1586	1692		297	1825	1905		310
1323.71	30.1		206	1977	1914		243	2153	2165		243	2261	2135		44	1790	1733		50	1943	1960		51	2057	1938		48.3333	3.09121		1930	109.389		1877	102.219				1338.05	30		266	1697	1785		299	1961	2017		315
1443.73	30		206	2051	1977		240	2216	2217		246	2334	2182		44	1864	1796		47	2006	2012		54	2130	1985		48.3333	4.18994		2000	108.677		1931	96.0937				1458.06	29.9		267	1776	1873		301	2051	2108		318
1563.71	29.9		207	2120	2013		243	2303	2281		246	2413	2241		45	1933	1832		50	2093	2076		54	2209	2044		49.6667	3.68179		2078.33	113.153		1984	108.271				1578.05	29.8		272	1837	1930		306	2139	2186		322
1683.7	29.8		208	2146	2049		241	2345	2303		245	2458	2268		46	1959	1868		48	2135	2098		53	2254	2071		49	2.94392		2116	121.18		2012.33	102.653				1698.03	29.9		271	1885	1984		303	2204	2251		321
1803.7	30.1		205	2191	2055		241	2404	2317		247	2497	2275		43	2004	1874		48	2194	2112		55	2293	2078		48.6667	4.92161		2163.67	119.918		2021.33	105.101				1818.04	30.1		271	1921	2025		305	2255	2306		322
1923.7	30.1		208	2217	2065		242	2416	2348		245	2554	2307		46	2030	1884		49	2206	2143		53	2350	2110		49.3333	2.86744		2195.33	130.857		2045.67	115.107				1938.03	30.1		273	1957	2044		306	2313	2342		324
2043.69	30		206	2243	2081		240	2458	2354		246	2578	2322		44	2056	1900		47	2248	2149		54	2374	2125		48.3333	4.18994		2226	130.752		2058	112.152				2058	30		271	1981	2083		303	2340	2392		323
2163.7	30		207	2257	2084		239	2501	2358		245	2593	2318		45	2070	1903		46	2291	2153		53	2389	2121		48	3.55903		2250	133.419		2059	111.08				2178	30		273	2015	2111		307	2368	2421		323
2283.7	29.9		208	2273	2078		242	2525	2380		246	2622	2320		46	2086	1897		49	2315	2175		54	2418	2123		49.6667	3.29983		2273	138.754		2065	120.676				2298	29.9		275	2042	2136		306	2427	2451		322
2403.68	29.8		207	2303	2068		239	2533	2355		247	2648	2334		45	2116	1887		46	2323	2150		55	2444	2137		48.6667	4.49691		2294.33	135.431		2058	121.032				2417.97	29.8		275	2056	2154		309	2447	2468		324
2523.68	30.1		205	2311	2060		238	2544	2339		245	2651	2312		43	2124	1879		45	2334	2134		53	2447	2115		47	4.32049		2301.67	133.832		2042.67	115.989				2537.97	30.1		274	2075	2172		309	2472	2487		322
2643.67	30.1		205	2333	2067		239	2557	2345		247	2679	2286		43	2146	1886		46	2347	2140		55	2475	2089		48	5.09902		2322.67	135.411		2038.33	109.71				2657.97	30		275	2092	2175		307	2489	2513		324
2763.65	30		205	2347	2061		240	2568	2348		247	2704	2283		43	2160	1880		47	2358	2143		55	2500	2086		48.3333	4.98888		2339.33	139.431		2036.33	112.967				2777.96	30		278	2100	2188		307	2502	2525		322
2883.65	30		206	2354	2035		238	2569	2319		247	2709	2291		44	2167	1854		45	2359	2114		55	2505	2094		48	4.96655		2343.67	138.413		2020.67	118.134				2897.96	30		276	2122	2199		307	2503	2532		321
3003.64	29.9		205	2351	2015		239	2582	2303		247	2700	2258		43	2164	1834		46	2372	2098		55	2496	2061		48	5.09902		2344	136.977		1997.67	116.711				3017.95	29.9		276	2123	2223		306	2535	2547		323
3123.63	29.8		207	2373	2012		239	2602	2283		249	2721	2239		45	2186	1831		46	2392	2078		57	2517	2042		49.3333	5.4365		2365	136.472		1983.67	108.947				3137.94	29.8		276	2148	2212		308	2554	2566		324
3243.63	30.1		207	2375	1991		239	2605	2274		249	2736	2225		45	2188	1810		46	2395	2069		57	2532	2028		49.3333	5.4365		2371.67	141.403		1969	113.669				3257.95	30.1		278	2146	2236		310	2561	2568		324
3363.61	30.1		206	2384	1980		239	2607	2262		248	2742	2203		44	2197	1799		46	2397	2057		56	2538	2006		48.6667	5.24934		2377.33	139.906		1954	111.562				3377.94	30.1		278	2143	2237		312	2578	2577		323
3483.61	30.1		207	2399	1953		239	2628	2243		247	2746	2183		45	2212	1772		46	2418	2038		55	2542	1986		48.6667	4.49691		2390.67	136.101		1932	115.112				3497.92	30.1		279	2152	2249		308	2586	2588		321
3603.62	30		205	2386	1941		239	2623	2214		246	2760	2171		43	2199	1760		46	2413	2009		54	2556	1974		47.6667	4.6428		2389.33	146.702		1914.33	110.062				3617.93	30		276	2159	2247		306	2595	2598		324
3723.61	30		206	2395	1930		239	2637	2197		250	2784	2140		44	2208	1749		46	2427	1992		58	2580	1943		49.3333	6.18241		2405	152.663		1894.67	104.926				3737.91	29.9		277	2160	2256		310	2590	2599		324
3843.6	29.9		207	2404	1914		239	2641	2180		245	2785	2127		45	2217	1733		46	2431	1975		53	2581	1930		48	3.55903		2409.67	149.366		1879.33	105.091				3857.89	29.8		278	2171	2265		308	2605	2588		324
3963.59	30		205	2416	1887		236	2639	2160		247	2780	2114		43	2229	1706		43	2429	1955		55	2576	1917		47	5.65685		2411.33	142.212		1859.33	109.527				3977.89	30.1		277	2173	2259		309	2610	2598		325
4083.58	30.1		206	2416	1867		236	2649	2142		246	2786	2080		44	2229	1686		43	2439	1937		54	2582	1883		47	4.96655		2416.67	144.974		1835.33	107.871				4097.89	30.1		277	2175	2256		307	2621	2602		326
			Repeated fluorescence tests												Data zeroing processing												Data for plotting														Repeated fluorescence tests
			ROX test of B11-B25				ROX test of B11-B25				ROX test of B11-B25				ROX test of B11-B25				ROX test of B11-B25				ROX test of B11-B25				None			III			III+λ								ROX test of B12-B25				ROX test of B12-B25				ROX test of B12-B25
Time [s]	Temp. [°C]		None	III	III+λ		None	III	III+λ		None	III	III+λ		None	III	III+λ		None	III	III+λ		None	III	III+λ		Average value	Standard deviation		Average value	Standard deviation		Average value	Standard deviation				Time [s]	Temp. [°C]		None	III	III+λ		None	III	III+λ		None
0	30.1		99	122	117		112	128	128		115	127	131																									0	29.9		85	103	108		95	116	119		97
119.878	29.9		102	125	122		118	136	137		120	137	130																									119.885	29.7		90	107	118		98	126	128		100
239.875	30	add input	98	130	126		120	134	137		118	139	137		0	0	0		0	0	0		0	0	0		0	0		0	0		0	0				239.871	30	add input	90	105	117		96	129	126		101
603.847	30		90	114	120		105	126	138		103	134	143		-8	-16	-6		-15	-8	1		-15	-5	6		-12.6667	3.29983		-9.66667	4.6428		0.333333	4.92161				618.185	30.2		89	110	121		99	125	135		101
723.742	30.1		94	122	134		111	132	157		117	146	159		-4	-8	8		-9	-2	20		-1	7	22		-4.66667	3.29983		-1	6.16441		16.6667	6.18241				738.081	30.2		87	113	128		99	126	146		105
843.734	30.1		97	124	146		110	133	166		113	143	172		-1	-6	20		-10	-1	29		-5	4	35		-5.33333	3.68179		-1	4.08248		28	6.16441				858.073	30.2		90	110	139		100	124	165		103
963.718	30.1		94	121	164		112	130	182		110	144	198		-4	-9	38		-8	-4	45		-8	5	61		-6.66667	1.88562		-2.66667	5.79272		48	9.62635				978.063	30.2		94	112	150		99	127	182		105
1083.74	30.1		94	125	182		113	135	210		116	146	221		-4	-5	56		-7	1	73		-2	7	84		-4.33333	2.0548		1	4.89898		71	11.5181				1098.07	30.1		87	111	166		93	131	211		107
1203.73	29.9		93	123	207		111	134	230		112	143	247		-5	-7	81		-9	0	93		-6	4	110		-6.66667	1.69967		-1	4.54606		94.6667	11.8977				1218.06	29.9		89	108	186		98	126	255		101
1323.71	29.9		99	123	232		109	133	257		112	145	274		1	-7	106		-11	-1	120		-6	6	137		-5.33333	4.92161		-0.666667	5.31246		121	12.6754				1338.05	30.1		86	115	212		94	126	294		102
1443.73	30.2		94	126	270		112	133	293		116	149	320		-4	-4	144		-8	-1	156		-2	10	183		-4.66667	2.49444		1.66667	6.01849		161	16.3095				1458.06	30.1		90	110	240		96	126	340		103
1563.71	30.1		93	128	296		104	136	326		115	144	357		-5	-2	170		-16	2	189		-3	5	220		-8	5.71548		1.66667	2.86744		193	20.6074				1578.05	30.1		91	112	261		96	129	390		110
1683.7	30.1		95	127	341		106	132	366		116	151	410		-3	-3	215		-14	-2	229		-2	12	273		-6.33333	5.4365		2.33333	6.84755		239	24.7117				1698.03	30.1		88	114	298		95	127	439		105
1803.7	30.1		96	126	377		114	136	406		116	148	449		-2	-4	251		-6	2	269		-2	9	312		-3.33333	1.88562		2.33333	5.31246		277.333	25.5908				1818.04	30		89	112	333		96	129	494		103
1923.7	30		98	128	421		113	133	448		116	152	507		0	-2	295		-7	-1	311		-2	13	370		-3	2.94392		3.33333	6.84755		325.333	32.2525				1938.03	29.9		90	114	369		99	132	547		107
2043.69	29.9		98	121	467		111	136	482		114	153	553		0	-9	341		-9	2	345		-4	14	416		-4.33333	3.68179		2.33333	9.39267		367.333	34.4513				2058	30		91	117	395		94	130	615		106
2163.7	30.2		96	127	505		107	141	539		114	150	593		-2	-3	379		-13	7	402		-4	11	456		-6.33333	4.78423		5	5.88784		412.333	32.2731				2178	30.2		94	116	443		100	132	660		105
2283.7	30.1		97	126	553		106	136	584		112	149	659		-1	-4	427		-14	2	447		-6	10	522		-7	5.35413		2.66667	5.73488		465.333	40.8928				2298	30.1		89	116	465		99	131	711		106
2403.68	30.1		94	123	589		112	139	627		116	154	698		-4	-7	463		-8	5	490		-2	15	561		-4.66667	2.49444		4.33333	8.99383		504.667	41.3306				2417.97	30.1		93	116	518		98	136	770		105
2523.68	30.1		96	128	635		111	137	669		115	157	739		-2	-2	509		-9	3	532		-3	18	602		-4.66667	3.09121		6.33333	8.49837		547.667	39.5502				2537.97	30		89	115	542		96	136	812		105
2643.67	30		90	131	685		109	140	703		114	154	785		-8	1	559		-11	6	566		-4	15	648		-7.66667	2.86744		7.33333	5.79272		591	40.4063				2657.97	29.9		91	113	578		95	133	856		106
2763.65	29.8		93	128	720		109	142	754		111	151	850		-5	-2	594		-11	8	617		-7	12	713		-7.66667	2.49444		6	5.88784		641.333	51.5386				2777.96	29.9		91	116	609		95	135	919		107
2883.65	30.1		94	128	769		109	141	790		118	157	892		-4	-2	643		-11	7	653		0	18	755		-5	4.54606		7.66667	8.17856		683.667	50.6052				2897.96	30.1		92	117	642		98	135	968		105
3003.64	30.1		91	130	791		108	143	836		116	159	929		-7	0	665		-12	9	699		-2	20	792		-7	4.08248		9.66667	8.17856		718.667	53.6801				3017.95	30.1		92	118	686		98	135	1019		104
3123.63	30.1		96	126	842		108	142	877		110	153	978		-2	-4	716		-12	8	740		-8	14	841		-7.33333	4.10961		6	7.48331		765.667	54.1623				3137.94	30.1		91	114	708		101	134	1060		103
3243.63	30.1		93	129	884		110	141	922		117	153	1028		-5	-1	758		-10	7	785		-1	14	891		-5.33333	3.68179		6.66667	6.12826		811.333	57.4011				3257.95	30.1		89	114	749		101	135	1100		104
3363.61	30.1		93	128	925		107	138	964		112	159	1075		-5	-2	799		-13	4	827		-6	20	938		-8	3.55903		7.33333	9.28559		854.667	60.0241				3377.94	30		87	112	785		102	137	1153		107
3483.61	29.9		93	131	968		109	142	999		117	158	1113		-5	1	842		-11	8	862		-1	19	976		-5.66667	4.10961		9.33333	7.4087		893.333	59.0217				3497.92	29.9		93	115	809		98	138	1201		109
3603.62	30		96	127	1009		108	139	1038		113	158	1145		-2	-3	883		-12	5	901		-5	19	1008		-6.33333	4.18994		7	9.09212		930.667	55.1745				3617.93	30.1		91	119	842		99	137	1230		109
3723.61	30.1		95	133	1035		109	140	1075		115	154	1200		-3	3	909		-11	6	938		-3	15	1063		-5.66667	3.77124		8	5.09902		970	66.8182				3737.91	30.1		89	116	864		96	134	1280		109
3843.6	30.2		93	130	1086		115	143	1111		114	159	1238		-5	0	960		-5	9	974		-4	20	1101		-4.66667	0.471405		9.66667	8.17856		1011.67	63.4262				3857.89	30.1		91	117	893		98	138	1325		107
3963.59	30.1		93	133	1135		110	138	1160		114	155	1267		-5	3	1009		-10	4	1023		-4	16	1130		-6.33333	2.62467		7.66667	5.90668		1054	54.0432				3977.89	30.1		90	117	939		98	138	1370		103
4083.58	30.1		93	137	1154		111	141	1185		114	161	1321		-5	7	1028		-9	7	1048		-4	22	1184		-6	2.16025		12	7.07107		1086.67	69.3077				4097.89	30		91	116	965		97	136	1399		106
			Repeated fluorescence tests												Data zeroing processing												Data for plotting														Repeated fluorescence tests
			FAM test of B11-B26				FAM test of B11-B26				FAM test of B11-B26				FAM test of B11-B26				FAM test of B11-B26				FAM test of B11-B26				None			III			III+λ								FAM test of B12-B26				FAM test of B12-B26				FAM test of B12-B26
Time [s]	Temp. [°C]		None	III	III+λ		None	III	III+λ		None	III	III+λ		None	III	III+λ		None	III	III+λ		None	III	III+λ		Average value	Standard deviation		Average value	Standard deviation		Average value	Standard deviation				Time [s]	Temp. [°C]		None	III	III+λ		None	III	III+λ		None
0	29.9		179	190	187		154	182	173		156	183	181																									0	30.1		151	203	167		173	189	177		169
119.878	29.7		188	199	195		164	190	183		164	188	188																									119.885	29.8		158	207	177		174	192	189		175
239.875	30	add input	191	201	198		167	193	187		166	193	190		0	0	0		0	0	0		0	0	0		0	0		0	0		0	0				239.871	29.9	add input	158	211	180		175	194	193		175
603.847	30.2		246	394	429		213	346	346		229	350	326		55	193	231		46	153	159		63	157	136		54.6667	6.94422		167.667	17.9877		175.333	40.4667				618.185	30.1		202	363	342		236	324	310		237
723.742	30		279	1003	1030		244	924	911		259	923	903		88	802	832		77	731	724		93	730	713		86	6.68331		754.333	33.7079		756.333	53.6925				738.081	30		225	764	745		253	716	699		261
843.734	29.7		295	1445	1467		254	1345	1320		272	1352	1356		104	1244	1269		87	1152	1133		106	1159	1166		99	8.52447		1185	41.8171		1189.33	57.9214				858.073	30		233	1133	1126		263	1078	1058		270
963.718	30		302	1769	1788		265	1640	1626		282	1677	1676		111	1568	1590		98	1447	1439		116	1484	1486		108.333	7.58654		1499.67	50.625		1505	63.0925				978.063	30		238	1458	1456		269	1384	1361		278
1083.74	30.1		304	2016	2013		267	1871	1838		286	1916	1919		113	1815	1815		100	1678	1651		120	1723	1729		111	8.28654		1738.67	57.0166		1731.67	66.9793				1098.07	30.1		242	1709	1702		273	1637	1624		280
1203.73	30.1		307	2184	2169		271	2057	1994		291	2088	2075		116	1983	1971		104	1864	1807		125	1895	1885		115	8.60233		1914	50.405		1887.67	66.9793				1218.06	30		243	1908	1903		277	1834	1812		285
1323.71	30.1		312	2309	2278		271	2162	2096		295	2230	2206		121	2108	2080		104	1969	1909		129	2037	2016		118	10.4243		2038	56.7509		2001.67	70.5423				1338.05	30		246	2067	2051		280	1983	1984		285
1443.73	30		312	2407	2357		273	2268	2175		296	2326	2288		121	2206	2159		106	2075	1988		130	2133	2098		119	9.89949		2138	53.5973		2081.67	70.7594				1458.06	29.9		249	2187	2174		281	2106	2098		291
1563.71	29.9		313	2476	2402		276	2350	2240		298	2405	2362		122	2275	2204		109	2157	2053		132	2212	2172		121	9.4163		2214.67	48.2102		2143	64.9667				1578.05	29.8		248	2298	2281		283	2219	2202		292
1683.7	29.8		313	2532	2431		275	2388	2267		296	2472	2407		122	2331	2233		108	2195	2080		130	2279	2217		120	9.09212		2268.33	56.0317		2176.67	68.665				1698.03	29.9		250	2353	2331		285	2321	2277		291
1803.7	30.1		314	2581	2437		278	2433	2296		300	2515	2430		123	2380	2239		111	2240	2109		134	2322	2240		122.667	9.39267		2314	57.434		2196	61.5196				1818.04	30.1		250	2421	2415		288	2391	2355		296
1923.7	30.1		315	2611	2449		276	2495	2315		298	2576	2464		124	2410	2251		109	2302	2128		132	2383	2274		121.667	9.53357		2365	45.8912		2217.67	64.0954				1938.03	30.1		249	2475	2434		285	2451	2418		292
2043.69	30		316	2644	2445		276	2513	2322		300	2609	2457		125	2443	2247		109	2320	2135		134	2416	2267		122.667	10.3387		2393	52.7826		2216.33	58.0881				2058	30		248	2517	2485		284	2499	2447		295
2163.7	30		316	2679	2441		278	2535	2329		301	2642	2481		125	2478	2243		111	2342	2142		135	2449	2291		123.667	9.84322		2423	58.4865		2225.33	62.0985				2178	30		252	2548	2518		288	2538	2497		296
2283.7	29.9		314	2694	2461		279	2569	2327		299	2668	2505		123	2493	2263		112	2376	2140		133	2475	2315		122.667	8.57645		2448	51.4393		2239.33	73.3773				2298	29.9		255	2588	2548		288	2587	2519		298
2403.68	29.8		316	2717	2437		275	2587	2316		301	2694	2506		125	2516	2239		108	2394	2129		135	2501	2316		122.667	11.1455		2470.33	54.3221		2228	76.7376				2417.97	29.8		250	2616	2574		288	2620	2557		296
2523.68	30.1		317	2725	2402		276	2586	2308		300	2721	2498		126	2524	2204		109	2393	2121		134	2528	2308		123	10.4243		2481.67	62.7181		2211	76.5027				2537.97	30.1		252	2639	2598		287	2651	2576		299
2643.67	30.1		317	2762	2404		278	2624	2308		300	2740	2490		126	2561	2206		111	2431	2121		134	2547	2300		123.667	9.53357		2513	58.2638		2209	73.1072				2657.97	30		253	2666	2616		289	2679	2595		294
2763.65	30		316	2777	2386		277	2629	2297		300	2738	2490		125	2576	2188		110	2436	2110		134	2545	2300		123	9.89949		2519	60.0389		2199.33	77.9801				2777.96	30		256	2704	2649		288	2708	2622		297
2883.65	30		316	2781	2365		279	2655	2283		301	2764	2483		125	2580	2167		112	2462	2096		135	2571	2293		124	9.4163		2537.67	53.6304		2185.33	81.463				2897.96	30		252	2699	2649		288	2726	2645		299
3003.64	29.9		315	2761	2327		279	2664	2268		299	2785	2474		124	2560	2129		112	2471	2081		133	2592	2284		123	8.60233		2541	51.1924		2164.67	86.6269				3017.95	29.9		254	2716	2660		288	2745	2672		299
3123.63	29.8		314	2804	2304		277	2677	2240		302	2810	2457		123	2603	2106		110	2484	2053		136	2617	2267		123	10.6145		2568	59.6713		2142	90.9982				3137.94	29.8		252	2745	2687		288	2756	2680		300
3243.63	30.1		317	2816	2297		278	2684	2242		299	2804	2455		126	2615	2099		111	2491	2055		133	2611	2265		123.333	9.17727		2572.33	57.5345		2139.67	90.4262				3257.95	30.1		252	2731	2685		290	2762	2690		300
3363.61	30.1		316	2815	2261		277	2681	2203		299	2820	2435		125	2614	2063		110	2488	2016		133	2627	2245		122.667	9.53357		2576.33	62.6862		2108	98.7556				3377.94	30.1		258	2757	2715		290	2774	2708		300
3483.61	30.1		314	2815	2218		276	2696	2196		298	2820	2421		123	2614	2020		109	2503	2009		132	2627	2231		121.333	9.46338		2581.33	55.6437		2086.67	102.158				3497.92	30.1		253	2791	2717		287	2798	2727		300
3603.62	30		316	2806	2188		276	2703	2146		296	2841	2387		125	2605	1990		109	2510	1959		130	2648	2197		121.333	8.95669		2587.67	57.6561		2048.67	105.648				3617.93	30		253	2796	2736		286	2809	2727		300
3723.61	30		313	2825	2171		276	2717	2142		300	2840	2389		122	2624	1973		109	2524	1955		134	2647	2199		121.667	10.2089		2598.33	53.3937		2042.33	111.024				3737.91	29.9		253	2800	2727		288	2824	2733		299
3843.6	29.9		316	2822	2123		277	2708	2121		300	2873	2365		125	2621	1925		110	2515	1934		134	2680	2175		123	9.89949		2605.33	68.2658		2011.33	115.788				3857.89	29.8		254	2800	2740		288	2840	2751		299
3963.59	30		314	2840	2106		278	2730	2097		303	2877	2343		123	2639	1908		111	2537	1910		137	2684	2153		123.667	10.6249		2620	61.498		1990.33	115.026				3977.89	30.1		253	2809	2750		290	2850	2757		298
4083.58	30.1		313	2836	2068		279	2725	2067		300	2870	2341		122	2635	1870		112	2532	1880		134	2677	2151		122.667	8.99383		2614.67	60.9171		1967	130.172				4097.89	30.1		251	2801	2750		290	2843	2769		299
			Repeated fluorescence tests												Data zeroing processing												Data for plotting														Repeated fluorescence tests
			ROX test of B11-B26				ROX test of B11-B26				ROX test of B11-B26				ROX test of B11-B26				ROX test of B11-B26				ROX test of B11-B26				None			III			III+λ								ROX test of B12-B26				ROX test of B12-B26				ROX test of B12-B26
Time [s]	Temp. [°C]		None	III	III+λ		None	III	III+λ		None	III	III+λ		None	III	III+λ		None	III	III+λ		None	III	III+λ		Average value	Standard deviation		Average value	Standard deviation		Average value	Standard deviation				Time [s]	Temp. [°C]		None	III	III+λ		None	III	III+λ		None
0	30.1		109	127	130		95	124	114		98	117	115																									0	29.9		104	133	121		112	134	127		114
119.878	29.9		111	132	127		102	126	124		99	119	121																									119.885	29.7		103	138	127		112	137	134		115
239.875	30	add input	111	135	131		102	127	123		103	115	126		0	0	0		0	0	0		0	0	0		0	0		0	0		0	0				239.871	30	add input	104	137	131		108	140	136		114
603.847	30		132	167	211		116	155	180		126	154	182		21	32	80		14	28	57		23	39	56		19.3333	3.85861		33	4.54606		64.3333	11.0855				618.185	30.2		104	162	168		121	145	155		129
723.742	30.1		143	183	401		128	172	342		132	164	341		32	48	270		26	45	219		29	49	215		29	2.44949		47.3333	1.69967		234.667	25.0377				738.081	30.2		114	166	311		125	150	262		127
843.734	30.1		148	188	725		128	174	620		137	177	621		37	53	594		26	47	497		34	62	495		32.3333	4.6428		54	6.16441		528.667	46.2049				858.073	30.2		112	166	584		123	143	475		128
963.718	30.1		150	196	1091		133	185	942		143	181	932		39	61	960		31	58	819		40	66	806		36.6667	4.02768		61.6667	3.29983		861.667	69.7344				978.063	30.2		113	171	907		130	149	747		132
1083.74	30.1		147	194	1443		137	191	1251		158	189	1261		36	59	1312		35	64	1128		55	74	1135		42	9.20145		65.6667	6.2361		1191.67	85.1365				1098.07	30.1		117	173	1217		129	145	1029		133
1203.73	29.9		156	207	1734		137	191	1545		158	193	1534		45	72	1603		35	64	1422		55	78	1408		45	8.16497		71.3333	5.73488		1477.67	88.8082				1218.06	29.9		116	170	1500		128	151	1294		137
1323.71	29.9		164	210	2001		144	195	1765		162	194	1773		53	75	1870		42	68	1642		59	79	1647		51.3333	7.03957		74	4.54606		1719.67	106.321				1338.05	30.1		116	173	1764		133	153	1537		139
1443.73	30.2		170	215	2183		145	204	1963		159	193	1997		59	80	2052		43	77	1840		56	78	1871		52.6667	6.94422		78.3333	1.24722		1921	93.4915				1458.06	30.1		118	183	1940		134	160	1715		139
1563.71	30.1		165	214	2369		148	205	2141		167	208	2181		54	79	2238		46	78	2018		64	93	2055		54.6667	7.36357		83.3333	6.84755		2103.67	96.1815				1578.05	30.1		118	181	2104		137	163	1895		142
1683.7	30.1		171	215	2510		149	220	2267		175	207	2321		60	80	2379		47	93	2144		72	92	2195		59.6667	10.2089		88.3333	5.90668		2239.33	100.93				1698.03	30.1		126	185	2247		136	170	2052		142
1803.7	30.1		175	227	2616		152	214	2399		177	213	2445		64	92	2485		50	87	2276		74	98	2319		62.6667	9.84322		92.3333	4.49691		2360	90.1147				1818.04	30		124	186	2363		135	173	2173		140
1923.7	30		176	228	2735		153	213	2499		174	217	2538		65	93	2604		51	86	2376		71	102	2412		62.3333	8.37987		93.6667	6.54896		2464	100.08				1938.03	29.9		128	189	2454		136	179	2279		142
2043.69	29.9		177	228	2814		152	214	2572		183	217	2658		66	93	2683		50	87	2449		80	102	2532		65.3333	12.2565		94	6.16441		2554.67	96.8653				2058	30		125	194	2516		133	178	2366		144
2163.7	30.2		179	229	2878		159	220	2643		182	221	2734		68	94	2747		57	93	2520		79	106	2608		68	8.98146		97.6667	5.90668		2625	93.4487				2178	30.2		131	192	2597		142	177	2460		146
2283.7	30.1		186	241	2908		155	221	2699		184	224	2757		75	106	2777		53	94	2576		81	109	2631		69.6667	12.037		103	6.48074		2661.33	84.8148				2298	30.1		132	193	2663		139	175	2511		147
2403.68	30.1		176	233	2959		159	223	2768		191	227	2824		65	98	2828		57	96	2645		88	112	2698		70	13.1403		102	7.11805		2723.67	76.8823				2417.97	30.1		129	201	2724		143	180	2592		150
2523.68	30.1		183	239	3036		161	226	2787		187	227	2897		72	104	2905		59	99	2664		84	112	2771		71.6667	10.2089		105	5.35413		2780	98.5934				2537.97	30		131	198	2747		142	184	2637		145
2643.67	30		186	242	3100		163	233	2871		193	231	2903		75	107	2969		61	106	2748		90	116	2777		75.3333	11.8415		109.667	4.49691		2831.33	98.0623				2657.97	29.9		133	199	2818		149	181	2667		149
2763.65	29.8		186	246	3129		157	225	2918		195	227	2962		75	111	2998		55	98	2795		92	112	2836		74	15.1217		107	6.37704		2876.33	87.6445				2777.96	29.9		134	201	2818		145	184	2726		152
2883.65	30.1		187	240	3137		162	232	2905		191	236	2991		76	105	3006		60	105	2782		88	121	2865		74.6667	11.4698		110.333	7.54247		2884.33	92.4638				2897.96	30.1		140	207	2846		150	184	2756		154
3003.64	30.1		186	239	3160		161	229	2914		189	230	3017		75	104	3029		59	102	2791		86	115	2891		73.3333	11.0855		107	5.71548		2903.67	97.575				3017.95	30.1		134	210	2902		151	182	2792		152
3123.63	30.1		188	251	3187		173	236	2977		198	235	3058		77	116	3056		71	109	2854		95	120	2932		81	10.198		115	4.54606		2947.33	83.1759				3137.94	30.1		136	207	2942		143	189	2805		156
3243.63	30.1		193	251	3209		170	239	2981		195	238	3097		82	116	3078		68	112	2858		92	123	2971		80.6667	9.84322		117	4.54606		2969	89.8258				3257.95	30.1		138	210	2961		150	188	2849		157
3363.61	30.1		193	250	3226		168	234	3001		195	235	3111		82	115	3095		66	107	2878		92	120	2985		80	10.7083		114	5.35413		2986	88.5927				3377.94	30		142	204	2970		146	192	2855		161
3483.61	29.9		193	248	3229		168	235	2999		192	239	3103		82	113	3098		66	108	2876		89	124	2977		79	9.62635		115	6.68331		2983.67	90.7536				3497.92	29.9		137	213	2984		154	196	2911		156
3603.62	30		196	249	3266		167	241	3046		200	241	3145		85	114	3135		65	114	2923		97	126	3019		82.3333	13.1993		118	5.65685		3025.67	86.6769				3617.93	30.1		140	212	3005		149	195	2915		154
3723.61	30.1		191	256	3301		166	238	3055		194	242	3155		80	121	3170		64	111	2932		91	127	3029		78.3333	11.0855		119.667	6.59966		3043.67	97.715				3737.91	30.1		142	212	3038		156	189	2950		159
3843.6	30.2		197	255	3321		171	248	3054		196	240	3151		86	120	3190		69	121	2931		93	125	3025		82.6667	10.0775		122	2.16025		3048.67	107.052				3857.89	30.1		138	214	3057		150	197	2975		163
3963.59	30.1		201	257	3319		168	243	3098		198	242	3184		90	122	3188		66	116	2975		95	127	3058		83.6667	12.6579		121.667	4.49691		3073.67	87.6597				3977.89	30.1		137	217	3069		150	196	2971		157
4083.58	30.1		195	260	3359		174	240	3099		196	247	3221		84	125	3228		72	113	2976		93	132	3095		83	8.60233		123.333	7.84573		3099.67	102.931				4097.89	30		141	218	3087		151	200	2992		154
[truncated: 125 more columns]

## Sheet: S2
	Repeated fluorescence tests for B11B21										Repeated fluorescence tests for B11B22										Repeated fluorescence tests for B11B23										Repeated fluorescence tests for B11B24										Repeated fluorescence tests for B11B25
	without enzymes			5U III			5U III and λ				without enzymes			5U III			5U III and λ				without enzymes			5U III			5U III and λ				without enzymes			5U III			5U III and λ				without enzymes			5U III			5U III and λ
	Average value	Standard deviation		Average value	Standard deviation		Average value	Standard deviation			Average value	Standard deviation		Average value	Standard deviation		Average value	Standard deviation			Average value	Standard deviation		Average value	Standard deviation		Average value	Standard deviation			Average value	Standard deviation		Average value	Standard deviation		Average value	Standard deviation			Average value	Standard deviation		Average value	Standard deviation		Average value	Standard deviation
Time [min]										Time [min]										Time [min]										Time [min]										Time [min]
0	0	0		0	0		0	0		0	0	0		0	0		0	0		0	0	0		0	0		0	0		0	0	0		0	0		0	0		0	0	0		0	0		0	0
2	31	6.53197		324.333	32.9983		325.667	33.7672		2	57.6667	3.29983		184.333	9.28559		164.333	18.3727		2	41	6.97615		265.667	18.0616		280	22.4499		2	31	0.8165		112	5.09902		117	13.4907		2	11.6667	0.4714		316.333	31.1163		362.667	24.7835
4	42.6667	6.94422		855	72.6774		842.333	55.8231		4	84.3333	3.29983		798	37.5322		771.667	44.1009		4	71.6667	4.6428		836.667	22.4252		786.333	28.1109		4	47.3333	2.49444		663.333	9.74109		669	24.2625		4	38.3333	2.35702		880	55.1543		904.333	45.2573
6	51	8.16497		1190.33	104.417		1159.33	64.3135		6	99.6667	3.29983		1210.67	73.2909		1169	74.3147		6	86.6667	7.31817		1216	41.8171		1118.33	36.4631		6	54	2.16025		1073.67	23.2283		1080	27.0924		6	43.6667	2.0548		1236.67	74.897		1256	67.087
8	53.6667	9.03081		1419.67	116.714		1376.67	70.0587		8	108.333	3.09121		1512.33	106.803		1432	88.9981		8	93.6667	7.4087		1470.33	50.5459		1353.67	36.8179		8	60	2.16025		1387.33	35.2357		1381.33	30.0259		8	45.6667	2.62467		1501.67	93.2249		1500	78.094
10	57.3333	9.97775		1585.67	137.803		1513	69.5318		10	112.667	3.39935		1755	141.923		1622.67	112.399		10	98	11.4309		1665.67	57.1392		1516.67	40.086		10	62	3.55903		1605	26.8701		1600	29.8775		10	47.3333	4.10961		1684.33	93.3857		1671.67	88.2622
12	58.6667	8.57645		1701.33	149.972		1617.67	81.2417		12	118	6.16441		1943.67	164.549		1768	137.174		12	101	11.3137		1805.33	64.8194		1630	46.3681		12	64.6667	3.85861		1774.67	27.6446		1769.33	33.069		12	47.6667	4.18994		1828.67	100.748		1792.67	97.7491
14	59.3333	10.6249		1797.67	154.213		1683.67	86.5538		14	122	7.78888		2082.33	187.974		1884	151.29		14	104	10.6771		1908.67	75.773		1707	50.4843		14	67.6667	3.09121		1912	31.9687		1882.33	29.4882		14	48.3333	3.09121		1930	109.389		1877	102.219
16	60	10.6145		1863	160.788		1730	85.3385		16	128	9.79796		2191	206.695		1971.67	170.883		16	104.333	11.4407		1993.67	79.9389		1765.33	58.9708		16	67.6667	3.09121		2014.67	26.2467		1983.67	39.4743		16	48.3333	4.18994		2000	108.677		1931	96.0937
18	59.3333	7.13364		1926.33	169.402		1778	95.9062		18	132	11.4309		2287.67	217.6		2039	191.924		18	106	12.0831		2053.67	78.2702		1800	58.0574		18	70.3333	4.98888		2085	26.9444		2045	41.2876		18	49.6667	3.68179		2078.33	113.153		1984	108.271
20	58.6667	7.58654		1989	182.104		1807	89.4017		20	134.333	11.8977		2367.67	222.331		2098.67	216.335		20	108.667	8.95669		2107.33	89.4663		1831.33	57.9674		20	70	4.32049		2150	23.7907		2097.33	48.5958		20	49	2.94392		2116	121.18		2012.33	102.653
22	58.6667	8.65384		2031.33	177.671		1829.33	100.324		22	138.333	12.6579		2430.33	221.426		2132.33	223.694		22	109	9.4163		2145	87.1359		1852.67	66.8049		22	72	4.96655		2208.33	26.6375		2142	55.1604		22	48.6667	4.92161		2163.67	119.918		2021.33	105.101
24	60.6667	8.65384		2073	186.705		1845	98.3463		24	141.333	11.8977		2478.67	225.826		2160.67	245.238		24	110	9.27362		2196.67	98.8276		1876.67	75.2167		24	74.3333	4.02768		2257.67	42.6015		2173.67	57.5635		24	49.3333	2.86744		2195.33	130.857		2045.67	115.107
26	61.3333	8.57645		2098.33	181.971		1856	96.5022		26	144	11.5181		2519	213.121		2185.67	247.764		26	109.333	8.73053		2230.33	99.7541		1883	71.8656		26	74.3333	2.86744		2307.33	44.9098		2198.33	63.4368		26	48.3333	4.18994		2226	130.752		2058	112.152
28	59.3333	7.93025		2140.33	178.992		1878	91.677		28	146	11.4309		2562.33	219.266		2205.67	253.359		28	112	7.34847		2255.33	106.215		1893.33	78.7923		28	76	4.54606		2354.67	49.493		2220.33	62.3021		28	48	3.55903		2250	133.419		2059	111.08
30	62	7.48331		2163.67	177.952		1883.67	96.8102		30	147.333	11.7284		2599	223.313		2229	266.328		30	112.333	7.13364		2291.33	101.923		1895.33	85.9237		30	75.3333	3.85861		2395.33	61.3858		2236	68.7071		30	49.6667	3.29983		2273	138.754		2065	120.676
32	63.6667	8.65384		2196	182.423		1899	93.6412		32	148	10.6145		2629	199.915		2241	261.849		32	112	8.16497		2318	117.986		1902.67	90.9004		32	77.6667	3.29983		2427.33	72.9673		2243.67	68.3634		32	48.6667	4.49691		2294.33	135.431		2058	121.032
34	63.3333	7.4087		2218	180.7		1897	89.2786		34	151	7.87401		2652.67	207.649		2237.67	262.76		34	114.333	6.2361		2332.67	117.258		1892.67	98.4762		34	78	2.94392		2453	72.9566		2252.67	70.6745		34	47	4.32049		2301.67	133.832		2042.67	115.989
36	66	8.04156		2259.33	174.374		1905.67	85.7218		36	152.667	7.54247		2686.33	204.223		2238.67	269.03		36	113.333	6.2361		2358.67	125.093		1893	98.995		36	79	2.94392		2497.33	81.753		2245	70.5266		36	48	5.09902		2322.67	135.411		2038.33	109.71
38	67	8.04156		2267	171.583		1905.33	93.916		38	154.333	5.90668		2710.33	182.118		2237	258.84		38	113.333	5.18545		2375.33	119.078		1879.33	98.5303		38	79	4.08248		2512.33	92.1677		2249	75.0644		38	48.3333	4.98888		2339.33	139.431		2036.33	112.967
40	68.6667	9.42809		2302.67	171.877		1909.33	85.644		40	156.333	4.49691		2734.33	188.22		2238	261.408		40	113	6.48074		2390.67	122.97		1869.33	100.214		40	80	3.74166		2532.67	95.2377		2252	76.3457		40	48	4.96655		2343.67	138.413		2020.67	118.134
42	70	9.27362		2325.67	177.118		1900.67	90.8491		42	156	6.37704		2757	181.165		2227	251.493		42	114.333	4.49691		2407	127.656		1859.67	103.093		42	80.3333	4.92161		2547.33	96.7827		2243	68.8622		42	48	5.09902		2344	136.977		1997.67	116.711
44	71.3333	9.10433		2346.33	164.868		1901.67	84.1005		44	157.667	4.78423		2767.67	182.575		2224.33	259.458		44	114.333	4.49691		2425	143.255		1846.67	104.321		44	81.6667	6.3421		2562.33	103.513		2239.33	70.5518		44	49.3333	5.4365		2365	136.472		1983.67	108.947
46	72.3333	8.73053		2366	168.133		1898.33	79.4663		46	159.333	5.24934		2779.67	160.834		2217.67	251.945		46	114.333	4.10961		2426.67	134.344		1829	102.199		46	80	4.32049		2581.67	107.264		2215	72.4293		46	49.3333	5.4365		2371.67	141.403		1969	113.669
48	74.3333	8.34		2386.67	161.24		1895	85.2565		48	160	5.35413		2802.33	169.341		2212.33	263.788		48	114.333	3.09121		2435.67	124.114		1802.67	101.539		48	81	5.35413		2597.33	96.4238		2210.33	59.5782		48	48.6667	5.24934		2377.33	139.906		1954	111.562
50	74	7.48331		2412.33	176.879		1886.67	78.7288		50	159.333	4.78423		2811.33	155.268		2189	263.136		50	114.333	4.6428		2455	138.92		1788.67	93.046		50	82.3333	6.2361		2611.33	110.551		2198	65.0077		50	48.6667	4.49691		2390.67	136.101		1932	115.112
52	76	7.48331		2424.33	169.848		1878.67	82.5523		52	161.333	6.94422		2814.67	143.3		2185.67	268.832		52	115	5.35413		2462	131.278		1779	96.2947		52	81.3333	5.31246		2624.33	111.959		2177.33	67.178		52	47.6667	4.6428		2389.33	146.702		1914.33	110.062
54	76.6667	7.36357		2429	165.32		1873	84.8685		54	161.667	6.54896		2833.67	143.495		2160	262.032		54	115	6.16441		2456	136.037		1758	97.8298		54	81.3333	8.37987		2627.67	120.724		2160.33	53.1058		54	49.3333	6.18241		2405	152.663		1894.67	104.926
56	78.3333	6.94422		2456.33	163.614		1875	86.7448		56	163.333	6.94422		2849	139.907		2151.67	272.314		56	114	5.35413		2470	142.494		1732.33	95.059		56	81.6667	7.13364		2631.67	110.996		2129.67	54.9929		56	48	3.55903		2409.67	149.366		1879.33	105.091
58	79.3333	8.17856		2475.67	172.658		1860	87.3041		58	164.667	5.24934		2873	134.999		2137	268.929		58	114.667	2.49444		2476	132.999		1712.33	92.4638		58	81.3333	6.2361		2641.67	113.796		2119.67	51.2532		58	47	5.65685		2411.33	142.212		1859.33	109.527
60	78.3333	8.57645		2489	172.604		1846.67	86.4189		60	162.333	5.55778		2873.67	135.135		2121	277.598		60	114.333	5.31246		2486.67	144.742		1702.33	96.365		60	83.6667	6.59966		2655	112.555		2091.67	53.6677		60	47	4.96655		2416.67	144.974		1835.33	107.871
	Repeated fluorescence tests for B12B21										Repeated fluorescence tests for B12B22										Repeated fluorescence tests for B12B23										Repeated fluorescence tests for B12B24										Repeated fluorescence tests for B12B25
	without enzymes			5U III			5U III and λ				without enzymes			5U III			5U III and λ				without enzymes			5U III			5U III and λ				without enzymes			5U III			5U III and λ				without enzymes			5U III			5U III and λ
	Average value	Standard deviation		Average value	Standard deviation		Average value	Standard deviation			Average value	Standard deviation		Average value	Standard deviation		Average value	Standard deviation			Average value	Standard deviation		Average value	Standard deviation		Average value	Standard deviation			Average value	Standard deviation		Average value	Standard deviation		Average value	Standard deviation			Average value	Standard deviation		Average value	Standard deviation		Average value	Standard deviation
Time [min]										Time [min]										Time [min]										Time [min]										Time [min]
0	0	0		0	0		0	0		0	0	0		0	0		0	0		0	0	0		0	0		0	0		0	0	0		0	0		0	0		0	0	0		0	0		0	0
2	87.3333	3.68179		282	6.37704		274	15.8955		2	57.6667	6.84755		214	23.7206		200.333	42.4447		2	86.3333	0.94281		324.667	18.8031		335.333	24.3082		2	52	6.53197		111	7.87401		105.667	18.9268		2	82.6667	6.79869		296	22.4648		337.333	4.78423
4	107.667	6.3421		690.667	49.1279		680	43.2897		4	76	5.09902		694.333	15.8605		642	48.8057		4	112	6.48074		803.667	29.9592		772	42.9263		4	74	6.97615		504.667	21.0766		515	58.3495		4	109	9.79796		683.667	42.5232		732.667	28.7673
6	120	9.27362		1027	85.3503		1015	62.3592		6	86.3333	4.02768		1051.67	18.9268		973	60.5034		6	123	7.11805		1158	58.418		1092.33	77.3276		6	83.6667	7.13364		861.333	43.8584		887.333	98.9321		6	119.667	11.4407		991	61.5305		1054.33	52.6392
8	125.333	8.95669		1301.33	113.291		1280	81.306		8	92	5.09902		1330.67	14.0791		1241	72.4201		8	130	9.62635		1440.67	83.4759		1367.67	101.883		8	91.3333	8.37987		1145.67	53.5558		1190.33	125.327		8	127	10.2307		1235	70.0143		1311.67	66.7849
10	132	8.83176		1514.67	133.13		1489.33	90.0086		10	95.3333	3.68179		1546.33	16.4384		1448.67	72.7751		10	135	11.7757		1651.67	96.6414		1558.67	127.938		10	95	7.87401		1370.67	68.2951		1417.67	155.984		10	131.333	11.8415		1427.33	83.0033		1505.33	85.0973
12	137	8.64099		1680.33	144.928		1659.33	113.732		12	99	4.54606		1723	16.7531		1610	74.3371		12	138	12.3558		1813.67	109.497		1716.33	144.703		12	98.6667	8.25967		1549	71.0915		1608.67	176.879		12	136.333	12.2565		1571.67	98.0657		1659.67	92.3989
14	140.333	11.4407		1810.33	155.954		1788	113.552		14	101	5.09902		1860	17.2047		1740.33	74.8079		14	140.667	10.873		1940.67	114.619		1829.67	141.954		14	102	9.93311		1684.33	79.9389		1767	193.248		14	139.667	13.0724		1697	108.281		1772	106.446
16	142.333	10.7806		1918.67	173.129		1880	122.695		16	102	6.16441		1971.67	20.155		1840.67	76.6913		16	143.667	11.1156		2041	112.768		1931.67	164.482		16	102.333	9.42809		1798	86.9981		1876	200.445		16	141.667	13.8884		1790.33	118.393		1867	112.039
18	142.667	12.2565		1998	182.499		1969.67	131.467		18	102.667	5.79272		2059.67	26.4113		1922	72.8331		18	147	12.9615		2129.67	121.198		2006.67	171.702		18	104.333	10.9646		1885	94.8789		1970.67	209.778		18	146.333	13.4743		1867.33	129.647		1938	121.855
20	145.333	11.0855		2078.67	185.796		2030	135.369		20	105	4.32049		2133.33	22.0957		1988	63.2297		20	144.667	11.3235		2187	128.039		2068.33	176.319		20	103.667	10.403		1936.67	92.4854		2032.67	215.401		20	144.667	13.5236		1924.33	136.006		2001.67	129.007
22	147	12.5698		2130	194.797		2099.33	153.702		22	105	4.89898		2185.33	33.7079		2043.67	62.4037		22	146	10.9848		2242.33	146.911		2124	185.55		22	105.667	10.403		2000	93.3524		2095	222.814		22	145.667	13.8884		1976	147.189		2052	135.546
24	147.667	11.9536		2182.33	197.184		2143	145.52		24	107.667	5.31246		2240.33	32.4174		2097	65.4268		24	145	12.5698		2290	134.44		2165.33	181.318		24	106	9.89949		2056.67	95.5731		2154	228.267		24	147.333	13.9124		2017	150.738		2084.33	145.22
26	147.667	13.2749		2220	198.414		2181	151.993		26	107.333	6.94422		2291.67	28.5229		2131	67.2954		26	146.667	11.3235		2338.67	138.531		2213.33	192.067		26	106.667	9.67241		2100	92.6319		2190	229.662		26	145.333	14.3836		2044.67	153.261		2122.33	143.435
28	147	12.0831		2253.33	203.031		2213	160.077		28	106.333	5.73488		2314.67	30.401		2173.67	57.7139		28	148	12.3558		2360.33	140.917		2229.33	184.796		28	106.333	10.1434		2134	102.088		2217.67	235.967		28	147.333	13.4743		2080	154.169		2154.33	146.598
30	147	10.198		2291.33	207.799		2230.33	159.769		30	107	6.16441		2355.67	33.2298		2194.67	56.4761		30	147.333	10.0775		2389.67	130.533		2258.33	187.655		30	107	8.83176		2165	105.852		2244	244.573		30	147.333	12.2837		2116	161.011		2184.33	150.325
32	148	12.9615		2308	209.49		2260.67	160.784		32	106.667	6.59966		2384.67	45.0654		2213.67	65.2806		32	148	12.5698		2422	129.378		2283.67	188.832		32	107.333	9.46338		2192.67	105.237		2274.67	247.982		32	149	13.064		2144	170.413		2210.67	157.718
34	149	11.7757		2338.67	208.343		2278	162.782		34	108	6.16441		2406	38.3232		2242.67	61.9372		34	149	10.8012		2442.67	139.354		2304	202.447		34	108.333	9.46338		2213.33	101.247		2302	234.531		34	148	12.6754		2166	172.542		2225	154.318
36	148	13.7356		2355	208.626		2298.67	166.017		36	108.333	5.79272		2436.67	37.3839		2254.67	60.5383		36	148	12.9615		2475.33	152.259		2329.33	207.444		36	108.667	9.74109		2248.33	111.682		2341.33	244.914		36	148.333	13.0979		2187.67	175.881		2243.33	165.056
38	148	12.6754		2383.33	220.456		2322.33	171.737		38	107	6.68331		2449.33	49.9956		2276	60.5695		38	144.333	7.36357		2493.33	146.106		2348.67	201.763		38	107	11.3137		2267.67	108.087		2358.33	249.332		38	148.667	11.0855		2195.33	175.599		2258.33	166.922
40	149	12.0277		2404.33	210.296		2326.67	174.414		40	109.667	5.31246		2460	40.7676		2292.67	45.2941		40	149.333	11.9536		2502	141.923		2363	207.231		40	109	10.6771		2278.33	101.161		2369.67	251.431		40	147.667	11.4407		2205	166.885		2263.67	162.432
42	147.667	13.4247		2413	220.056		2342.33	173.569		42	108.333	6.12826		2491.33	49.6409		2311	56.6215		42	149.333	13.8163		2516.67	146.092		2374.33	205.141		42	108.333	10.873		2294	116.106		2381.67	253.617		42	148	12.3288		2229.67	183.689		2283.33	159.686
44	147.667	13.0979		2431	221.734		2357.33	175.464		44	107.667	5.31246		2495.67	44.3045		2318.67	66.3744		44	150	14.1657		2535	141.697		2396.33	206.418		44	106.667	10.3709		2309.33	112.34		2401.67	239.953		44	149	12.6754		2245.67	177.25		2293.67	174.847
46	148.667	13.0213		2436.67	220.067		2366.33	174.494		46	109.667	6.59966		2505.67	54.689		2333	54.412		46	151.333	13.2749		2549.33	149.936		2408.67	210.669		46	108.333	10.9646		2323.33	113.989		2418	250.775		46	150.333	11.8415		2256.33	186.35		2302.33	164.003
48	149.667	12.2293		2455.67	224.596		2372	168.204		48	107.667	6.12826		2528	40.3072		2340.67	62.034		48	149.667	12.6842		2557	152.033		2412	208.793		48	106.667	9.67241		2340.67	108.087		2432	253.382		48	150.667	11.4698		2262.67	192.82		2314.67	173.131
50	148.667	13.2749		2467.67	233.576		2382.33	170.204		50	107.333	4.10961		2530.67	60.6923		2358.33	57.11		50	148.333	12.2837		2571.67	151.394		2414	201.43		50	108.333	10.9646		2341.67	103.68		2439	259.303		50	149	10.2307		2268.67	190.684		2325.33	172.055
52	149	13.1403		2477.33	222.268		2398.33	186.248		52	108	6.53197		2548	53.3854		2360.67	58.38		52	148.333	12.4722		2581	137.654		2425.33	214.044		52	107.333	10.873		2352.33	112.218		2442	254.102		52	148.333	12.7628		2279.67	193.533		2330.33	176.715
54	150.333	13.1234		2486	234.107		2405	186.826		54	108.333	6.12826		2557.33	62.6596		2367.33	51.4933		54	149.667	13.1234		2583.33	143.446		2436.67	213.111		54	107	11.3137		2367.67	109.393		2459.67	268.269		54	150	12.2475		2288.67	199.941		2339.67	178.248
56	149	12.8323		2505.33	233.566		2406	183.763		56	110.667	6.59966		2573.33	54.2361		2379.33	43.8203		56	148.333	10.6562		2595	149.962		2444.33	206.471		56	106.667	9.74109		2363.67	107.757		2464.67	254.357		56	149.667	11.8977		2297.33	197.849		2339.33	172.909
58	148	12.0277		2514	233.162		2415.33	175.167		58	109.333	4.92161		2578	64.8074		2391.67	47.3662		58	151.333	10.0775		2613.67	151.838		2457	206.312		58	108.333	10.873		2382.33	121.442		2476	269.959		58	150	12.6754		2301.67	199.52		2341.33	177.671
60	144	10.4243		2513	239.3		2429.33	184.12		60	108.667	6.12826		2586	45.3064		2394.67	49.5939		60	149	12.5698		2610	156.412		2456	210.205		60	107.333	10.8423		2395.33	110.031		2485	250.184		60	149.667	13.1993		2309.33	203.497		2343.67	181.529
	Repeated fluorescence tests for B13B21										Repeated fluorescence tests for B13B22										Repeated fluorescence tests for B13B23										Repeated fluorescence tests for B13B24										Repeated fluorescence tests for B13B25
	without enzymes			5U III			5U III and λ				without enzymes			5U III			5U III and λ				without enzymes			5U III			5U III and λ				without enzymes			5U III			5U III and λ				without enzymes			5U III			5U III and λ
	Average value	Standard deviation		Average value	Standard deviation		Average value	Standard deviation			Average value	Standard deviation		Average value	Standard deviation		Average value	Standard deviation			Average value	Standard deviation		Average value	Standard deviation		Average value	Standard deviation			Average value	Standard deviation		Average value	Standard deviation		Average value	Standard deviation			Average value	Standard deviation		Average value	Standard deviation		Average value	Standard deviation
Time [min]										Time [min]										Time [min]										Time [min]										Time [min]
0	0	0		0	0		0	0		0	0	0		0	0		0	0		0	0	0		0	0		0	0		0	0	0		0	0		0	0		0	0	0		0	0		0	0
2	67	2.16025		98.6667	3.85861		124	5.35413		2	60.3333	0.4714		79	5.71548		83	9.4163		2	86.6667	2.35702		86.6667	8.65384		87.6667	4.49691		2	54	3.55903		55.3333	1.24722		57.6667	1.88562		2	87.3333	11.7851		79	4.96655		67	3.55903
4	87.6667	4.78423		286.333	8.73053		331.333	9.17727		4	89.6667	2.86744		231.667	8.99383		240	16.391		4	111	5.71548		135.333	12.6579		148.333	8.37987		4	85.6667	5.90668		103	4.32049		112	2.16025		4	113	14.8549		123	9.93311		115	7.78888
6	101	6.97615		598.667	16.4182		673.667	15.0628		6	107.333	3.77124		545.333	22.6618		551.667	34.0033		6	128	6.37704		208.667	17.9876		231	11.225		6	103.667	8.05536		162.333	5.4365		180.667	3.29983		6	128.333	18.2635		179	16.9902		178	11.3137
8	108.667	7.36357		932.333	23.0121		1026	20.8487		8	120.667	5.4365		929.667	38.5256		926.667	58.1167		8	137.667	10.2089		306.333	21.5148		337.667	15.1731		8	119.333	8.25967		242	11.225		265.333	4.02768		8	141.667	19.3965		253.333	24.5266		255	14.2361
10	115.667	7.36357		1211.33	28.7557		1322.33	35.1979		10	129.333	6.2361		1284	54.4855		1270.33	67.9869		10	144.667	10.873		420.667	30.6848		456.333	21.3125		10	127.667	10.2089		339.333	15.4128		367	5.71548		10	148	20.2155		339	31.8434		337	19.2007
12	120.667	8.17856		1435.33	43.3923		1537.67	31.1163		12	134.667	4.18994		1559.67	62.4624		1536.67	71.6023		12	153	9.20145		540.333	37.9854		580.667	25.953		12	135.333	11.0855		442	18.0185		474	5.71548		12	154.667	20.3688		427.333	41.684		424	22.1058
14	122.333	7.4087		1596.67	45.7991		1696.33	56.2751		14	139.667	2.62467		1780.33	71.7465		1733.67	79.705		14	153.667	11.5566		657	43.2049		701.333	29.7807		14	139.667	12.2837		545.333	20.2375		578	8.48528		14	160	22.2261		516	51.7494		511.667	27.4752
16	126	8.04156		1719	49.3153		1800	59.234		16	144.333	6.59966		1942	62.9338		1879.33	73.0859		16	157.333	11.8134		767.667	50.4799		817.333	34.3155		16	143	12.1929		649.333	26.5874		684.667	9.97775		16	163.333	23.6126		603	59.397		593	34.5639
18	127.667	7.84573		1808.33	54.6158		1886.67	67.3366		18	143.667	4.6428		2057.33	63.6989		1977.67	88.3943		18	161	12.0831		878.333	57.2499		926.667	44.0101		18	144.667	12.2837		744.667	27.0473		777.333	7.58654		18	167.333	23.2283		686	68.6877		672.667	41.5237
20	129.667	8.17856		1883.67	62.1414		1949.67	72.9947		20	148.667	5.24934		2153.33	63.6989		2060	81.3265		20	162	11.5758		976.333	66.5048		1031	52.1344		20	148.333	12.4989		837.333	33.9051		868.667	10.6249		20	167.333	24.2258		767.333	77.676		746.667	44.4622
22	132.333	7.71722		1956	70.7154		1999.33	79.4327		22	150.333	6.3421		2232.67	51.2337		2114.67	93.5569		22	163	12.9615		1074	71.3863		1122.33	58.801		22	149	14.8549		926	36.3685		952.333	17.2111		22	169.667	23.3		844	84.8685		820.333	51.0838
24	132.333	9.10433		1998.67	74.7276		2018.33	77.0815		24	150	5.71548		2285.67	59.7011		2141.67	87.6445		24	165	12.8323		1162.33	77.4008		1209.33	64.4998		24	151.333	13.2246		1006.67	43.9115		1040.33	19.4822		24	172.667	25.953		915.667	97.1093		890.333	58.7045
26	133.333	8.99383		2034.67	71.4625		2052	82.061		26	152.333	6.59966		2336.33	70.4525		2179.33	87.6559		26	166.333	12.5521		1245.67	85.2304		1295	65.747		26	152	12.7541		1089.67	47.3169		1117.67	27.7409		26	172.333	24.0878		982.667	102.158		951	57.6599
28	133.667	7.4087		2079.33	75.6321		2070.33	82.9833		28	153	6.37704		2375.67	62.9568		2204	82.7083		28	167	11.4309		1325.33	92.1316		1376.33	77.8645		28	153	12.0831		1163	49.2003		1189.33	26.2848		28	173	24.2625		1054.33	110.807		1015	64.3325
30	133.333	9.10433		2101.67	79.4747		2084	89.9148		30	153.667	6.01849		2412.67	51.1881		2213	80.862		30	168	13.7356		1399.33	92.4998		1451.67	77.7789		30	154.333	15.3261		1239.33	57.0458		1261	24.1247		30	174.667	24.4449		1121	121.647		1068	66.878
32	134.333	8.34		2125.67	74.9415		2104.33	92.8703		32	153.333	6.18241		2436	58.8048		2229.67	85.1835		32	168.333	12.5521		1468.33	98.0963		1509	78.3624		32	154	14.9889		1308.67	54.2361		1330	32.5679		32	175.333	25.5908		1183.33	120.682		1125	71.3723
34	136.333	9.10433		2151.33	80.3755		2105	94.0674		34	153.333	4.78423		2472	60.1387		2251.67	85.9703		34	168	13.4907		1529.67	103.09		1569	85.6037		34	156	14.8997		1375.67	64.2512		1391.33	35.4432		34	176	24.5357		1239.33	129.206		1167.33	78.3553
36	135	9.4163		2169.67	82.1922		2108.33	97.8582		36	154.667	6.59966		2490	54.571		2247.67	82.8747		36	167.333	11.8977		1587.67	111.476		1620.67	92.7374		36	155.333	14.6135		1433	69.2868		1454.67	33.0286		36	177	24.3858		1299	146.372		1216	78.3199
38	137.667	9.56847		2191.67	85.7218		2109.67	94.7148		38	156	7.78888		2506.33	54.4324		2250.33	93.6673		38	170.333	13.5974		1642.67	112.89		1671.33	95.6394		38	155.667	14.522		1493	70.5597		1504.33	38.0292		38	176	24.3448		1345.67	145.905		1264.67	85.3477
40	136	9.93311		2191.33	81.5285		2116.33	97.9603		40	155	7.78888		2527	57.2887		2245	91.971		40	169	13.1403		1697.67	115.915		1714.67	99.9011		40	156.333	15.3261		1550	69.2965		1557.67	47.8423		40	177.667	24.5538		1396	147.099		1302.67	85.6128
42	138.667	8.17856		2216.33	89.775		2115.33	98.1235		42	155	6.68331		2541	51.0163		2245.67	90.5882		42	170.667	13.7679		1744	116.536		1755.67	96.7517		42	157.667	14.522		1599.33	77.8645		1608	49.0714		42	177.333	25.6168		1452.33	156.806		1347	88.2156
44	137	8.52447		2226.67	92.9743		2106.67	107.376		44	155	4.96655		2551.67	49.9355		2232	92.9767		44	170	12.9615		1785.67	118.074		1800.33	109.369		44	157	14.8997		1650.67	73.168		1654.33	46.4567		44	178.333	24.8507		1498	160.539		1391	91.2177
46	138.667	10.1434		2237	91.2615		2103	100.412		46	156	5.71548		2568.67	51.2272		2228.33	91.1568		46	171.333	13.4247		1836.67	124.807		1826.33	111.548		46	158.667	14.522		1703	74.6503		1700.33	49.0736		46	179.333	26.2467		1548.67	169.954		1421.67	88.4697
48	138.333	8.25967		2247	91.1519		2099.33	99.2382		48	156	5.71548		2582	44.5646		2223.33	85.3867		48	171.333	11.2645		1868.67	128.141		1850.33	106.058		48	158	14.9889		1753.33	84.8109		1740.67	54.0206		48	177.667	24.5538		1583.67	166.438		1452.67	91.7618
50	138.667	8.05536		2265	86.6718		2100.33	105.307		50	158.333	5.4365		2585	47.4201		2212.67	89.9864		50	170	12.0831		1905.67	130.395		1877	114.371		50	158	14.2361		1792.33	83.1157		1767.67	53.5807		50	180.667	26.7125		1623.33	176.791		1484	91.9819
52	138.667	8.05536		2278.33	92.8416		2091.67	98.1065		52	157.333	5.55778		2605.33	41.023		2204.67	95.6951		52	172.333	13.5974		1949.67	137.798		1896.67	115.978		52	159.667	15.8395		1831.33	95.5033		1804.67	66.66		52	178.667	26.0811		1655	174.763		1513.67	94.0118
54	138.667	8.17856		2279	91.6552		2078.67	98.5405		54	156.333	6.12826		2600	52.1983		2194.33	94.8203		54	171.667	11.6142		1975.33	133.182		1916.33	114.602		54	159.333	13.1993		1875	98.1122		1843.67	66.1379		54	178.667	25.4602		1691.67	180.732		1541	94.9561
56	137.333	9.28559		2272	90.9322		2078	106.145		56	156	6.37704		2605.33	54.4324		2176	95.177		56	172	13.5892		2003	139.028		1930.33	123.159		56	160	14.2361		1910.33	96.6414		1871.67	67.7463		56	180	25.02		1732	180.7		1561.67	98.8647
58	137.667	9.46338		2289.33	90.1751		2066.67	105.503		58	156	6.48074		2624.33	51.5386		2167.67	89.3582		58	173.333	12.6579		2031	143.669		1946.67	122.698		58	160	14.1421		1954.67	98.625		1902	68.3715		58	178	25.02		1755	182.901		1579.33	104.907
60	138	9.27362		2299.67	96.8102		2059	102.765		60	158.667	5.18545		2619	45.7019		2150.67	90.042		60	171	13.1403		2057.33	141.266		1958	122.844		60	159.333	14.197		1974.33	97.9603		1923.33	69.7344		60	180.667	24.5538		1793	191.484		1607.67	100.983
	Repeated fluorescence tests for B14B21										Repeated fluorescence tests for B14B22										Repeated fluorescence tests for B14B23										Repeated fluorescence tests for B14B24										Repeated fluorescence tests for B14B25
	without enzymes			5U III			5U III and λ				without enzymes			5U III			5U III and λ				without enzymes			5U III			5U III and λ				without enzymes			5U III			5U III and λ				without enzymes			5U III			5U III and λ
	Average value	Standard deviation		Average value	Standard deviation		Average value	Standard deviation			Average value	Standard deviation		Average value	Standard deviation		Average value	Standard deviation			Average value	Standard deviation		Average value	Standard deviation		Average value	Standard deviation			Average value	Standard deviation		Average value	Standard deviation		Average value	Standard deviation			Average value	Standard deviation		Average value	Standard deviation		Average value	Standard deviation
Time [min]										Time [min]										Time [min]										Time [min]										Time [min]
0	0	0		0	0		0	0		0	0	0		0	0		0	0		0	0	0		0	0		0	0		0	0	0		0	0		0	0		0	0	0		0	0		0	0
2	124.667	8.73053		139.667	10.873		144.333	12.2565		2	103	5.88784		98.3333	6.2361		80	5.35413		2	96	7.78888		106.333	3.39935		109.333	3.77124		2	53.6667	1.88562		56.6667	4.6428		62	4.32049		2	72	4.96655		76.6667	4.49691		80	8.52447
4	177.333	10.9646		196.333	10.3387		207	14.2361		4	168.667	8.73053		159.667	7.84573		142.667	4.78423		4	143.333	4.49691		157.333	2.35702		158.667	5.24934		4	87.3333	6.84755		90.6667	3.39935		105.333	2.49444		4	97	3.55903		101	3.26599		109	10.6145
6	209	11.225		234.667	13.0979		250.333	19.362		6	212	10.6145		203	9.62635		188	7.48331		6	170	3.74166		185	3.26599		192.333	8.99383		6	108.333	9.74109		115.333	3.85861		133.333	1.24722		6	109	1.41421		116	4.08248		129.667	11.1455
8	233.333	15.6276		267.667	16.0069		286.667	23.1709		8	245	13.7356		243.667	12.4989		225.667	9.74109		8	190	2.94392		209.333	3.85861		218.667	11.5566		8	124.667	11.7284		135.333	4.49691		156.667	2.49444		8	121.333	2.62467		130.333	4.10961		146.667	11.8977
10	251.667	16.3571		301.333	20.4342		321.333	23.7534		10	273.333	14.197		282.667	12.3648		264	10.4243		10	205.333	3.09121		229.667	4.18994		241	14.1421		10	134	14.4453		151.667	4.49691		177	2.82843		10	128.667	4.92161		142.667	6.18241		160.667	14.3836
12	268.333	18.2635		330.667	20.822		356.667	28.0159		12	293	18.8326		316	16.3095		298	11.7757		12	217.667	4.02768		245.333	8.17856		260.667	15.0849		12	146	15.7692		164	7.07107		194	5.09902		12	134.333	4.10961		151.667	4.49691		173.333	14.522
14	279.333	20.6774		364.667	23.3286		390	28.717		14	309.333	20.5318		352	16.391		331.333	15.6276		14	226.333	6.2361		259.333	6.94422		277.667	15.0849		14	151.333	16.8193		177.667	6.64998		208.333	3.85861		14	138	3.74166		162.667	6.3421		184	15.5564
16	289.667	20.4993		394	26.1661		424.667	31.4784		16	318.333	20.4179		384.333	17.5182		363	15.2971		16	233	5.35413		272	9.09212		291.667	18.732		16	157.333	18.9268		187.333	6.18241		219.667	4.71405		16	142	4.54606		171.667	6.84755		196.667	17.5182
18	293	21.1187		424.667	28.1938		461.333	33.4797		18	332	22.6863		416	19.8662		398	17.1464		18	235.667	4.98888		280.667	7.36357		304.333	18.1903		18	161.333	20.0721		195	9.4163		232.667	5.55778		18	144.333	5.79272		179.667	5.4365		207.333	15.9234
20	298	20.6074		461.333	29.409		498	35.9258		20	335.333	23.8374		450	24.1247		430.333	20.155		20	238.333	6.59966		290.333	10.2089		315	19.0963		20	162.667	20.4993		202.667	8.73053		242.333	8.57645		20	147	4.54606		188	5.71548		215.333	15.8395
22	302.667	23.471		491.667	32.6735		531.667	42.8667		22	337	19.0963		484	25.3114		465.667	19.9053		22	241.667	4.78423		298.667	10.274		324	21.2132		22	164	20.1163		211.333	10.3709		252.667	9.53357		22	150.667	4.10961		196.667	5.55778		225.667	18.1537
24	305	22.1961		524	37.2111		575.333	44.5147		24	344.333	23.8094		519	25.1529		499	23.8467		24	243	5.35413		309.333	10.873		336.333	20.9815		24	167	22.9056		220.333	11.7851		261.667	9.74109		24	149	4.89898		206.667	6.84755		234.667	18.1903
26	308.333	25.0377		563	37.2111		613.667	44.9098		26	342	22.6863		556.333	25.7725		534.667	25.8371		26	246.333	7.13364		316	12.6754		347	23.3381		26	169	24.5357		225.667	9.46338		271.333	8.99383		26	151.333	3.85861		213.333	7.4087		243.333	20.1384
28	308	21.4165		597.667	35.6121		656.667	48.5958		28	344.667	22.8959		592.667	31.6684		575.333	26.837		28	246.667	4.92161		323.333	11.0855		354.333	21.7		28	169	22.8619		233	9.27362		279.333	10.7806		28	152.667	4.98888		224.333	8.01388		257	20.5426
30	310	23.0362		635.333	42.1294		695.333	51.4933		30	345.667	20.806		631	32.7516		612.333	24.6892		30	247.333	3.68179		333.667	12.6579		362.667	25.0377		30	168.667	21.3125		239.667	10.9646		290.333	9.46338		30	152.667	5.31246		231.667	6.84755		267	21.2132
32	310.333	23.6126		673.667	42.4683		744	56.7861		32	346.333	23.9768		670.667	29.4882		651.667	29.8478		32	249.667	7.58654		343.333	12.2565		377	21.9545		32	171	24.9132		248.667	10.1434		302	10.0333		32	151.667	5.31246		243.333	7.31817		276.667	20.4179
34	313.333	25.0377		712.667	45.7262		787	60.0167		34	348.333	21.746		707.667	37.0255		692.333	31.3829		34	250	7.25718		350.667	12.7104		387	24.7521		34	171.667	26.1958		253.667	9.74109		309.667	9.87702		34	151.333	6.12826		249.667	7.13364		288	21.4631
36	312.667	22.9831		754	45.8112		831.667	62.5904		36	349	26.2425		747	33.9706		737.333	30.0703		36	248.667	4.10961		361.333	11.9536		397.667	26.4491		36	171.333	25.3289		261.667	12.3648		319.333	12.1198		36	153.667	5.73488		262	7.48331		299.667	22.2311
38	314	22.2261		794.667	51.4414		876.667	69.9254		38	348.667	22.8668		794	39.2938		782	35.9537		38	249.667	6.54896		371	15.1217		409	25.5082		38	171.667	25.7207		268.667	12.3918		328.333	13.6951		38	155.333	4.98888		273	7.11805		311.667	22.0656
40	313.333	23.0988		833	51.0359		919.667	68.2951		40	350	23.4236		828.667	39.4743		820.667	36.8088		40	250	6.53197		379	16.391		417.667	25.1042		40	172	26.5456		278.333	10.6562		337.667	9.74109		40	154.667	5.73488		282.333	8.73053		318.667	22.0656
42	312	24.6577		875.333	55.5238		966.333	72.7064		42	349.667	26.5999		869	40.9145		864.333	35.6402		42	249.667	5.4365		388	13.8804		432.333	25.9786		42	173.667	27.4023		287.667	11.7284		346.667	12.2293		42	154	6.16441		292.333	10.3387		333.333	22.8813
44	315.667	23.9768		918	54.412		1006.33	75.6586		44	351	23.5089		916	42.1979		909.667	42.1611		44	248.333	6.59966		399.333	15.107		443.667	27.8249		44	170.667	26.5623		293.667	11.5854		358.667	14.8174		44	147	2.94392		292.667	3.29983		331	22.4499
46	315.333	23.6126		953.333	57.1625		1054.67	79.2226		46	351.333	24.6351		953	47.3075		941.667	42.1452		46	252.333	4.49691		408.667	15.0628		454	26.1661		46	172.333	27.7769		304.667	13.0724		366.333	15.2825		46	145	7.48331		298.667	8.99383		339	25.923
48	313.667	22.6618		997.333	61.2445		1099.33	82.5523		48	350.333	22.3954		996.333	47.2252		982.667	44.5446		48	254	3.74166		420.333	15.6915		464	26.8825		48	171.667	28.5813		315	13.6382		379	14.1657		48	148.333	4.92161		314	9.20145		354	26.7333
50	315	25.4689		1034	60.866		1144	84.2061		50	353	24.0416		1038	51.5817		1028.67	44.3947		50	254	3.74166		430.667	15.9652		480	28.9943		50	173.667	27.7769		323	14.7648		389	16.5126		50	149	5.35413		330.333	9.74109		369	26.4701
52	314.667	23.471		1080.33	65.7994		1187.67	92.9241		52	351	22.6863		1076.67	53.3062		1061.33	45.8427		52	255	5.71548		442.333	16.2139		491.333	32.2938		52	173	28.9943		332.667	13.7194		400	16.391		52	154	4.08248		347	7.25718		390	28.3314
54	312	24.0555		1115.33	73.1224		1227.67	95.6463		54	351.333	23.1565		1115	59.9055		1102.33	41.9073		54	252.667	5.4365		453.333	15.195		501.667	30.0703		54	173.333	29.0096		339	14.5144		409.333	15.8395		54	154.667	4.49691		359.667	11.2645		399.667	27.5237
56	315.333	22.6029		1151.33	73.1407		1266.67	102.698		56	350	21.9241		1159	54.997		1143.33	51.803		56	253.333	7.13364		463	15.5134		516	33.9804		56	173.333	28.9866		351	13.4907		420.333	15.2825		56	154.667	6.01849		372.667	9.28559		414.667	31.4572
58	316.333	22.8813		1189.67	72.8209		1306.33	105.632		58	352	21.4631		1200	59.0649		1180.67	45.0876		58	254.667	7.36357		474.667	15.107		525.667	32.2215		58	173	29.8105		360.667	15.3261		430.667	17.6131		58	155	4.96655		385	12.9615		427	31.5383
60	314	24.3448		1229.33	74.0285		1343.33	107.979		60	352.667	24.363		1234	62.1343		1220	53.3479		60	255.667	5.4365		485.667	17.4611		539	32.5372		60	172.667	31.0412		370	16.391		440.333	17.932		60	155	4.32049		397.667	9.87702		438.333	30.0703
	Repeated fluorescence tests for B15B21										Repeated fluorescence tests for B15B22										Repeated fluorescence tests for B15B23										Repeated fluorescence tests for B15B24										Repeated fluorescence tests for B15B25
	without enzymes			5U III			5U III and λ				without enzymes			5U III			5U III and λ				without enzymes			5U III			5U III and λ				without enzymes			5U III			5U III and λ				without enzymes			5U III			5U III and λ
	Average value	Standard deviation		Average value	Standard deviation		Average value	Standard deviation			Average value	Standard deviation		Average value	Standard deviation		Average value	Standard deviation			Average value	Standard deviation		Average value	Standard deviation		Average value	Standard deviation			Average value	Standard deviation		Average value	Standard deviation		Average value	Standard deviation			Average value	Standard deviation		Average value	Standard deviation		Average value	Standard deviation
Time [min]										Time [min]										Time [min]										Time [min]										Time [min]
0	0	0		0	0		0	0		0	0	0		0	0		0.33333	0.4714		0	0	0		0	0		0	0		0	0	0		0	0		0	0		0	0	0		0	0		0	0
2	74	2.16025		79.3333	4.02768		77.3333	3.09121		2	51	4.54606		54.6667	6.12826		58	11.5758		2	79.6667	6.84755		86.6667	4.92161		86	2.16025		2	54	6.37704		63.6667	6.12826		63.6667	17.4611		2	102	9.27362		104.667	9.87702		107	6.48074
4	113.333	1.69967		117.333	5.4365		118	0.8165		4	87.6667	0.4714		95.3333	6.01849		104	12.1929		4	116	9.27362		117.667	7.7603		122.667	6.01849		4	84.3333	4.92161		95.6667	1.69967		102.667	18.3727		4	140.333	6.18241		148.333	4.10961		150.667	4.02768
6	141.333	0.94281		148.333	6.59966		153	3.26599		6	121.333	2.86744		131.667	4.02768		145.333	12.3918		6	139.667	11.5854		147	10.7082		150.333	8.25967		6	109.667	7.93025		124.667	2.86744		136.333	18.2635		6	171.333	6.79869		181	1.63299		187.667	2.86744
8	162	1.41421		175.333	6.2361		179.667	6.01849		8	147.333	3.39935		164	5.65685		180	14.1657		8	160.667	14.8399		168.667	14.522		175	12.0277		8	133.667	7.7603		149.333	4.18994		166.667	18.9091		8	196.333	10.873		212.667	4.18994		219	2.16025
10	179.667	2.0548		197	9.27362		203.333	8.34		10	170.333	4.10961		189.333	6.64998		208	16.3095		10	180.333	15.7551		191.667	16.9378		197.667	11.5566		10	150.333	10.6249		173.333	6.3421		193	22.7596		10	217.667	12.5521		236.667	3.29983		247.667	5.24934
12	195.667	4.18994		213.667	9.67241		223	9.4163		12	186.333	3.09121		210.667	5.55778		236	16.5731		12	193.333	17.9134		205.667	18.2635		216.333	16.3571		12	164.333	9.39267		191.333	6.3421		211.667	22.4252		12	234.333	15.1731		258	4.32049		269	4.24264
14	205.333	5.79272		229	11.3431		240.667	12.3648		14	198.333	3.77124		227.667	6.18241		255	15.2534		14	203.667	19.9388		219.333	18.9268		230	17.049		14	177.667	10.2089		204	6.97615		230.333	23.3		14	246.667	16.0485		271.333	7.58654		287	7.07107
16	214.667	5.90668		241.333	14.3836		254	13.7356		16	208.667	1.69967		242.333	8.17856		270.667	15.9652		16	212.667	22.8813		228	20.1163		241.333	16.7796		16	182.667	12.2837		216.333	8.73053		243	26.0896		16	255	15.5778		283	7.25718		298.333	7.31817
18	223.333	5.4365		247.667	13.9603		264	15.1217		18	216	1.41421		254.667	8.73053		281.333	16.1314		18	219.333	23.4568		238.667	20.854		254	21.3542		18	192.667	11.4407		226.333	8.49837		253.667	25.1705		18	262.333	17.9876		293	9.93311		310.333	8.80656
20	225.667	6.64998		257.333	16.5193		275.333	15.5849		20	222	2.16025		264.667	9.28559		294.667	18.4451		20	224.333	24.3903		245	24.6577		261	23.3666		20	199.333	11.0252		235	9.62635		262.667	27.3293		20	269	17.6824		302.333	10.8423		319.667	7.13364
22	228.333	6.94422		265.667	16.9771		279.667	18.5712		22	225.667	2.86744		270	7.78888		303	20.0499		22	229	23.9305		251.333	20.8859		267.333	23.2283		22	201	11.5181		240.667	6.64998		271	29.9778		22	274.333	18.732		307.667	11.0855		329	6.53197
24	233.667	5.90668		268.333	16.0485		287.333	18.5173		24	228.333	1.88562		279	8.98146		309.333	18.0616		24	233.333	25.3684		256.667	27.1457		274.333	23.8374		24	206	12.6754		243.667	7.4087		275.667	26.7374		24	275.667	18.1537		314	9.27362		335.667	11.4407
26	234.333	9.74109		275.333	15.8395		293.333	16.3571		26	231.667	1.69967		286.667	12.2837		316	16.391		26	234.667	25.6298		258	24.1799		279	26.2425		26	207.333	11.8415		249.333	11.1455		281	26.0896		26	277	19.1311		317.667	11.0855		341.667	10.0775
28	237.333	7.58654		278.667	18.8739		298	21.4631		28	234.667	2.0548		291.333	10.2089		323.667	18.1169		28	236	25.3114		262.333	24.9577		282.333	26.8866		28	208.667	12.7628		249.333	11.1455		286.667	26.8866		28	281.333	21.5458		320.333	11.5566		345.333	12.1198
30	239	9.20145		282.333	17.2498		304.333	21.1713		30	236.667	3.85861		297.333	12.4722		329	17.9072		30	236.333	25.953		264	23.3666		288.333	25.3815		30	211	14.3062		253.333	9.74109		288.667	27.0103		30	282.667	21.0132		324.333	10.2089		347.667	11.8134
32	239.333	7.54247		283.667	18.2635		309	21.1818		32	238.333	2.0548		300	11.4309		334.333	15.6276		32	240.667	27.6325		267.667	24.5674		290	27.0678		32	213.333	14.7271		257.333	11.0855		294	27.1784		32	284	20.0666		327	11.5758		353.667	12.4722
34	240.333	8.99383		290	17.7201		312.333	24.2258		34	241.333	3.29983		303	13.9284		337	18.1842		34	240.333	26.7374		272.333	27.5237		295.667	29.0096		34	214	14.6969		260	10.6145		298.667	28.2882		34	286	22.7596		331.667	12.6579		355.667	12.5521
36	242	9.27362		292.333	17.442		317.333	23.4568		36	239.333	2.62467		305.667	14.0555		344.667	17.9876		36	242.333	25.3684		274	27.0924		298	27.9404		36	215.333	13.5236		260	12.0277		301	28.7054		36	286.333	21.4838		331.667	11.8977		361	12.0277
38	243	9.4163		295.667	19.1369		320.333	26.2467		38	241.667	2.86744		314.333	15.4128		348.333	18.8739		38	244.333	26.5497		275.667	27.0103		298	29.2233		38	215.667	12.7104		262.333	12.6579		304	29.0632		38	288.333	20.806		333.667	10.6562		365.667	12.8149
40	244	7.78888		299.667	18.1903		323.667	22.3954		40	242.333	2.86744		314.667	17.5942		351.667	17.0163		40	244	25.4951		277.333	27.8608		303	29.8775		40	218	11.8603		265	12.0831		308.333	26.5999		40	290	23.5089		336	12.8323		367.333	12.6842
42	242.333	8.25967		301	19.9499		330	24.8328		42	244.333	2.86744		317.667	20.3688		356	17.6824		42	242.667	25.0377		280.333	27.3536		306.667	30.8149		42	220.333	13.4743		266.667	11.6142		311	31.0161		42	288.667	23.8374		338.667	12.5521		367.667	12.8149
44	244.667	8.37987		304.333	20.2375		333.667	25.3158		44	244.667	3.77124		323.667	23.1565		361.333	21.2341		44	246	26.7333		281.333	25.7207		309.333	30.7065		44	219.667	15.1511		267.667	11.6142		314	29.0287		44	288.667	21.7		337.667	13.9124		372	12.8323
46	245.333	6.84755		306.667	17.6131		340.333	23.8933		46	244.333	3.39935		326.667	21.6384		366.667	19.7372		46	247.333	28.5346		281.667	27.0103		310.667	29.6348		46	219.667	15.9652		272.333	13.1993		316.667	30.565		46	290.333	22.156		343	12.9615		374.667	13.0213
48	246.333	7.58654		310.667	21.4528		340.333	27.6446		48	246	4.08248		328.667	24.4586		369.667	21.6384		48	247	27.0678		285	27.4348		315	30.5396		48	221.667	13.8884		273	14.2361		319.333	32.4277		48	291.333	21.4838		343	11.5758		380.333	14.522
50	245.667	7.58654		311	19.1311		350	26.3186		50	247	3.55903		337	26.0896		376.667	19.9555		50	249	29.4392		287.333	26.7125		316.333	32.602		50	224.333	16.0069		275.667	12.9701		322.667	31.4784		50	291.333	21.5458		343.667	13.4247		381.333	14.3372
52	247.333	9.87702		315.333	22.529		352.667	25.4602		52	249.333	2.62467		336.667	27.0103		379.667	18.6249		52	247	27.8568		288.667	29.2613		319.333	32.2525		52	222.333	16.3571		272.667	11.5566		325.333	32.5611		52	290.667	22.5733		345.667	12.4989		381.667	11.2645
54	247	8.83176		318.333	19.9388		353.333	26.7872		54	246.667	2.35702		343.333	27.0103		382.667	20.4342		54	248	30.5941		292	30.0111		322	30.7354		54	224.333	15.9234		279	14.1657		327.333	32.7142		54	291.667	23.1565		347.667	13.9603		384.333	14.7045
56	248.667	8.80656		321.333	20.3688		360	24.3858		56	248	2.82843		345.667	28.8714		389.667	22.4846		56	248	28.3314		289.667	29.0096		323.333	32.602		56	224.333	15.5421		278.667	13.6951		328	30.7354		56	292	22.7596		348.667	14.0555		388.333	11.5854
58	249	7.25718		325	20.7043		364	27.9404		58	249.333	3.29983		351	32.619		387.333	21.3125		58	250.333	29.8478		291.667	28.6395		327	29.7993		58	225	17.5689		282.333	13.2246		331.333	31.5101		58	290	21.2289		347.667	11.8977		390.667	12.4722
60	250.333	8.34		327	21.4009		369	27.9404		60	248.667	3.09121		356	33.3567		393.333	17.7451		60	250	30.4083		294	28.2489		323.333	32.4996		60	222	14.6969		279	14.1421		332.667	31.2552		60	292.667	23.8933		349.667	12.5521		392.667	12.4722
	Repeated fluorescence tests for B16B21										Repeated fluorescence tests for B16B22										Repeated fluorescence tests for B16B23										Repeated fluorescence tests for B16B24										Repeated fluorescence tests for B16B25
	without enzymes			5U III			5U III and λ				without enzymes			5U III			5U III and λ				without enzymes			5U III			5U III and λ				without enzymes			5U III			5U III and λ				without enzymes			5U III			5U III and λ
	Average value	Standard deviation		Average value	Standard deviation		Average value	Standard deviation			Average value	Standard deviation		Average value	Standard deviation		Average value	Standard deviation			Average value	Standard deviation		Average value	Standard deviation		Average value	Standard deviation			Average value	Standard deviation		Average value	Standard deviation		Average value	Standard deviation			Average value	Standard deviation		Average value	Standard deviation		Average value	Standard deviation
Time [min]										Time [min]										Time [min]										Time [min]										Time [min]
0	0	0		0	0		0	0		0	0	0		0	0		0	0		0	0	0		0	0		0	0		0	0	0		0	0		0	0		0	0	0		0	0		0	0
2	69.3333	11.2645		76	2.94392		76.6667	6.94422		2	57.3333	9.03081		61.3333	2.62467		65.3333	7.36357		2	79.3333	14.6135		84.6667	5.4365		88	10.6145		2	57.6667	10.2089		58.3333	6.2361		62	9.20145		2	77.6667	6.18241		89.3333	4.71405		98	8.04156
4	112	9.4163		115.333	6.2361		121	3.55903		4	108	13.1403		116.667	2.86744		127	5.88784		4	123.667	15.5849		131.667	7.13364		138.667	10.3387		4	106.333	12.2837		109.667	10.6562		115.333	12.9701		4	118	10.2307		135.333	6.12826		145.333	10.5304
6	140	10.7082		146.333	6.64998		154.333	7.36357		6	149	15.5134		163.667	4.49691		175	7.34847		6	153.333	19.3276		167	11.5758		173.667	12.9185		6	144.667	15.107		154	12.9615		161.333	14.3836		6	146.667	13.7194		170.333	8.17856		186.333	13.1234
8	159.667	13.0213		171	8.83176		179.333	9.46338		8	181	17.1464		199.667	3.85861		211.667	10.3387		8	178.667	22.4846		192.333	14.0555		202	15.2534		8	176	20.4613		188.667	16.7796		198	13.1403		8	169.333	17.3269		197.333	8.80656		214.667	14.7045
10	175.333	12.7104		189	9.93311		200.667	9.74109		10	201.333	20.0055		229.333	3.39935		243	10.8012		10	190	21.276		212.667	15.5849		224.333	16.7597		10	199.667	22.0656		216	19.8662		227.667	15.456		10	183.667	19.362		218	14.1657		233.667	16.7398
12	186	15.8955		204	12.1929		216.667	11.8977		12	218.333	19.6016		250.333	5.79272		262.667	8.80656		12	205.333	24.4449		227	18.5472		239.333	17.5563		12	214	23.3666		234	21.276		249	15.8955		12	195.333	22.2311		233.333	15.1731		252.333	18.6249
14	194.333	16.4992		215.333	13.6951		226.667	14.0555		14	231.667	22.4846		265.667	7.58654		278.333	8.99383		14	216	26.4197		234.333	15.8605		250.667	20.155		14	227.667	24.513		249.667	23.2283		266	20.2155		14	206.333	24.2396		243.333	14.522		265	19.0963
16	201	16.8721		221	12.8323		236.333	17.5942		16	240	23.3666		277	6.37704		290.667	9.46338		16	217.333	24.2808		246.667	18.6964		259.333	17.3269		16	238.667	27.5237		261.667	23.3286		277.333	21.7613		16	212.667	24.4586		254.667	17.6131		273.667	19.6016
18	205.333	17.9134		229.333	17.2498		244	17.7201		18	243.667	21.6692		286.333	8.21922		296.667	8.05536		18	226.667	27.158		251.333	18.0801		265	20.7043		18	244.333	24.2258		268	26.3186		284.333	21.1397		18	215	26.0896		259	17.6824		280.333	21.4528
20	209	17.9072		235	15.5564		249.333	19.1543		20	247.667	24.4994		293	11.3431		306.333	7.93025		20	228.333	28.241		256.333	19.1543		269.333	22.2311		20	246.667	26.9485		273.333	23.6267		292	22.3756		20	221	24.9132		264.667	21.0132		286	22.0151
22	211.333	16.5193		238.667	15.456		253	19.2527		22	252.333	26.1449		299	11.4309		311	7.87401		22	231.667	26.8866		260.667	19.4822		272.667	21.5458		22	251.333	27.9563		280.333	25.7725		297	21.6025		22	223	26.6958		269.667	18.1537		291	22.7596
24	213.333	17.932		243	16.391		258	22.3756		24	256	27.0924		301.667	9.42809		314	8.83176		24	234.333	27.7889		264	17.7951		278	23.5089		24	252.667	26.6375		283.667	26.0427		301.667	23.7954		24	224.333	24.7969		271.667	17.6131		293.333	22.9541
26	215.333	17.2498		246	16.2686		263.333	21.914		26	255	24.097		307	9.93311		318.667	6.64998		26	238	30.0998		266.333	18.0801		280.333	23.9768		26	254.667	25.5908		287.333	26.8494		303.333	23.3		26	226.667	27.9801		277	19.8662		300.333	25.0377
28	216	17.9072		247	17.049		264	22.9928		28	256.667	25.3815		311.667	11.7284		323.333	8.49837		28	242	29.4732		273	19.9499		286.333	23.8933		28	260	28.6007		292.333	26.0811		310.333	25.3158		28	228	26.6958		280.667	18.1537		301.667	23.9768
30	219	19.8158		250	16.9706		265.333	22.8813		30	259	24.9132		312.667	11.1156		326	4.96655		30	242.667	30.0924		272.333	19.9388		286	26.1661		30	259	24.59		293.333	27.9205		309.667	24.7969		30	231	28.0832		281.333	19.3276		305.333	26.5999
32	217	17.7951		253	17.7201		270	23.7907		32	260.333	27.0473		315.667	11.8977		326.333	5.4365		32	241	29.8105		271.667	19.1369		287.667	23.041		32	262	26.7706		295.667	26.0427		313.667	23.9768		32	228.333	25.953		282.667	20.2868		306.667	24.5674
34	218.667	20.3361		256.333	18.6607		272	22.9928		34	265	26.1661		316.333	15.456		332	5.09902		34	242.333	27.6204		275.333	20.3688		292.667	23.1565		34	262	27.0678		297.667	26.1321		315.667	25.6168		34	232.333	26.386		286	19.0963		309.667	25.3815
36	220.667	18.8562		259	16.9706		273.667	24.7969		36	263.667	26.9485		320.667	12.1198		335.333	4.78423		36	242.667	26.386		276.333	20.5318		292.667	25.6948		36	262.667	28.241		300.667	28.9406		318.667	26.7125		36	233.667	29.7807		286.667	20.2868		312.667	26.0427
38	220	19.1311		258	16.9902		277.667	24.7969		38	265.333	27.4023		325	12.1929		337.667	0.94281		38	243.667	28.1109		280.333	20.2375		295	25.5082		38	263	27.2764		303.333	27.256		322.333	24.074		38	232	27.0678		287	20.5426		314.667	25.2499
40	222	19.8158		261.333	15.1731		279	25.7034		40	264	28.9943		324.333	13.3		339.333	4.71405		40	244.333	30.9228		279.333	20.3688		297.333	22.6912		40	264	27.5318		306.333	29.2385		325	26.6958		40	234.667	29.17		287.333	19.3448		319	25.7811
42	221	18.4572		263.667	18.1903		278.333	25.0377		42	265.667	27.7649		324	12.1929		345.333	3.68179		42	245	28.4371		282	21.4631		299	25.6645		42	264	27.5318		305.333	26.4491		321.667	23.6126		42	235.333	27.7769		292	20.6074		320.333	24.363
44	222.333	18.6607		263.667	18.1537		283	25.3903		44	264.667	28.2882		327.333	13.5974		344.333	4.02768		44	245	30.4083		281.667	19.1369		302.667	28.004		44	265.667	28.7788		306.667	28.4058		326.333	23.7954		44	237	29.3371		296.667	19.6695		322	26.4197
46	222.667	18.2635		267.667	19.5676		284.333	26.837		46	268.667	28.2882		332	17.282		349.333	4.10961		46	245.333	29.5108		285.333	20.2375		305.667	27.8249		46	266.667	28.7788		306	26.9196		326.667	25.6168		46	237	26.6958		294	20.5426		321.333	26.0811
48	222.333	18.6249		269	17.6824		286.333	25.4864		48	266.667	29.5785		331.333	16.2139		350	3.55903		48	245.333	27.1948		285	20.3961		307	24.1661		48	266	27.5318		308.333	28.004		328.333	25.953		48	235.667	26.0811		294.333	20.0721		323	25.6645
50	221.667	18.8739		268.667	20.2704		289	26.4953		50	268	28.9943		334.667	13.8884		352.667	4.6428		50	246.333	27.9801		286.667	21.1713		309	27.1784		50	266	26.1916		310.333	27.256		329.333	26.512		50	235.333	27.9325		296	20.5102		327	26.5456
52	223.333	18.6249		270.667	18.8739		289.333	26.0427		52	267	29.6985		338.333	16.0485		355.333	1.88562		52	247.667	29.17		289.333	21.1397		310.333	26.2467		52	268	28.0832		311.667	26.7872		334.333	25.197		52	236.667	26.7125		297.333	20.1384		327	24.0416
54	224.333	18.6607		272	18.3848		292	27.2886		54	266.667	27.7649		337.667	15.9234		356	4.32049		54	246.333	29.9481		287.667	19.7709		312	26.3186		54	266	27.2764		312.667	28.4058		334.667	26.386		54	238.333	27.9325		299.333	18.6607		329.333	27.3536
56	224.333	20.0389		274	21.2289		292.333	25.8242		56	268.333	27.5237		340.667	14.522		360.333	5.4365		56	248.333	28.5696		290.667	19.2931		313.333	23.1565		56	267.667	26.6375		312	26.2425		335	27.8209		56	237.333	28.3118		299.333	20.1384		333	26.8701
58	223.667	20.9815		276.333	19.3448		295.333	26.5497		58	269.333	28.2174		342	15.748		361.333	2.62467		58	248	30.2435		290	18.0555		313.667	27.1088		58	268.333	28.1583		312.333	28.5929		337.667	25.3815		58	235.333	27.158		299	19.8662		330.667	23.214
60	225.333	20.0389		277	19.9499		296.667	26.9485		60	269.333	28.3353		344	15.2971		362.667	4.6428		60	248	30.0998		292	22.4499		314.667	27.1825		60	267.333	25.5256		314	27.6526		339	27.313		60	238.667	26.234		301	21.9241		333.333	28.241
[truncated: 7 more columns]

## Sheet: S3
	Repeated fluorescence tests for B11B21									Repeated fluorescence tests for B11B22									Repeated fluorescence tests for B11B23									Repeated fluorescence tests for B11B24									Repeated fluorescence tests for B11B25									Repeated fluorescence tests for B11B26
	without enzymes			5U III			5U III and λ			without enzymes			5U III			5U III and λ			without enzymes			5U III			5U III and λ			without enzymes			5U III			5U III and λ			without enzymes			5U III			5U III and λ			without enzymes			5U III
	Average value	Standard deviation		Average value	Standard deviation		Average value	Standard deviation		Average value	Standard deviation		Average value	Standard deviation		Average value	Standard deviation		Average value	Standard deviation		Average value	Standard deviation		Average value	Standard deviation		Average value	Standard deviation		Average value	Standard deviation		Average value	Standard deviation		Average value	Standard deviation		Average value	Standard deviation		Average value	Standard deviation		Average value	Standard deviation		Average value
Time [min]
0	0	0		0	0		0	0		0	0		0	0		0	0		0	0		0	0		0	0		0	0		0	0		0	0		0	0		0	0		0	0		0	0		0
2	-4.66667	4.02768		-3	4.08248		50	10.7082		1	4.54606		8.33333	3.09121		91.3333	9.28559		-11.6667	2.86744		-11.3333	1.88562		58	5.09902		-1.66667	1.24722		3	2.82843		6	2.94392		-12.6667	3.29983		-9.66667	4.6428		0.33333	4.92161		19.3333	3.85861		33
4	-3.66667	6.18241		-1.33333	4.98888		281.333	24.7835		1	3.26599		9	0.8165		527.667	33.6287		-8	2.94392		-3.33333	3.85861		341	16.5731		-1.33333	3.68179		-0.33333	3.39935		21.3333	4.78423		-4.66667	3.29983		-1	6.16441		16.6667	6.18241		29	2.44949		47.3333
6	-4.33333	3.85861		-0.33333	4.18994		588.333	42.1611		0.66667	3.39935		10	4.32049		1008	30.3425		-5.66667	1.24722		-4	4.08248		712.333	22.4252		-2.66667	1.24722		3	3.26599		60	7.11805		-5.33333	3.68179		-1	4.08248		28	6.16441		32.3333	4.6428		54
8	-3.66667	2.49444		-1.66667	3.29983		880.667	50.6776		3.33333	2.49444		11	4.24264		1369.67	26.3354		-6.66667	3.29983		-5	2.94392		1042.33	42.4997		-2.66667	2.86744		0.66667	2.49444		121.667	5.79272		-6.66667	1.88562		-2.66667	5.79272		48	9.62635		36.6667	4.02768		61.6667
10	-3.33333	0.94281		0.33333	3.09121		1120	67.8085		-0.66667	5.31246		14.3333	3.39935		1655.33	54.7073		-7.33333	3.29983		-1.33333	1.24722		1330.33	61.1465		-2	1.63299		2	6.48074		224.333	8.65384		-4.33333	2.0548		1	4.89898		71	11.5181		42	9.20145		65.6667
12	-4.33333	3.29983		1.33333	2.86744		1297	66.5482		4.33333	0.94281		16.6667	7.03957		1868	79.8373		-5	1.63299		1.66667	4.18994		1539.67	69.954		-2	1.41421		4.33333	2.0548		344	15.5134		-6.66667	1.69967		-1	4.54606		94.6667	11.8977		45	8.16497		71.3333
14	-3.66667	2.62467		0.66667	2.49444		1468	75.4498		4.33333	1.24722		17	8.28654		2040	116.973		-4	3.26599		-0.33333	0.4714		1699.67	72.1311		-0.66667	3.09121		4	2.94392		482.333	18.6249		-5.33333	4.92161		-0.66667	5.31246		121	12.6754		51.3333	7.03957		74
16	-3.33333	1.69967		2.33333	2.0548		1576.33	95.6115		2.66667	3.29983		18.3333	6.12826		2185	143.381		-3	0.8165		1.33333	3.85861		1826.67	77.4611		-0.66667	2.86744		5.33333	3.29983		623.333	19.6016		-4.66667	2.49444		1.66667	6.01849		161	16.3095		52.6667	6.94422		78.3333
18	-3.66667	4.18994		3	4.54606		1659.33	95.2062		2.33333	1.69967		21.3333	8.49837		2282.33	177.303		-3.66667	1.69967		-1.33333	0.94281		1925	79.0485		-0.66667	3.29983		8.33333	3.39935		773	28.0832		-8	5.71548		1.66667	2.86744		193	20.6074		54.6667	7.36357		83.3333
20	-3.66667	3.68179		4	2.94392		1749.33	94.9538		4.66667	2.86744		20	5.88784		2391	182.457		-5.33333	1.24722		1	1.63299		2016.67	85.4413		1.33333	3.09121		5.66667	3.09121		899.667	26.7374		-6.33333	5.4365		2.33333	6.84755		239	24.7117		59.6667	10.2089		88.3333
22	-4	2.16025		1.66667	1.69967		1816.33	103.879		8	2.82843		24.6667	8.37987		2454	199.621		-6.33333	1.69967		3	1.41421		2070.33	113.556		0.66667	0.94281		8	4.32049		1031	24.6577		-3.33333	1.88562		2.33333	5.31246		277.333	25.5908		62.6667	9.84322		92.3333
24	-3.33333	2.35702		4.33333	4.02768		1876.67	112.257		6	1.41421		26	6.16441		2547	211.553		-0.33333	1.69967		1.66667	2.35702		2117.33	109.886		-0.66667	2.86744		9	4.24264		1158.67	31.1805		-3	2.94392		3.33333	6.84755		325.333	32.2525		62.3333	8.37987		93.6667
26	-3.66667	3.29983		6.66667	1.24722		1940	114.167		8	2.44949		25.3333	6.12826		2600	216.088		-4.33333	1.69967		6.33333	1.69967		2178	118.088		2.66667	1.24722		8	3.55903		1272	40.4228		-4.33333	3.68179		2.33333	9.39267		367.333	34.4513		65.3333	12.2565		94
28	-4.33333	1.69967		3	5.09902		1966	122.027		7.66667	1.69967		25	6.16441		2637.33	227.072		-1	0		5.33333	2.35702		2220.67	120.359		3.33333	1.24722		10.6667	6.79869		1377.33	42.1215		-6.33333	4.78423		5	5.88784		412.333	32.2731		68	8.98146		97.6667
30	-3.33333	5.24934		9.66667	1.69967		2016.67	108.472		10.3333	2.62467		24.3333	10.2089		2687.67	224.602		-3.33333	2.86744		5	1.41421		2262.67	136.871		5.33333	0.94281		12.6667	5.24934		1494.67	58.0192		-7	5.35413		2.66667	5.73488		465.333	40.8928		69.6667	12.037		103
32	-3	2.16025		3	4.08248		2064	115.438		11	0.8165		29.3333	6.18241		2736	231.937		-2.33333	0.4714		4.66667	2.0548		2305	134.984		5.33333	2.86744		13	5.09902		1585	62.498		-4.66667	2.49444		4.33333	8.99383		504.667	41.3306		70	13.1403		102
34	1.33333	4.92161		8.66667	3.68179		2097.33	118.032		9	3.74166		30.6667	4.10961		2770.67	231.496		-2	4.32049		9	2.16025		2327	143.443		4.33333	1.88562		16	4.54606		1674.33	59.0668		-4.66667	3.09121		6.33333	8.49837		547.667	39.5502		71.6667	10.2089		105
36	-1	2.94392		13.3333	5.4365		2127.67	118.213		10.6667	1.24722		31	6.16441		2814.67	217.393		-3	3.74166		6.33333	3.39935		2356	137.188		3.66667	1.69967		15.6667	5.24934		1761.67	54.4814		-7.66667	2.86744		7.33333	5.79272		591	40.4063		75.3333	11.8415		109.667
38	0.66667	2.62467		8.66667	4.78423		2170	106.417		10.6667	2.49444		31.3333	3.68179		2831.33	200.915		-0.66667	3.68179		10	1.41421		2369.33	149.107		3.33333	2.62467		15.6667	6.64998		1841.67	67.2574		-7.66667	2.49444		6	5.88784		641.333	51.5386		74	15.1217		107
40	-0.33333	5.90668		11	5.35413		2193.33	108.395		12.3333	5.90668		30.3333	4.02768		2867	205.141		-2	2.44949		11.6667	1.24722		2400.33	160.386		5	2.44949		17.3333	6.94422		1917	69.4694		-5	4.54606		7.66667	8.17856		683.667	50.6052		74.6667	11.4698		110.333
42	1	4.96655		8.33333	7.4087		2224	101.42		11.6667	4.49691		31.6667	5.79272		2898.33	217.147		-2.66667	3.29983		10.3333	2.0548		2402.67	161.027		3.33333	1.24722		19	3.26599		1993.67	79.8721		-7	4.08248		9.66667	8.17856		718.667	53.6801		73.3333	11.0855		107
44	1.33333	4.78423		10.6667	4.49691		2257.33	121.206		12.6667	4.98888		33	2.44949		2954.67	211.158		0	1.41421		10.6667	6.12826		2424.33	149.047		6.33333	1.69967		19.6667	6.2361		2051	60.4042		-7.33333	4.10961		6	7.48331		765.667	54.1623		81	10.198		115
46	2	2.94392		12	6.48074		2279	94.8789		12	5.35413		32	2.16025		2959.33	195.95		-2.33333	4.78423		11.3333	3.09121		2430.67	166.862		6	0.8165		22.6667	4.18994		2101.67	69.787		-5.33333	3.68179		6.66667	6.12826		811.333	57.4011		80.6667	9.84322		117
48	0	3.74166		13.6667	4.98888		2309.33	115.24		12.6667	6.54896		35	6.37704		2995.33	190.902		-0.33333	4.78423		11.6667	2.49444		2447.33	161.165		7	2.44949		20.6667	5.73488		2174.33	68.946		-8	3.55903		7.33333	9.28559		854.667	60.0241		80	10.7082		114
50	1.33333	3.29983		14	3.74166		2339	106.493		13.6667	4.02768		35	2.16025		3011.67	174.674		-1	1.63299		12	1.41421		2457.67	157.248		4.33333	1.88562		17.6667	6.94422		2216	75.7496		-5.66667	4.10961		9.33333	7.4087		893.333	59.0217		79	9.62635		115
52	2.66667	2.49444		16	4.96655		2348	105.568		12.6667	2.62467		35.3333	2.86744		3065	194.134		-0.66667	3.29983		14.3333	4.98888		2468	165.362		8.33333	2.62467		20.6667	6.18241		2276.33	61.6459		-6.33333	4.18994		7	9.09212		930.667	55.1745		82.3333	13.1993		118
54	2.33333	4.98888		17.6667	4.98888		2361.33	113.96		14.3333	4.92161		36.3333	5.55778		3063.67	178.261		1.66667	2.86744		13	6.16441		2467	164.773		5	1.63299		22.6667	6.01849		2294.67	63.4157		-5.66667	3.77124		8	5.09902		970	66.8182		78.3333	11.0855		119.667
56	1.33333	0.94281		16	6.37704		2395.33	109.427		15	4.54606		36.3333	2.86744		3090.67	185.257		1	3.55903		13.3333	5.24934		2485	152.342		7.33333	0.4714		23.3333	4.49691		2349.33	79.5585		-4.66667	0.4714		9.66667	8.17856		1011.67	63.4263		82.6667	10.0775		122
58	5.66667	3.09121		20	4.24264		2414.33	112.352		14	4.32049		37.3333	1.24722		3117.67	160.055		-1	3.74166		13.3333	3.39935		2494.67	167.183		4.33333	2.0548		21.6667	4.6428		2385.33	67.0539		-6.33333	2.62467		7.66667	5.90668		1054	54.0432		83.6667	12.6579		121.667
60	2.33333	4.49691		19	5.09902		2421.67	104.691		14	4.32049		37.6667	1.88562		3116.67	162.182		-0.66667	4.6428		13.6667	1.69967		2502.33	177.122		2.66667	1.69967		23.3333	6.59966		2424	74.1665		-6	2.16025		12	7.07107		1086.67	69.3077		83	8.60233		123.333
	Repeated fluorescence tests for B12B21									Repeated fluorescence tests for B12B22									Repeated fluorescence tests for B12B23									Repeated fluorescence tests for B12B24									Repeated fluorescence tests for B12B25									Repeated fluorescence tests for B12B26
	without enzymes			5U III			5U III and λ			without enzymes			5U III			5U III and λ			without enzymes			5U III			5U III and λ			without enzymes			5U III			5U III and λ			without enzymes			5U III			5U III and λ			without enzymes			5U III
	Average value	Standard deviation		Average value	Standard deviation		Average value	Standard deviation		Average value	Standard deviation		Average value	Standard deviation		Average value	Standard deviation		Average value	Standard deviation		Average value	Standard deviation		Average value	Standard deviation		Average value	Standard deviation		Average value	Standard deviation		Average value	Standard deviation		Average value	Standard deviation		Average value	Standard deviation		Average value	Standard deviation		Average value	Standard deviation		Average value
Time [min]
0	0	0		0	0		0	0		0	0		0	0		0	0		0	0		0	0		0	0		0	0		0	0		0	0		0	0		0	0		0	0		0	0		0
2	10.6667	2.49444		6.33333	2.86744		69	15.5778		-7.66667	0.94281		0.33333	3.29983		138.667	36.0031		1.33333	6.18241		5.66667	8.05536		90	9.62635		0.33333	2.62467		1	3.26599		3	6.68331		0.66667	1.69967		0.33333	3.68179		7.33333	2.35702		9.33333	6.64998		14.6667
4	11.6667	2.86744		4.66667	0.94281		296.333	44.3797		-9.66667	0.4714		0	1.41421		619.667	68.1877		3	2.44949		5.66667	3.85861		398.667	33.7672		0	0		2.33333	4.02768		22	5.71548		1.33333	3.09121		2.33333	4.49691		16.3333	3.85861		13.3333	2.86744		18.3333
6	11	1.41421		3.66667	2.86744		635.667	67.1234		-9.66667	0.4714		-1.66667	1.88562		1064.67	66.0824		3.33333	1.24722		6.33333	6.84755		808.333	69.2163		0.66667	3.68179		1	3.55903		63	6.53197		2	1.63299		0	4.08248		32.3333	7.4087		12.3333	3.09121		18.6667
8	10.6667	2.35702		6.33333	3.29983		949.333	86.8728		-8	2.82843		-0.33333	1.88562		1374.33	72.6651		2.66667	0.94281		9	2.94392		1180.67	117.054		2.33333	3.39935		0.33333	4.78423		142.333	7.71722		3.66667	0.4714		3.66667	4.02768		47	10.0333		16.3333	5.4365		22.6667
10	10	2.94392		6	2.82843		1203.33	86.9189		-9.33333	2.49444		0.66667	1.24722		1607.67	82.5604		5.66667	1.69967		10.6667	5.90668		1480.67	135.48		0	3.74166		2	3.55903		264.333	12.2293		0	4.24264		4.66667	1.88562		70.6667	15.5849		17.6667	3.39935		22
12	12.3333	2.0548		9	4.32049		1411.33	99.8009		-8.33333	1.88562		-1.66667	6.64998		1782.67	88.8644		1.33333	3.39935		9	5.09902		1692.33	148.778		2	1.63299		2	5.35413		400.667	25.4602		0.33333	1.24722		2.33333	4.10961		101.667	24.7835		18.3333	4.6428		23.6667
14	8.66667	4.10961		11	2.16025		1561.67	112.479		-9.33333	1.69967		-1.33333	3.39935		1900.67	66.032		1.33333	3.29983		9.33333	5.4365		1848	176.422		0.66667	1.24722		1	4.89898		550.333	34.3931		-1.66667	2.0548		4	5.35413		134.667	30.1367		20.6667	6.12826		27
16	11.3333	3.68179		11	2.44949		1695.33	119.472		-8.66667	0.94281		0.66667	3.39935		2022	88.14		0.66667	2.49444		11.3333	6.18241		1982.33	177.242		-1.66667	2.0548		2.66667	5.90668		704.333	48.8831		0.66667	0.94281		2	3.55903		173	37.6917		21.6667	5.4365		32.3333
18	11.3333	1.88562		6.66667	3.09121		1802.33	121.206		-7.66667	0.4714		-2.33333	0.4714		2117	75.3835		3	0.8165		9	7.25718		2077.67	197.711		2	1.63299		2.66667	5.4365		853.333	59.4437		3.33333	4.02768		2.33333	3.29983		213.333	50.7368		23.6667	6.84755		33.6667
20	10.3333	4.49691		12.6667	2.35702		1884.67	124.741		-10	2.16025		1.33333	2.35702		2156.67	74.0285		4	5.09902		11	5.71548		2146.67	185.459		-1	2.94392		2.66667	4.92161		986	69.8045		0.33333	2.62467		4.33333	4.6428		257.333	55.8351		26	2.82843		37.6667
22	11.3333	1.24722		12	5.88784		1948.33	124.275		-8.33333	2.49444		1.66667	1.24722		2218.67	83.5637		0.66667	1.24722		9.66667	5.24934		2202	203.201		1	1.41421		2	5.35413		1125	73.9504		0.33333	1.24722		6	4.54606		302.667	63.861		24.3333	3.09121		39
24	11.3333	3.29983		10	3.55903		1997.67	128.482		-6.66667	2.0548		4.66667	2.62467		2281.33	81.2992		1	3.74166		11	5.65685		2263.67	209.024		-0.33333	2.49444		3	6.48074		1239	75.591		3	2.44949		7.33333	3.09121		348.667	71.1071		26.6667	1.88562		43.6667
26	12	3.74166		11.6667	3.85861		2058	156.888		-8	1.41421		6	2.16025		2311.33	68.6311		3.33333	2.35702		11.6667	3.85861		2301.67	220.2		0.66667	2.49444		4.66667	3.85861		1345.33	91.9758		1.33333	2.86744		6.66667	4.49691		399.667	89.1229		25.3333	3.68179		47
28	11	5.09902		14.3333	5.55778		2102	159.25		-9.66667	2.0548		4	0.8165		2355	67.1764		2.66667	4.10961		12.6667	5.24934		2349	219.988		0.33333	1.24722		5	4.54606		1448.33	108.865		4	0		6.33333	3.39935		444.667	87.4122		31	2.94392		45.6667
30	10.6667	3.85861		14	2.16025		2146	159.764		-8.33333	0.94281		4.66667	3.09121		2380	72.0324		2.66667	3.85861		14	5.35413		2379	224.531		-1	1.63299		5	3.55903		1537.67	112.206		2.33333	2.49444		7.66667	4.02768		487.333	101.141		30.6667	2.0548		48.3333
32	11.6667	2.0548		13.6667	1.69967		2184.33	165.2		-9.33333	2.62467		8	3.26599		2417.67	63.0044		4	5.35413		12.3333	4.71405		2416.33	231.814		1.33333	1.69967		3.66667	5.18545		1620	116.528		3	0.8165		9	1.63299		538.667	101.805		32	4.96655		51.3333
34	10.3333	1.69967		13.6667	5.73488		2200.33	158.578		-9	0.8165		6.66667	3.39935		2434	81.0226		5.33333	4.78423		15.3333	5.4365		2447.33	227.503		-3	0		7.66667	5.90668		1700.67	128.474		1	2.16025		8.33333	1.24722		577	110.806		30.6667	2.86744		53.6667
36	11.6667	2.62467		13	3.55903		2217	155.823		-7.66667	2.0548		8	3.74166		2462.33	63.4368		3	3.26599		14.6667	7.4087		2478.67	214.975		4	2.16025		6.66667	6.54896		1781.67	147.006		1.66667	2.49444		7.33333	2.49444		621.333	115.736		35	4.89898		52
38	9.33333	3.29983		14.6667	4.49691		2253.67	160.019		-5.33333	0.94281		7	2.94392		2480.67	70.1253		3	3.74166		14	6.68331		2481.67	230.151		0	0.8165		7.33333	4.49691		1837	140.031		2	2.94392		10	2.94392		666.667	127.547		35	3.55903		54.6667
40	8.66667	2.86744		16.6667	3.68179		2272.67	157.358		-8	2.16025		7.66667	2.62467		2511	74.3012		5.33333	4.10961		14.6667	5.24934		2491	228.74		3	2.16025		7.66667	5.24934		1899	148.398		2.66667	0.94281		11.3333	4.10961		710.333	134.864		39.3333	2.49444		57
42	9	4.32049		12.6667	1.69967		2298	154.754		-9.33333	1.69967		8	2.16025		2519	74.5162		2.33333	4.02768		14	5.09902		2519	218.254		-1.66667	2.86744		7.33333	6.94422		1965.67	167.611		2.33333	0.4714		10.3333	3.09121		756	136.916		37	5.35413		57.6667
44	11.3333	2.0548		17.6667	2.35702		2309.33	167.629		-7.66667	1.69967		9.33333	2.86744		2529.33	70.7688		2	5.09902		14.3333	5.55778		2545.67	231.624		2	1.63299		7.33333	6.54896		2004	171.583		2.66667	1.69967		9.33333	3.68179		795.667	147.676		36.3333	4.18994		61
46	11.6667	1.69967		17	0.8165		2321	171.653		-4.66667	0.4714		8.33333	0.94281		2554.67	62.2593		1.33333	3.29983		13.6667	6.64998		2539.67	230.553		-1.33333	1.24722		7	5.71548		2050.67	187.016		2.33333	2.49444		9.33333	2.86744		836.667	147.516		39.6667	4.02768		61.3333
48	11.6667	2.0548		13.3333	0.94281		2329	169.228		-9	0.8165		8	2.44949		2567.33	70.6226		2.66667	3.77124		15.3333	2.0548		2560.67	232.308		-3	0.8165		6.66667	5.73488		2106	176.199		3	4.24264		10.3333	4.02768		877.333	152.513		41	4.24264		59.3333
50	10	2.82843		14.6667	2.35702		2346.67	173.485		-7.66667	2.49444		7.33333	2.0548		2585.67	56.8585		1	4.54606		14.3333	6.94422		2582.67	225.733		-0.66667	1.69967		7.33333	4.98888		2137.67	191.347		4.33333	2.62467		11.3333	2.62467		917.667	163.655		40.3333	5.4365		65.6667
52	11.6667	3.68179		14.3333	3.29983		2373.67	173.483		-7.33333	1.24722		10	1.63299		2583.67	78.4871		4	4.54606		18.3333	6.84755		2591	224.156		0.66667	0.94281		8.33333	5.31246		2180.67	193.67		4	2.94392		11.6667	2.62467		954.667	164.824		39	2.16025		65.6667
54	11	1.63299		18	2.82843		2369.33	157.954		-9	1.63299		10.6667	2.0548		2615.67	71.686		4	5.35413		18.3333	4.71405		2611	235.497		0.66667	2.35702		7.66667	2.86744		2208.33	198.924		2.33333	4.02768		10.6667	4.49691		996	178.182		43.6667	4.18994		61.3333
56	11	0.8165		17.6667	3.09121		2380	174.301		-6.66667	3.29983		11.6667	1.24722		2607.33	73.4862		4	2.94392		18.6667	4.6428		2628.67	240.519		0.66667	2.0548		6.33333	4.02768		2254.67	203.225		3	2.16025		12.6667	3.29983		1026	181.069		41.6667	6.12826		66.3333
58	10	2.94392		17	5.88784		2406	171.315		-6.66667	0.4714		10	2.94392		2629.33	73.0677		3.66667	4.49691		16.6667	4.92161		2634.67	228.177		0.33333	4.78423		8	6.16441		2281	211.239		1.33333	0.94281		11	1.41421		1076.67	183.014		39.3333	4.49691		67
60	13.6667	0.4714		17	0.8165		2420	180.734		-8	0.8165		9.66667	1.88562		2627.67	73.0951		3	3.74166		18.3333	8.34		2630	246.127		1.33333	3.29983		7	5.35413		2305	209.711		2.33333	1.88562		11.6667	4.10961		1101.33	182.863		40	2.44949		68.3333
	Repeated fluorescence tests for B13B21									Repeated fluorescence tests for B13B22									Repeated fluorescence tests for B13B23									Repeated fluorescence tests for B13B24									Repeated fluorescence tests for B13B25									Repeated fluorescence tests for B13B26
	without enzymes			5U III			5U III and λ			without enzymes			5U III			5U III and λ			without enzymes			5U III			5U III and λ			without enzymes			5U III			5U III and λ			without enzymes			5U III			5U III and λ			without enzymes			5U III
	Average value	Standard deviation		Average value	Standard deviation		Average value	Standard deviation		Average value	Standard deviation		Average value	Standard deviation		Average value	Standard deviation		Average value	Standard deviation		Average value	Standard deviation		Average value	Standard deviation		Average value	Standard deviation		Average value	Standard deviation		Average value	Standard deviation		Average value	Standard deviation		Average value	Standard deviation		Average value	Standard deviation		Average value	Standard deviation		Average value
Time [min]
0	0	0		0	0		0	0		0	0		0	0		0	0		0	0		0	0		0	0		0	0		0	0		0	0		0	0		0	0		0	0		0	0		0
2	0.66667	1.88562		3	4.32049		22.6667	4.10961		1.33333	2.86744		7.33333	4.18994		29.3333	4.49691		3	3.55903		7.33333	7.71722		7.66667	2.49444		1.66667	1.24722		-0.66667	3.29983		0.66667	2.49444		1.66667	2.49444		3.33333	4.6428		-8.66667	5.4365		19.3333	2.62467		23.3333
4	0	3.74166		1.66667	2.49444		90	7.11805		1.33333	4.02768		6.66667	0.4714		134.333	8.34		6	5.65685		5	4.89898		18.3333	4.18994		-0.66667	0.4714		0.33333	3.09121		-0.33333	3.09121		4.33333	3.29983		1.66667	2.35702		-9.33333	5.90668		33.6667	2.0548		35.3333
6	2	4.32049		4.33333	2.0548		269.667	16.9378		1.66667	3.68179		8.33333	4.78423		402	21.9241		6.33333	3.09121		3	5.35413		43	0		2	0.8165		-1.33333	4.78423		0.33333	3.29983		1	3.26599		4.66667	2.86744		-4.66667	4.78423		44.3333	4.02768		48.3333
8	2.66667	3.39935		3.66667	2.62467		531.667	23.6972		1	2.94392		10.3333	4.92161		762.333	32.1697		5	2.16025		3	7.48331		84.6667	4.71405		-2.66667	1.24722		1	6.37704		9	0.8165		2.33333	4.49691		4.66667	2.35702		-4.33333	6.01849		49.6667	4.6428		53
10	1.33333	4.6428		4.66667	2.62467		807.667	32.7142		3	2.44949		11.3333	3.77124		1126	40.9145		6	4.08248		7.66667	5.90668		146.667	6.12826		-1	2.16025		1	4.32049		12.6667	2.86744		4.66667	2.0548		4.66667	4.78423		2	6.48074		55.3333	3.09121		58.6667
12	-3	3.55903		6.33333	1.69967		1069.67	35.4432		2	1.41421		11.3333	6.12826		1421	43.9393		3.33333	3.29983		7.33333	7.03957		231.333	12.3648		-1	0.8165		0.66667	2.86744		30.6667	3.77124		1	2.16025		4.33333	1.24722		0.66667	4.49691		56	2.44949		65
14	2.33333	4.10961		4.66667	2.86744		1275.33	44.5296		1.66667	3.29983		8	3.55903		1673	59.0649		2	2.82843		10	6.97615		337	10.6145		0.33333	1.69967		4.66667	5.4365		43.6667	2.0548		2.33333	4.78423		4.66667	3.29983		5	6.37704		59	2.82843		68
16	1.66667	3.29983		7.66667	1.24722		1445	39.6064		4.33333	4.02768		10.6667	1.69967		1872.33	57.4185		5.66667	2.49444		5.66667	8.17856		447.667	15.195		1	1.63299		0.66667	7.71722		65.6667	3.85861		3	2.94392		4	4.08248		12.3333	3.29983		64.3333	3.29983		75.3333
18	1.33333	5.73488		8	3.26599		1578	63.8801		4	2.16025		13.3333	4.78423		1997	59.6154		6	2.82843		7	6.68331		566.667	21.746		-2.66667	1.24722		5.33333	4.6428		89.6667	10.3387		4	2.16025		5.66667	5.79272		17.3333	7.54247		65.3333	3.85861		77.6667
20	1.66667	4.02768		7	1.63299		1691.33	55.4336		1.66667	3.09121		14.6667	2.86744		2119.67	75.8698		4.33333	2.86744		7	5.35413		680.667	32.0451		1	0		7.66667	7.4087		127.667	11.5566		6.33333	1.24722		8	6.16441		23	7.87401		71	2.16025		83
22	4.33333	4.10961		9.33333	1.24722		1776	64.6426		3.33333	2.35702		16.3333	4.78423		2203	79.829		3	4.54606		8	5.88784		797	31.3794		1.33333	2.49444		4	7.78888		166.667	14.0555		2	2.16025		6.33333	4.18994		27	6.37704		71.6667	0.94281		84
24	1.66667	2.62467		8.33333	3.29983		1847	74.8643		1.66667	5.4365		15.6667	6.01849		2279.33	84.2866		4.33333	4.49691		9	7.48331		916.667	50.4799		-0.33333	0.4714		5.66667	6.94422		213.667	11.8977		2.66667	3.39935		5.66667	3.39935		38.3333	8.73053		76.6667	4.49691		90
26	1.66667	4.02768		11	1.63299		1933.67	89.5631		3	0.8165		14.6667	3.68179		2337.33	74.9237		5.33333	1.69967		10.3333	5.24934		1026	45.4386		-0.33333	1.69967		3	7.25718		266.333	23.9768		5	3.26599		4	4.08248		48	9.93311		77.3333	3.39935		90.6667
28	5	2.16025		8.33333	6.12826		1976.33	92.0374		3.33333	1.69967		13.3333	4.49691		2384.33	77.8089		4.33333	4.02768		8.33333	6.94422		1129	56.0179		-0.66667	1.24722		6.33333	5.18545		325	24.1799		4.33333	3.39935		6.33333	3.29983		54.6667	10.1434		76	1.63299		92.3333
30	2.66667	1.69967		12.3333	3.68179		2015	97.6149		2.33333	0.4714		17	4.32049		2441.33	78.7584		2.33333	4.18994		10.3333	8.17856		1230.67	63.5418		1	0		6.66667	6.59966		383.333	22.1711		6.66667	3.77124		5.66667	4.78423		64.6667	9.46338		81.3333	4.49691		94.6667
32	5	3.55903		10.6667	3.39935		2067.67	87.7585		3	0.8165		17.3333	3.29983		2488	80.2164		7.33333	4.71405		10.3333	5.24934		1328	65.284		-1.66667	1.69967		5.33333	4.02768		451.333	30.6195		6.66667	1.88562		5.66667	5.31246		78.6667	10.873		81.6667	3.68179		96
34	3	2.94392		13	2.94392		2096.67	74.9681		4.33333	0.94281		18.3333	5.18545		2510	87.4109		5	4.54606		12.3333	6.94422		1425	74.135		-0.66667	1.88562		9.66667	6.3421		524.333	31.5841		2.66667	4.6428		9	5.09902		93.6667	9.46338		82.3333	3.29983		102.667
36	6	2.16025		13.3333	1.69967		2135	98.248		4.33333	1.69967		18.6667	4.98888		2541.67	92.2834		4.66667	2.62467		9.66667	9.03081		1498.67	74.2354		0.66667	0.4714		8.33333	4.18994		583.333	28.5229		6.66667	3.09121		7.66667	4.10961		108.333	12.4722		83.6667	5.24934		101.667
38	5.33333	2.0548		13.6667	1.24722		2158.67	101.995		3	2.44949		16.6667	1.69967		2583	95.1875		3.66667	3.29983		13.3333	7.36357		1589.33	76.0804		0.33333	1.24722		6.66667	5.31246		650	30.2104		6.33333	3.39935		7.33333	6.94422		123	15.2971		83.3333	1.69967		109
40	5	4.32049		14.3333	1.24722		2185.33	98.0963		3.33333	4.18994		20.3333	4.78423		2605	88.6604		4.66667	5.31246		14	7.25718		1676.33	84.2866		2.33333	1.88562		8.33333	6.01849		729	37.3184		8	3.74166		9.66667	3.39935		145.333	14.8847		84.6667	1.69967		108.333
42	4.66667	4.02768		12.6667	0.4714		2207.33	97.1642		2	2.16025		18	2.94392		2604.67	99.7374		3.66667	2.86744		15	6.68331		1748	82.4136		1	0.8165		8.66667	6.3421		788.667	33.5592		5	2.94392		11.3333	3.68179		159	18.4029		85.6667	2.62467		107.667
44	5	4.32049		13	2.94392		2239.33	95.9178		5.66667	1.69967		23.3333	3.68179		2634.67	81.6551		4.66667	3.68179		13.6667	6.94422		1816.33	95.1116		-1	2.44949		11	8.60233		861.333	33.2098		3.66667	1.69967		9.66667	2.86744		185.333	16.7597		86	4.89898		109
46	4.66667	4.02768		15.6667	1.69967		2225.67	91.8417		4	2.16025		23.3333	3.29983		2658.67	86.7999		5.33333	4.18994		14	7.11805		1882	111.592		1.66667	1.24722		8.66667	6.59966		934	29.0632		3.66667	4.49691		10.3333	5.24934		206	21.7715		91.3333	4.02768		109.667
48	6.33333	3.77124		14.3333	2.49444		2277.67	118.66		7.33333	2.0548		19	4.32049		2664.67	79.6506		4	3.74166		13.6667	5.79272		1931.67	98.1643		1	1.63299		9.66667	7.93025		1003	36.4783		5.33333	3.29983		11	4.54606		228.333	22.0656		86.3333	0.4714		111
50	5	3.26599		15.6667	4.02768		2287.67	98.1473		5.33333	2.49444		20.3333	4.10961		2684.67	90.042		4	2.82843		14.3333	7.03957		1987.67	119.923		1	2.44949		11.3333	4.92161		1062	31.8747		5	3.26599		12.3333	6.2361		252.333	26.9114		89.3333	7.13364		111.667
52	5	3.55903		17	1.41421		2322	109.718		5	2.16025		21.6667	2.49444		2693.67	85.1717		5	4.54606		16	5.71548		2059	115.317		0.33333	0.4714		11.3333	5.90668		1134.67	43.5303		6.66667	4.6428		13	4.08248		280	28.0832		90.6667	1.69967		114
54	6.33333	4.18994		17.6667	3.77124		2322.33	121.167		3.33333	2.0548		21	3.26599		2726.67	107.902		5.66667	3.09121		15	7.78888		2093	115.19		0.33333	0.94281		10.3333	6.12826		1195.67	45.7117		4.33333	4.71405		12.6667	3.39935		308.667	28.7673		92	3.55903		117
56	7	4.96655		17.6667	1.24722		2335	109.456		3.66667	4.02768		23	5.71548		2712.33	81.1761		3.33333	2.86744		14.3333	7.58654		2131.67	121.14		4.33333	3.39935		12.6667	6.84755		1265.67	35.2641		5.33333	1.88562		13.3333	5.24934		335	33.1763		90.6667	6.2361		119.333
58	4.66667	2.62467		18	3.26599		2344	120.025		5.66667	1.24722		24.6667	5.73488		2751	109.493		4.33333	1.69967		14.3333	8.37987		2172.67	113.825		2	0.8165		14.3333	6.3421		1332.67	33.29		7.66667	5.18545		14	3.74166		360.667	40.5408		93.3333	4.98888		116.333
60	6.33333	2.86744		18.3333	3.85861		2363.33	121.963		4.66667	3.39935		22.3333	5.73488		2744.67	91.1495		3.66667	3.29983		16	5.88784		2219.67	123.532		0	2.16025		12	5.71548		1390	29.0172		5.33333	4.18994		12	1.41421		392.667	39.1777		95.3333	1.24722		116.667
	Repeated fluorescence tests for B14B21									Repeated fluorescence tests for B14B22									Repeated fluorescence tests for B14B23									Repeated fluorescence tests for B14B24									Repeated fluorescence tests for B14B25									Repeated fluorescence tests for B14B26
	without enzymes			5U III			5U III and λ			without enzymes			5U III			5U III and λ			without enzymes			5U III			5U III and λ			without enzymes			5U III			5U III and λ			without enzymes			5U III			5U III and λ			without enzymes			5U III
	Average value	Standard deviation		Average value	Standard deviation		Average value	Standard deviation		Average value	Standard deviation		Average value	Standard deviation		Average value	Standard deviation		Average value	Standard deviation		Average value	Standard deviation		Average value	Standard deviation		Average value	Standard deviation		Average value	Standard deviation		Average value	Standard deviation		Average value	Standard deviation		Average value	Standard deviation		Average value	Standard deviation		Average value	Standard deviation		Average value
Time [min]
0	0	0		0	0		0	0		0	0		0	0		0	0		0	0		0	0		0	0		0	0		0	0		0	0		0	0		0	0		0	0		0	0		0
2	6.66667	2.86744		13.6667	4.18994		14.6667	2.86744		3.33333	3.29983		4.33333	6.12826		-1.66667	3.29983		0	1.41421		8.66667	2.86744		4.33333	1.69967		-2.66667	3.09121		3	2.44949		5.33333	4.10961		-3	2.94392		2.66667	1.24722		3	2.82843		13.6667	3.39935		16
4	5	0.8165		11.6667	2.0548		23.3333	3.85861		-0.66667	1.24722		1.33333	1.24722		16.3333	2.0548		1.66667	0.4714		7.33333	3.68179		10.3333	1.69967		-2	3.26599		2.66667	3.29983		5.33333	5.4365		-2.66667	5.31246		0.33333	1.24722		5	3.55903		17.3333	1.69967		19.3333
6	6	2.82843		11.6667	2.49444		37.6667	6.94422		-0.33333	2.86744		1	5.71548		44.6667	1.69967		1.66667	1.69967		7.33333	1.69967		12.3333	2.62467		-6	2.94392		2	2.94392		4.66667	3.29983		-1	3.55903		3	2.94392		4	0.8165		22.3333	4.49691		22.3333
8	7.33333	3.68179		11.6667	4.18994		55.6667	7.4087		1	3.55903		5.66667	4.98888		80.3333	5.31246		2.66667	1.88562		8.66667	2.0548		11.6667	1.69967		-4	0.8165		1.66667	5.73488		6.33333	4.98888		-3.33333	2.86744		3.33333	3.68179		5.66667	2.49444		25.6667	5.4365		28
10	7.33333	1.24722		12.3333	4.18994		83.3333	5.73488		-1.66667	2.86744		6	6.16441		135.333	10.7806		3.33333	1.69967		8.33333	4.10961		19	2.82843		-3.33333	3.29983		2.66667	2.49444		6.66667	1.24722		-2	3.74166		2.33333	0.4714		6	1.63299		28.3333	3.09121		29.3333
12	7.33333	1.69967		14	2.94392		122	7.78888		1.33333	3.09121		7	3.55903		197.667	14.7045		3	2.16025		5	0.8165		23.3333	3.09121		-1	2.16025		4	1.41421		8	1.63299		-1.66667	4.02768		4.33333	0.94281		10	2.82843		33	5.35413		34.3333
14	5.33333	2.62467		16.3333	5.79272		171.667	13.5236		0	2.82843		8.33333	3.29983		270.333	21.3594		2	2.44949		7.66667	3.68179		28	0.8165		-3	2.16025		4	3.74166		8.33333	3.68179		-1	2.94392		5.66667	2.49444		11.3333	5.31246		34	4.24264		36
16	5.66667	2.49444		14	1.63299		224.667	9.39267		-0.33333	2.62467		8	4.54606		343.333	21.7919		3.66667	2.35702		8.66667	4.49691		37	4.32049		-2.33333	3.39935		2.66667	1.24722		9	4.54606		-3	4.08248		3.66667	3.39935		13	4.89898		35.6667	4.02768		43.3333
18	7.66667	4.6428		15.3333	3.68179		286.667	15.5206		0.33333	2.62467		8.33333	6.54896		406	24.8596		3.66667	1.69967		7.66667	2.49444		44.3333	2.86744		-2.66667	3.09121		2.66667	3.09121		12.6667	4.49691		1	3.55903		5.33333	2.0548		14.6667	3.29983		38	4.32049		41.6667
20	6.66667	3.85861		16	1.41421		350	19.799		1.66667	4.02768		6.66667	2.86744		486.333	33.069		3	2.94392		9	4.32049		48.3333	3.29983		-4.33333	0.94281		4	3.26599		15	2.44949		0	1.63299		6	0.8165		14.3333	1.24722		41.3333	4.10961		48
22	7.66667	2.35702		17	3.26599		422	23.3666		2	0.8165		10.3333	7.4087		561.333	32.6633		3	1.41421		14.6667	3.09121		58.3333	4.78423		-5	2.16025		7.33333	1.69967		18	2.16025		0.66667	2.86744		6.66667	0.94281		17	4.08248		44.3333	5.24934		48
24	9	4.08248		16.3333	1.69967		486.667	34.7019		-0.66667	5.90668		11	5.88784		631	33.4365		4.33333	3.29983		9	3.26599		66.6667	4.18994		-2.33333	2.49444		4.33333	1.24722		18	4.32049		1.33333	1.88562		6.33333	0.4714		17.3333	1.88562		43.3333	4.92161		51.6667
26	7.66667	3.77124		16.3333	4.18994		551.667	30.8257		0.33333	2.62467		11.6667	3.77124		701.333	35.1125		1.33333	0.94281		9	2.44949		75.3333	4.18994		-4	0.8165		5.33333	3.39935		21.3333	5.31246		-0.66667	4.49691		4.66667	1.88562		20	3.26599		45.6667	3.39935		55.3333
28	7	3.55903		15.6667	2.62467		619.333	34.7403		1	3.26599		10	5.35413		769	40.9227		1.66667	0.4714		12.3333	2.86744		88	3.74166		-1.33333	2.0548		5.33333	2.62467		24.6667	4.49691		2.33333	0.94281		7.33333	0.4714		20.3333	4.71405		47	5.09902		57.6667
30	6.66667	2.49444		20.3333	2.49444		692	42.2374		2	2.94392		11.3333	2.49444		837.333	36.1232		2	2.94392		10	4.08248		100	5.88784		-2.66667	4.02768		6	1.41421		27.6667	2.49444		1.33333	1.69967		8.33333	2.35702		24.3333	4.18994		48.6667	4.92161		55.6667
32	7.33333	2.0548		17.3333	4.98888		753	47.8609		1.33333	1.88562		8.66667	5.73488		900.667	45.7845		3	1.63299		8.66667	3.68179		108.333	7.13364		-1.33333	2.49444		4.66667	3.09121		28.6667	2.49444		1.66667	2.0548		8.66667	2.35702		24.3333	4.49691		52.6667	4.10961		61
34	7.66667	3.85861		18	2.44949		820.333	60.8623		1.33333	1.69967		11.6667	5.79272		959.667	47.0484		3	1.41421		13	4.32049		128	5.71548		-2.33333	4.18994		7	2.94392		30.3333	5.90668		-1.66667	2.49444		9	3.55903		27	4.32049		48.3333	6.12826		61.3333
36	8.66667	3.29983		20	4.89898		880	56.6215		4	2.82843		12.3333	6.2361		1020	48.111		2.33333	2.49444		12.6667	5.4365		139.333	8.73053		-3	1.41421		6	2.44949		30.3333	4.10961		-0.66667	1.24722		11	4.54606		27	6.37704		51	5.35413		62.6667
38	9.33333	4.02768		19	4.54606		951.333	54.3221		1.33333	1.69967		14.6667	5.55778		1081	48.3804		4.33333	1.24722		10.3333	3.39935		157.667	14.3372		-2.33333	1.24722		7.33333	4.02768		37.6667	5.4365		0	1.41421		11	2.16025		30	3.74166		55	4.08248		63.6667
40	6	2.44949		22.6667	3.29983		1002.67	55.6497		2.66667	4.98888		12.3333	3.68179		1142.67	56.923		2.66667	1.69967		13	4.24264		170.333	9.74109		-3.33333	3.09121		6.66667	2.86744		40.3333	4.71405		-0.33333	4.18994		8.66667	3.09121		32.6667	2.86744		54.6667	4.6428		64.6667
42	7	4.08248		20.3333	3.68179		1067	68.8186		0.33333	4.6428		13.6667	4.6428		1197.33	46.1471		5	2.16025		12.6667	2.49444		187	12.3558		-3.33333	2.62467		8	2.16025		41	4.08248		0.33333	3.09121		12	1.41421		34	3.74166		55	5.88784		67.3333
44	7.66667	3.29983		19.3333	1.24722		1120.67	76.1811		1	1.41421		14.6667	7.84573		1260	63.7547		2.33333	3.85861		8	2.44949		206.333	10.2089		-2.66667	1.69967		8.66667	2.62467		46.3333	3.29983		-2.33333	1.24722		8.33333	0.94281		35	4.08248		51	5.88784		64
46	8	4.96655		20.3333	2.86744		1175.33	81.7571		0.33333	1.88562		15.3333	6.59966		1307.33	60.4005		1.66667	2.49444		11.6667	3.29983		224.333	15.3261		-1	2.94392		6.33333	1.24722		50.3333	3.39935		-0.66667	4.92161		7.66667	1.88562		35.6667	4.10961		52	2.94392		64
48	9.66667	3.85861		21.6667	3.39935		1232.33	76.6913		1.66667	5.4365		17.6667	3.77124		1365.67	64.2512		4.33333	3.77124		13	2.44949		241	17.6824		-3	4.89898		10.3333	1.69967		54.3333	6.2361		0.33333	0.4714		8.66667	4.18994		41.6667	2.62467		55.3333	5.79272		67
50	6.66667	2.62467		22.6667	3.85861		1282.67	84.247		1.33333	2.49444		15.6667	4.49691		1411.33	66.9793		3.66667	0.94281		15	5.09902		260.667	14.8847		-1.66667	2.49444		9	1.63299		58.3333	7.7603		1	3.74166		12.3333	1.24722		42.3333	4.49691		58.3333	6.94422		72.3333
52	7.33333	3.39935		22.6667	3.29983		1324.67	93.5747		2.33333	2.0548		17.3333	3.09121		1459.33	66.1379		4.33333	1.24722		14	2.82843		278.667	17.8201		-4	2.16025		7.33333	1.69967		62	4.96655		1.66667	2.49444		13	0.8165		49.6667	5.79272		60	7.78888		73.6667
54	7.66667	3.85861		21.6667	3.68179		1381	98.4107		0	3.74166		16.6667	7.4087		1508	80.0666		2.66667	2.62467		14.3333	1.24722		306.333	12.2837		-3	1.63299		9	2.16025		65	7.11805		0.66667	1.69967		12.6667	2.49444		50.3333	3.09121		60.6667	5.90668		71.6667
56	4.66667	2.49444		23.6667	4.49691		1426	96.5125		-0.33333	1.69967		17	4.96655		1547	70.7154		4.66667	2.49444		13.3333	3.09121		323	17.6824		-2.66667	2.49444		8.33333	1.69967		70.6667	8.17856		2.33333	0.4714		12.6667	2.0548		49.6667	5.55778		59.3333	6.54896		74.6667
58	9	2.94392		20.6667	4.10961		1476	114.388		-1	3.55903		15.3333	6.2361		1583	66.1866		5	1.63299		13.3333	4.98888		345.667	18.8031		-2.33333	3.68179		11	1.41421		77.6667	5.24934		1.66667	2.62467		13.6667	4.71405		55	4.24264		63.3333	7.54247		75.6667
60	7.33333	2.49444		21.3333	3.85861		1527.67	106.584		-0.33333	2.62467		17.3333	6.12826		1627	61.5196		3.33333	3.29983		14.3333	3.29983		366.667	20.4015		-3.33333	4.98888		9	4.24264		79.6667	8.73053		4	0.8165		14.6667	2.49444		55.6667	5.24934		61.3333	7.36357		77.3333
	Repeated fluorescence tests for B15B21									Repeated fluorescence tests for B15B22									Repeated fluorescence tests for B15B23									Repeated fluorescence tests for B15B24									Repeated fluorescence tests for B15B25									Repeated fluorescence tests for B15B26
	without enzymes			5U III			5U III and λ			without enzymes			5U III			5U III and λ			without enzymes			5U III			5U III and λ			without enzymes			5U III			5U III and λ			without enzymes			5U III			5U III and λ			without enzymes			5U III
	Average value	Standard deviation		Average value	Standard deviation		Average value	Standard deviation		Average value	Standard deviation		Average value	Standard deviation		Average value	Standard deviation		Average value	Standard deviation		Average value	Standard deviation		Average value	Standard deviation		Average value	Standard deviation		Average value	Standard deviation		Average value	Standard deviation		Average value	Standard deviation		Average value	Standard deviation		Average value	Standard deviation		Average value	Standard deviation		Average value
Time [min]
0	0	0		0	0		0	0		0	0		0	0		0	0		0	0		0	0		0	0		0	0		0	0		0	0		0	0		0	0		0	0		0	0		0
2	2.33333	0.94281		5.33333	1.69967		5	2.16025		3	0		1.33333	2.0548		9	7.48331		3	0.8165		8.33333	1.69967		11	4.89898		2.66667	2.86744		6.33333	2.86744		14	8.98146		9	2.94392		13.3333	1.69967		18	3.55903		5.33333	0.94281		3.33333
4	1.66667	0.94281		9.66667	3.29983		5.66667	1.24722		1.33333	3.29983		4	2.16025		11	7.11805		5	1.41421		5.33333	3.39935		8.33333	6.01849		4.66667	1.69967		8.33333	3.09121		13	10.9848		11.3333	2.0548		13	4.24264		13.6667	1.69967		8	3.74166		7.66667
6	1	1.63299		8	2.82843		9.66667	2.86744		3	2.16025		3.66667	2.86744		12.6667	7.7603		5.33333	1.69967		7.66667	1.24722		11	1.41421		5	0.8165		9.66667	1.69967		15.3333	9.56847		8.66667	2.62467		11	2.82843		16.6667	2.0548		6.66667	3.29983		8
8	2.66667	1.69967		6.33333	5.73488		14	2.82843		-0.33333	0.4714		5	0.8165		19.6667	5.55778		4.66667	1.88562		5.66667	4.49691		14.6667	3.39935		4	2.16025		10.6667	4.10961		15.6667	7.58654		7.66667	3.39935		10.6667	1.24722		13	1.63299		8.33333	2.0548		7.66667
10	3	0		6.33333	2.35702		22.6667	1.88562		-0.66667	3.39935		2.33333	1.69967		26.3333	8.37987		3.33333	1.69967		7.33333	2.35702		14.3333	1.24722		2.66667	1.24722		7.66667	3.68179		16	8.83176		8.66667	0.4714		10.6667	4.78423		15.6667	2.49444		9.66667	3.39935		10.3333
12	1.33333	1.24722		6.33333	3.29983		28.6667	4.02768		1	1.41421		2	1.41421		29.6667	9.80929		3	0.8165		8	2.44949		15.3333	3.77124		1	2.82843		8.33333	4.49691		20.3333	8.01388		9.33333	3.29983		11	5.71548		17.3333	3.29983		14	3.26599		11.6667
14	-0.33333	1.24722		9	0.8165		35.3333	2.0548		0	0.8165		7	2.44949		33.6667	5.55778		4	0.8165		5.33333	2.62467		16.3333	2.0548		3.33333	3.29983		10.3333	0.94281		19.6667	7.54247		10	3.55903		12.6667	1.69967		20	4.24264		14.6667	3.09121		13.3333
16	0.33333	0.4714		5.66667	2.86744		48.3333	4.49691		1.33333	2.0548		6	2.16025		40.3333	7.36357		1	0.8165		6.66667	4.18994		18	2.16025		3.33333	0.94281		9.33333	4.6428		19	10.6771		11.6667	1.69967		11.6667	2.49444		20.6667	2.0548		12.3333	4.18994		13
18	0	0.8165		7.66667	1.69967		56.6667	3.68179		-1	0		8	2.44949		47.3333	6.79869		3.33333	1.69967		7.33333	4.18994		21.3333	2.86744		3	0.8165		9	5.71548		18	7.11805		8	1.63299		12.3333	0.94281		17.3333	4.49691		15.3333	1.24722		18.6667
20	2.33333	3.09121		9	0.8165		66.6667	4.10961		1.33333	1.69967		3.33333	2.35702		54.6667	9.97775		2.33333	1.69967		8	2.44949		21.6667	3.29983		2.66667	0.94281		11.3333	4.10961		20	6.48074		10	0.8165		11.3333	1.69967		20.3333	1.88562		19	1.41421		20
22	2.66667	1.69967		8.66667	0.4714		80.3333	6.94422		-0.66667	2.0548		9.33333	2.62467		60.3333	6.54896		3.66667	0.4714		8.33333	2.86744		23	5.88784		2.66667	1.69967		10	5.09902		20	7.78888		10	2.94392		14.6667	2.49444		21	4.08248		18	1.63299		20.6667
24	1	1.41421		7.33333	1.69967		98.6667	4.92161		1	0		9	0.8165		64	8.60233		5	0.8165		8	5.09902		26	2.16025		4.33333	1.24722		11.6667	3.68179		22	10.198		9	2.44949		13	1.63299		18.6667	0.4714		21.6667	1.69967		23.3333
26	-0.33333	1.88562		6.66667	3.85861		119	5.71548		1.33333	1.24722		8.66667	3.39935		74	8.83176		3.33333	0.94281		6	4.08248		26.3333	2.0548		2.33333	0.4714		11.3333	3.39935		22	9.89949		7.33333	1.24722		14.6667	2.0548		20.3333	3.68179		22	1.63299		23.6667
28	0.66667	2.0548		10	2.94392		144.667	10.1434		-1.66667	2.0548		10.6667	0.94281		82	8.04156		2.33333	2.86744		6.66667	3.29983		29.3333	4.6428		2	1.41421		12	2.94392		24	7.87401		8.33333	3.29983		13	3.55903		21.3333	1.69967		20.3333	4.49691		24.3333
30	2	0.8165		12.6667	4.02768		164.667	7.4087		0.66667	2.86744		10.3333	0.4714		91.3333	12.7104		3.66667	1.88562		8.66667	2.86744		30.3333	1.69967		3.33333	3.09121		9.33333	3.29983		26.3333	8.01388		10	3.74166		12.6667	2.35702		24.3333	2.35702		22.3333	4.92161		27.3333
32	2	1.41421		7.66667	1.88562		194.667	8.80656		-1.33333	2.62467		12.3333	4.02768		104	11.8603		3.66667	3.29983		9	3.26599		32.3333	5.24934		3	0.8165		11	3.55903		27.3333	9.46338		8	3.74166		13.6667	1.24722		25.6667	1.69967		24	2.44949		25
34	2	0		10.3333	0.94281		219.667	10.2089		-1	2.16025		10	2.94392		112	13.1403		4.66667	1.24722		8.66667	4.49691		35.3333	2.86744		4	3.26599		11.6667	5.73488		29.3333	10.274		9	2.16025		16.6667	2.62467		24.3333	2.62467		25.6667	0.94281		26.3333
36	2	2.94392		8.33333	3.09121		245.667	14.522		0	0.8165		11	2.82843		126.333	14.0079		3.66667	1.88562		12.3333	3.68179		34.6667	3.68179		3.66667	2.0548		10.3333	4.18994		26	8.28654		9.33333	2.0548		15.3333	1.69967		27.3333	2.35702		24	3.26599		29.6667
38	-0.33333	2.0548		10.3333	2.62467		275.667	20.9974		0.33333	0.4714		13	2.82843		138	10.2307		5	0.8165		11	4.96655		38.3333	5.31246		4.33333	0.4714		12.3333	4.10961		29.6667	9.39267		8.33333	4.49691		17.3333	2.0548		25	2.44949		27	2.44949		27.3333
40	1.66667	3.09121		10	1.63299		303	16.8721		1	0		12.3333	0.94281		147	9.62635		3.33333	2.86744		10.6667	3.29983		40.6667	3.85861		5	1.41421		11.6667	3.85861		28.3333	11.1156		8	4.08248		16	2.94392		26	3.55903		25.6667	2.62467		31.3333
42	2.33333	1.24722		12.3333	0.4714		335.667	23.3		0	2.94392		13.3333	4.78423		162.667	12.2837		4	1.41421		9.33333	3.09121		43	5.09902		3.33333	3.29983		13	5.09902		26.6667	12.037		9.66667	2.0548		13.6667	0.94281		28	3.74166		25.6667	2.49444		30.3333
44	1	1.41421		11.6667	1.24722		365	26.1661		-1	0.8165		11.3333	3.39935		173	16.3299		4	2.16025		9.66667	2.49444		44.3333	4.49691		3	0.8165		11.3333	3.39935		32.3333	11.6142		9.33333	2.0548		14.6667	4.10961		26.3333	1.69967		27.3333	2.35702		34.3333
46	1.66667	1.69967		14.3333	1.24722		390.667	27.8129		0	1.41421		13.6667	4.78423		189	20.0167		6	2.16025		9.33333	3.09121		48.3333	3.29983		3	2.44949		13	5.09902		30.6667	10.4987		8.33333	2.35702		15.6667	2.86744		29.6667	0.4714		29	3.74166		34.6667
48	2	1.63299		13.6667	2.0548		425.333	24.6351		1	2.44949		14	3.55903		203.333	16.7398		4	2.16025		10.3333	4.98888		48	2.82843		2.33333	2.35702		15.3333	4.49691		35.3333	10.274		9	2.16025		16	2.16025		33	3.74166		29.3333	1.88562		32.6667
50	0.66667	2.86744		11	0.8165		452.333	35.3113		0.33333	2.0548		13.3333	4.02768		216.667	15.9652		4.66667	2.0548		12.3333	2.86744		55	5.88784		3.33333	2.62467		15	4.96655		33.6667	6.18241		7	0.8165		15	2.16025		31.3333	2.49444		30	2.16025		34.6667
52	1.66667	0.94281		13	1.41421		484.333	32.8667		1.66667	1.24722		15	5.71548		234	17.6824		1.66667	1.24722		8.66667	2.86744		55.3333	5.31246		5.66667	0.4714		12	4.08248		36.3333	10.9646		8.66667	4.18994		13.6667	2.35702		33.6667	1.69967		29.6667	3.39935		33.6667
54	3.66667	0.94281		14.6667	1.24722		509.333	37.2499		2	2.94392		12.6667	3.29983		244	19.5107		2.66667	0.4714		11.6667	5.18545		55.6667	3.29983		3.33333	3.09121		14.6667	4.02768		36	11.8603		8	2.94392		15.3333	4.02768		31	3.55903		31	2.82843		36.6667
56	2.33333	1.24722		15.3333	2.86744		544.333	32.0971		0	2.16025		18	1.41421		263	19.3046		5	0.8165		12.6667	4.49691		60.6667	3.68179		2.66667	1.69967		13.3333	2.49444		34.3333	11.1156		7.33333	2.35702		18.3333	4.71405		34.3333	2.0548		30	4.54606		36.3333
58	-0.66667	2.86744		16.3333	0.4714		567.667	36.3807		3	2.94392		15.6667	2.35702		281	17.9629		4	1.41421		9	2.82843		62	6.37704		2.66667	0.94281		10.3333	5.31246		36	11.7757		8.66667	0.4714		16.3333	0.4714		34	2.16025		29.3333	1.69967		40
60	1	0		14	0.8165		598.667	48.4516		0.66667	2.49444		18.3333	4.02768		291	17.1075		2.66667	3.39935		10	3.55903		66.6667	0.4714		1.66667	2.62467		14.6667	3.68179		40.3333	10.873		9.66667	2.0548		15.6667	3.85861		35.3333	1.69967		30.6667	2.86744		38
	Repeated fluorescence tests for B16B21									Repeated fluorescence tests for B16B22									Repeated fluorescence tests for B16B23									Repeated fluorescence tests for B16B24									Repeated fluorescence tests for B16B25									Repeated fluorescence tests for B16B26
	without enzymes			5U III			5U III and λ			without enzymes			5U III			5U III and λ			without enzymes			5U III			5U III and λ			without enzymes			5U III			5U III and λ			without enzymes			5U III			5U III and λ			without enzymes			5U III
	Average value	Standard deviation		Average value	Standard deviation		Average value	Standard deviation		Average value	Standard deviation		Average value	Standard deviation		Average value	Standard deviation		Average value	Standard deviation		Average value	Standard deviation		Average value	Standard deviation		Average value	Standard deviation		Average value	Standard deviation		Average value	Standard deviation		Average value	Standard deviation		Average value	Standard deviation		Average value	Standard deviation		Average value	Standard deviation		Average value
Time [min]
0	0	0		0	0		0	0		0	0		0	0		0	0		0	0		0	0		0	0		0	0		0	0		0	0		0	0		0	0		0	0		0	0		0
2	-2.66667	2.86744		2.33333	3.29983		-1.33333	0.4714		-3.33333	2.49444		2	3.55903		9.33333	3.68179		0	4.96655		-0.66667	3.68179		2.66667	1.69967		-3.33333	1.24722		0	7.87401		2.33333	8.05536		-3.66667	3.09121		1	4.54606		3.66667	0.94281		12	4.54606		14
4	-1	2.94392		-0.66667	0.94281		1.33333	0.4714		-4.33333	3.29983		0	2.16025		10.3333	4.10961		-1	3.26599		0	5.71548		3.66667	3.68179		-4.66667	0.4714		0.66667	6.84755		3	8.52447		-2.33333	3.39935		3	2.16025		8	3.55903		21.6667	4.18994		20.6667
6	-2	2.16025		0.33333	0.94281		3.33333	0.4714		-4	2.16025		-2.33333	2.49444		12.6667	5.79272		0	3.55903		1.66667	2.86744		9	2.94392		-1.33333	4.10961		1	5.65685		4	8.28654		-2	2.16025		1.66667	4.18994		8.66667	4.98888		25.6667	3.85861		26.6667
8	0.33333	3.29983		1	3.74166		10	2.82843		-3	5.71548		1.66667	1.24722		15.3333	4.10961		2.33333	5.31246		1	5.71548		10	4.96655		-0.66667	5.79272		-1.33333	6.18241		3.33333	6.64998		-0.33333	1.24722		4	1.63299		10.3333	4.71405		27.6667	4.10961		31.6667
10	0.33333	2.49444		-2	4.24264		14	4.54606		-5.33333	2.49444		0.33333	1.24722		19.6667	3.39935		2.33333	3.85861		-0.66667	3.85861		15.6667	4.10961		-0.33333	2.49444		0.33333	7.58654		3	5.71548		-1.33333	4.02768		3.33333	4.10961		12.6667	3.68179		32.3333	6.18241		32.6667
12	0.33333	4.10961		1	2.44949		22.3333	2.62467		-2	2.16025		-0.33333	1.88562		25	5.71548		1	4.24264		0	3.74166		13.6667	4.92161		-2.33333	4.10961		-2.33333	6.12826		8.33333	10.3387		-5.33333	2.62467		3.33333	5.24934		8	0.8165		37	6.16441		37
14	-1.66667	1.69967		2	4.32049		30.6667	0.94281		-4.33333	3.09121		1.66667	0.94281		29	3.55903		0.33333	5.31246		-0.66667	3.68179		17.6667	3.68179		-2.33333	4.92161		-0.33333	6.84755		7.33333	8.05536		-4	4.24264		6	4.54606		13.3333	2.62467		38	2.94392		41.3333
16	-0.66667	3.85861		2	1.63299		40.6667	3.09121		-3	2.16025		0.66667	3.39935		36	2.44949		2.33333	4.49691		1.66667	4.78423		21.3333	5.31246		-3	4.32049		1.33333	7.03957		9.33333	6.79869		-1	2.94392		3.33333	6.84755		13.6667	1.24722		42	6.53197		47
18	-2.33333	3.39935		0.33333	5.4365		52	4.24264		-5.66667	6.12826		2.33333	3.29983		40.3333	4.49691		0.66667	5.55778		1.66667	2.62467		23.6667	5.90668		-0.33333	3.29983		2	8.60233		12	6.97615		-2	1.63299		4.33333	4.98888		16	4.96655		41.6667	4.49691		45.3333
20	0.33333	2.49444		2.66667	2.86744		63	4.32049		-7	6.68331		1.66667	2.35702		47.6667	4.78423		2	2.94392		2.66667	4.02768		26	5.35413		-2	2.94392		-1.33333	6.3421		10.6667	6.3421		-2	2.16025		6.66667	1.88562		16.6667	4.18994		44.3333	1.69967		49.3333
22	-0.66667	1.88562		0	2.94392		82	2.16025		-10	3.74166		0.33333	4.49691		53	2.94392		2	2.94392		2	6.16441		29.6667	7.03957		-3.66667	2.62467		0	5.88784		11.3333	11.6142		-3	4.96655		4.66667	3.39935		18.3333	3.85861		48.3333	2.35702		52.6667
24	1	2.94392		2.66667	2.49444		95	3.55903		-6.66667	4.10961		2.33333	5.4365		62.6667	6.59966		1.66667	3.68179		2.66667	2.62467		36	8.04156		-3.66667	3.85861		1.33333	6.64998		15	7.07107		-3.33333	1.24722		4	4.54606		19.3333	1.24722		47.3333	4.71405		56.3333
26	-2	2.82843		2.33333	4.98888		113.667	4.18994		-3.66667	3.39935		3.33333	3.09121		72	8.28654		1.33333	4.49691		3.66667	4.02768		33.6667	11.8977		-3.66667	3.09121		3	6.97615		14	9.20145		-1.66667	4.10961		7.33333	3.29983		21.6667	4.18994		51.3333	2.35702		57.6667
28	-0.33333	2.35702		4.66667	2.0548		136.667	8.01388		-7.33333	4.10961		7	1.63299		77.6667	7.13364		2	3.26599		1.66667	3.68179		42.6667	9.80929		-2.66667	2.35702		0.66667	8.49837		14.6667	7.93025		0	2.16025		2.66667	4.98888		23.3333	1.69967		53.6667	2.0548		62.3333
30	-0.66667	3.77124		1.33333	2.62467		160.667	4.92161		-5.66667	3.68179		4.33333	2.0548		86.3333	7.84573		0.66667	4.78423		4.33333	4.6428		42	11.225		-1.33333	2.49444		2.66667	7.71722		16.3333	7.4087		-1	1.63299		5.66667	2.86744		22.3333	3.68179		51	7.11805		64.3333
32	-3.33333	4.71405		2.66667	1.24722		193	5.09902		-5.33333	3.85861		3	1.63299		94	6.68331		-0.66667	2.62467		3	4.24264		49.3333	14.3372		-1	2.44949		2.66667	5.4365		17.6667	7.13364		-2.66667	4.6428		7.66667	4.49691		22.3333	3.39935		54.6667	4.18994		66.3333
34	-1.66667	3.09121		5.33333	1.24722		217.667	8.49837		-7.33333	4.18994		1.66667	2.62467		110	7.11805		1	3.74166		5	3.55903		51.6667	11.0252		-2.33333	2.62467		1.66667	8.34		19.3333	8.73053		0.33333	1.24722		5	4.89898		23	0.8165		54.6667	2.86744		64.6667
36	-0.33333	3.68179		5	3.74166		245	2.44949		-6.33333	2.62467		4.33333	4.71405		117.333	8.73053		1	5.09902		1.33333	4.92161		59	16.6733		-2.33333	1.88562		2.66667	8.99383		20.3333	8.80656		-0.33333	4.02768		4.66667	3.09121		28.3333	2.35702		55	2.16025		70.6667
38	0.33333	1.69967		5	2.16025		276	10.198		-6.33333	3.85861		5.66667	2.0548		129.667	9.03081		3.33333	3.85861		5.33333	2.49444		64	14.6969		-3	2.16025		1.66667	5.4365		20.3333	8.05536		-1.33333	2.86744		8.66667	3.29983		28.6667	2.0548		59	2.16025		68
40	-1	2.16025		6.33333	0.94281		307.667	16.7597		-7	3.55903		5	0.8165		146	8.64099		0.33333	3.77124		4.33333	4.49691		66.6667	17.3077		-1.33333	2.86744		5	5.71548		20	10.198		-1.66667	5.18545		7.66667	2.0548		27	2.16025		60	3.74166		70.3333
42	-2.66667	3.09121		5.33333	2.0548		335.667	14.7045		-5.33333	3.29983		6	2.16025		155	5.71548		3	2.16025		4.33333	4.18994		70.6667	16.8193		-1.33333	2.35702		3	7.48331		19.3333	10.1434		0.33333	3.29983		9.66667	6.3421		28.3333	3.39935		60.3333	3.39935		69.3333
44	-0.33333	2.49444		6	2.94392		362	15.7692		-8.33333	2.86744		4.66667	1.69967		168.667	6.12826		0.66667	3.39935		4.66667	4.10961		77	16.0624		-2	1.41421		4	9.89949		25	11.3431		-0.33333	1.88562		7	3.74166		29	1.41421		59.3333	2.62467		69.6667
46	-1.33333	2.86744		4.66667	1.69967		394.333	18.3727		-8.33333	3.29983		7	4.08248		177.333	7.4087		-0.33333	2.62467		5.66667	4.49691		81.3333	18.8739		-3	2.94392		4.66667	4.98888		24	10.6145		-0.33333	2.49444		9.33333	3.29983		32	2.16025		60.3333	1.69967		74.6667
48	-3	3.74166		7.66667	2.35702		427.333	14.6591		-8.33333	4.10961		5.66667	2.0548		196	8.28654		0.33333	2.86744		5.33333	3.39935		84.3333	17.2111		-3.33333	1.88562		7.33333	7.31817		27.3333	8.95669		-2.66667	1.88562		8.66667	5.90668		32	4.32049		61.6667	4.02768		74.3333
50	-2.33333	4.10961		6	3.26599		457.333	26.3354		-6.66667	2.49444		7	1.63299		212.333	6.2361		2.33333	4.98888		4.33333	2.62467		92.3333	18.0616		-2	2.16025		3	4.96655		25.3333	10.1434		-3.33333	2.86744		13	4.54606		36.6667	1.24722		60.6667	0.4714		75
52	-3.33333	5.4365		6	2.44949		482	20.6074		-7.33333	3.68179		7	3.26599		221.667	11.1455		0.66667	3.39935		6	2.82843		99.6667	20.0721		0	2.44949		2.66667	5.55778		30	8.52447		-1	4.96655		8	1.41421		35.6667	4.49691		65.3333	0.4714		74.6667
54	-3.33333	2.62467		5.66667	1.88562		512	26.0896		-8	6.37704		7.33333	1.24722		242.667	11.8977		2.66667	4.18994		5	4.32049		102	20.9285		-1.33333	2.35702		4.33333	7.31817		29	9.20145		-1.33333	2.62467		9	2.16025		36.3333	1.69967		63	0		77.6667
56	-1.66667	4.6428		4.33333	2.35702		542.333	31.4148		-6	3.26599		9.33333	0.4714		257.667	10.6562		1	4.32049		5.66667	2.62467		107	21.9697		0.66667	4.92161		6.33333	5.90668		32.3333	7.58654		-0.66667	2.35702		10.6667	2.86744		37	3.26599		67.3333	1.88562		78.3333
58	-2.66667	3.09121		5.66667	3.09121		566.333	36.2338		-6.66667	5.90668		7	1.63299		270.333	12.9185		-0.66667	5.18545		3.33333	2.49444		114.333	26.1958		-1.66667	2.62467		3	7.11805		34.3333	9.17727		1.66667	2.0548		9.33333	3.77124		42	5.09902		64.6667	3.09121		82
60	-1.66667	2.86744		6	3.55903		597	31.0269		-6.66667	2.86744		10	2.16025		287.667	13.3		2	2.82843		5	2.94392		118	23.5372		-2.66667	2.0548		5.66667	6.18241		32.3333	10.3387		-1	2.44949		9.33333	0.94281		41.6667	1.69967		64.6667	1.24722		82
[truncated: 3 more columns]

## Sheet: Source data for S4-S5,S11
			Repeated fluorescence tests												Data zeroing processing												Data for plotting														Repeated fluorescence tests
			FAM test of B11-B24C				FAM test of B11-B24C				FAM test of B11-B24C				FAM test of B11-B24C				FAM test of B11-B24C				FAM test of B11-B24C				None			III			III+λ								FAM test of B12-B24C				FAM test of B12-B24C				FAM test of B12-B24C
Time [s]	Temp. [°C]		None	III	III+λ		None	III	III+λ		None	III	III+λ		None	III	III+λ		None	III	III+λ		None	III	III+λ		Average value	Standard deviation		Average value	Standard deviation		Average value	Standard deviation				Time [s]	Temp. [°C]		None	III	III+λ		None	III	III+λ		None
0	30.2		193	217	204		187	253	230		216	242	242																									0	30.2		205	237	242		214	238	219		204
119.865	29.8		194	220	206		189	258	233		215	246	244																									119.865	29.8		207	238	242		218	239	219		206
239.876	30	add input	199	225	210		188	262	234		219	247	242		0	0	0		0	0	0		0	0	0		0	0		0	0		0	0				239.876	30	add input	207	242	243		217	240	223		208
621.114	29.9		235	521	601		233	634	613		259	566	613		36	296	391		45	372	379		40	319	371		40.3333	3.68179		329	31.8224		380.333	8.21922				621.114	29.9		308	412	439		332	406	375		301
740.993	30		242	1091	1073		240	1235	1169		275	1211	1196		43	866	863		52	973	935		56	964	954		50.3333	5.4365		934.333	48.4585		917.333	39.1947				740.993	30		343	833	857		376	825	749		343
860.991	30.1		246	1467	1390		252	1642	1534		284	1651	1580		47	1242	1180		64	1380	1300		65	1404	1338		58.6667	8.25967		1342	71.3863		1272.67	67.3366				860.991	30.1		367	1222	1258		404	1229	1106		371
980.989	30.1		252	1737	1608		254	1942	1785		292	1944	1860		53	1512	1398		66	1680	1551		73	1697	1618		64	8.28654		1629.67	83.4918		1522.33	92.0736				980.989	30.1		385	1529	1564		418	1542	1388		389
1100.97	30.1		259	1944	1749		257	2149	1950		296	2147	2031		60	1719	1539		69	1887	1716		77	1900	1789		68.6667	6.94422		1835.33	82.4311		1681.33	104.965				1100.97	30.1		396	1759	1805		428	1782	1612		402
1220.97	30		264	2085	1846		258	2314	2058		300	2288	2141		65	1860	1636		70	2052	1824		81	2041	1899		72	6.68331		1984.33	88.0316		1786.33	110.623				1220.97	30		403	1935	1985		435	1975	1785		414
1340.97	29.9		271	2212	1916		262	2443	2136		298	2385	2223		72	1987	1706		74	2181	1902		79	2138	1981		75	2.94392		2102	83.1905		1863	115.606				1340.97	29.9		407	2080	2149		442	2129	1899		423
1460.96	29.9		273	2297	1958		262	2547	2179		300	2461	2304		74	2072	1748		74	2285	1945		81	2214	2062		76.3333	3.29983		2190.33	88.5526		1918.33	129.569				1460.96	29.9		412	2202	2268		449	2249	2029		429
1580.97	30.1		273	2376	2006		265	2628	2211		302	2535	2322		74	2151	1796		77	2366	1977		83	2288	2080		78	3.74166		2268.33	88.8682		1951	117.391				1580.97	30.1		411	2290	2379		456	2348	2116		434
1700.96	30.1		275	2447	2028		265	2681	2231		304	2612	2372		76	2222	1818		77	2419	1997		85	2365	2130		79.3333	4.02768		2335.33	83.1157		1981.67	127.834				1700.96	30.1		413	2405	2466		461	2451	2210		440
1820.96	30		274	2508	2059		271	2755	2232		311	2667	2398		75	2283	1849		83	2493	1998		92	2420	2156		83.3333	6.94422		2398.67	87.0492		2001	125.35				1820.96	30		414	2497	2553		469	2523	2272		443
1940.95	30		272	2551	2070		271	2802	2254		312	2728	2412		73	2326	1860		83	2540	2020		93	2481	2170		83	8.16497		2449	90.2478		2016.67	126.579				1940.95	30		419	2558	2635		473	2599	2334		444
2060.94	29.9		273	2590	2079		271	2844	2261		310	2776	2446		74	2365	1869		83	2582	2027		91	2529	2204		82.6667	6.94422		2492	92.3724		2033.33	136.836				2060.94	29.9		422	2637	2702		479	2678	2401		449
2180.93	29.8		273	2633	2087		273	2901	2248		317	2850	2441		74	2408	1877		85	2639	2014		98	2603	2199		85.6667	9.80929		2550	101.479		2030	131.942				2180.93	29.8		426	2679	2781		482	2727	2442		455
2300.94	30.1		274	2668	2092		276	2912	2250		318	2892	2460		75	2443	1882		88	2650	2016		99	2645	2218		87.3333	9.80929		2579.33	96.4238		2038.67	138.105				2300.94	30.1		433	2732	2830		486	2778	2504		458
2420.93	30.1		272	2685	2081		276	2958	2245		319	2923	2448		73	2460	1871		88	2696	2011		100	2676	2206		87	11.0454		2610.67	106.85		2029.33	137.376				2420.93	30.1		432	2778	2873		486	2799	2538		464
2540.92	30.1		275	2704	2086		279	2979	2259		321	2968	2461		76	2479	1876		91	2717	2025		102	2721	2219		89.6667	10.6562		2639	113.149		2040	140.43				2540.92	30.1		436	2793	2931		490	2842	2585		468
2660.93	30		275	2733	2078		280	3016	2258		326	3023	2479		76	2508	1868		92	2754	2024		107	2776	2237		91.6667	12.6579		2679.33	121.483		2043	151.242				2660.93	30		438	2823	2958		495	2908	2644		476
2780.92	29.9		275	2734	2061		280	3041	2252		330	3049	2467		76	2509	1851		92	2779	2018		111	2802	2225		93	14.3062		2696.67	133.032		2031.33	152.976				2780.92	29.9		442	2845	2998		495	2910	2672		480
2900.89	29.9		274	2753	2031		282	3039	2255		334	3088	2447		75	2528	1821		94	2777	2021		115	2841	2205		94.6667	16.3367		2715.33	135.017		2015.67	156.813				2900.89	29.9		442	2862	3023		500	2953	2706		485
3020.88	30		277	2756	2002		282	3053	2229		335	3101	2443		78	2531	1792		94	2791	1995		116	2854	2201		96	15.5778		2725.33	139.801		1996	166.975				3020.88	30		443	2890	3044		497	2968	2727		485
3140.87	30.1		276	2770	2005		282	3071	2211		338	3118	2448		77	2545	1795		94	2809	1977		119	2871	2206		96.6667	17.2498		2741.67	141.349		1992.67	168.155				3140.87	30.1		444	2917	3058		500	2982	2756		491
3260.86	30.1		275	2770	1976		285	3093	2202		335	3138	2426		76	2545	1766		97	2831	1968		116	2891	2184		96.3333	16.3367		2755.67	150.964		1972.67	170.68				3260.86	30.1		444	2918	3095		502	2996	2793		493
3380.88	30		277	2780	1958		282	3092	2180		337	3164	2405		78	2555	1748		94	2830	1946		118	2917	2163		96.6667	16.4384		2767.33	154.286		1952.33	169.482				3380.88	30		446	2932	3100		500	3009	2802		492
3500.86	30		278	2785	1933		283	3105	2166		336	3158	2389		79	2560	1723		95	2843	1932		117	2911	2147		97	15.5778		2771.33	151.992		1934	173.103				3500.86	30		447	2933	3136		501	3042	2819		501
3620.85	29.8		277	2780	1907		284	3123	2137		337	3195	2384		78	2555	1697		96	2861	1903		118	2948	2142		97.3333	16.3571		2788	168.541		1914	181.837				3620.85	29.8		450	2954	3138		501	3040	2827		502
3740.86	29.9		277	2787	1868		283	3111	2128		336	3164	2349		78	2562	1658		95	2849	1894		117	2917	2107		96.6667	15.9652		2776	153.846		1886.33	183.384				3740.86	29.9		446	2979	3115		503	3076	2834		501
3860.84	30.1		279	2800	1843		284	3110	2079		334	3206	2328		80	2575	1633		96	2848	1845		115	2959	2086		97	14.3062		2794	161.351		1854.67	185.063				3860.84	30.1		448	2963	3154		499	3069	2862		501
3980.85	30.1		277	2785	1821		285	3116	2067		338	3211	2299		78	2560	1611		97	2854	1833		119	2964	2057		98	16.7531		2792.67	170.539		1833.67	182.079				3980.85	30.1		447	2981	3146		508	3055	2881		507
4100.85	30		277	2789	1797		284	3135	2024		336	3195	2279		78	2564	1587		96	2873	1790		117	2948	2037		97	15.9374		2795	166.187		1804.67	184.004				4100.85	30		446	2997	3154		503	3073	2898		501
			Repeated fluorescence tests												Data zeroing processing												Data for plotting														Repeated fluorescence tests
			ROX test of B11-B24C				ROX test of B11-B24C				ROX test of B11-B24C				ROX test of B11-B24C				ROX test of B11-B24C				ROX test of B11-B24C				None			III			III+λ								ROX test of B12-B24C				ROX test of B12-B24C				ROX test of B12-B24C
Time [s]	Temp. [°C]		None	III	III+λ		None	III	III+λ		None	III	III+λ		None	III	III+λ		None	III	III+λ		None	III	III+λ		Average value	Standard deviation		Average value	Standard deviation		Average value	Standard deviation				Time [s]	Temp. [°C]		None	III	III+λ		None	III	III+λ		None
0	30.2		59	75	70		65	82	78		68	78	80																									0	30.2		62	77	83		66	78	77		61
119.865	30		58	75	72		58	90	78		63	77	83																									119.865	30		63	80	84		66	77	73		59
239.876	29.9	add input	58	75	70		57	89	81		67	84	84		0	0	0		0	0	0		0	0	0		0	0		0	0		0	0				239.876	29.9	add input	65	78	84		66	80	76		58
621.114	30.1		63	84	84		67	90	95		71	92	101		5	9	14		10	1	14		4	8	17		6.33333	2.62467		6	3.55903		15	1.41421				621.114	30.1		66	83	91		68	87	87		65
740.993	30.1		61	83	94		65	92	104		72	93	113		3	8	24		8	3	23		5	9	29		5.33333	2.0548		6.66667	2.62467		25.3333	2.62467				740.993	30.1		65	85	104		67	87	87		65
860.991	30.1		63	81	107		65	92	118		68	98	123		5	6	37		8	3	37		1	14	39		4.66667	2.86744		7.66667	4.6428		37.6667	0.942809				860.991	30.1		66	84	118		69	87	110		67
980.989	30		64	82	122		67	92	138		70	96	140		6	7	52		10	3	57		3	12	56		6.33333	2.86744		7.33333	3.68179		55	2.16025				980.989	30		65	84	153		69	85	125		64
1100.97	29.9		62	88	153		67	96	158		72	95	157		4	13	83		10	7	77		5	11	73		6.33333	2.62467		10.3333	2.49444		77.6667	4.10961				1100.97	29.9		65	84	192		65	89	150		62
1220.97	30.1		62	85	181		64	96	192		71	93	188		4	10	111		7	7	111		4	9	104		5	1.41421		8.66667	1.24722		108.667	3.29983				1220.97	30.1		63	87	244		68	90	189		63
1340.97	30.1		65	88	223		67	95	233		69	95	219		7	13	153		10	6	152		2	11	135		6.33333	3.29983		10	2.94392		146.667	8.25967				1340.97	30.1		61	87	305		67	88	237		66
1460.96	30.1		66	88	266		67	95	284		70	96	257		8	13	196		10	6	203		3	12	173		7	2.94392		10.3333	3.09121		190.667	12.8149				1460.96	30.1		63	84	381		68	94	280		67
1580.97	30.1		66	88	316		70	96	343		71	96	312		8	13	246		13	7	262		4	12	228		8.33333	3.68179		10.6667	2.62467		245.333	13.8884				1580.97	30.1		64	91	450		68	87	354		66
1700.96	29.9		64	95	377		68	96	406		70	94	359		6	20	307		11	7	325		3	10	275		6.66667	3.29983		12.3333	5.55778		302.333	20.6774				1700.96	29.9		65	88	536		71	93	398		66
1820.96	29.9		68	94	445		69	102	477		72	96	424		10	19	375		12	13	396		5	12	340		9	2.94392		14.6667	3.09121		370.333	23.0988				1820.96	29.9		67	94	626		73	95	468		68
1940.95	30.1		67	95	504		68	102	524		73	101	489		9	20	434		11	13	443		6	17	405		8.66667	2.0548		16.6667	2.86744		427.333	16.2138				1940.95	30.1		67	97	708		71	95	545		70
2060.94	30.1		70	93	564		72	103	599		75	101	548		12	18	494		15	14	518		8	17	464		11.6667	2.86744		16.3333	1.69967		492	22.0907				2060.94	30.1		67	94	788		70	96	608		69
2180.93	30.1		65	97	627		71	106	667		74	100	608		7	22	557		14	17	586		7	16	524		9.33333	3.29983		18.3333	2.62467		555.667	25.3289				2180.93	30.1		65	97	876		71	94	672		67
2300.94	30.1		69	100	693		75	104	720		73	106	686		11	25	623		18	15	639		6	22	602		11.6667	4.92161		20.6667	4.18994		621.333	15.1511				2300.94	30.1		68	96	959		71	96	728		71
2420.93	30		67	96	756		72	106	802		76	100	754		9	21	686		15	17	721		9	16	670		11	2.82843		18	2.16025		692.333	21.2968				2420.93	30		71	97	1039		76	96	797		74
2540.92	29.9		65	105	833		74	103	886		77	105	812		7	30	763		17	14	805		10	21	728		11.3333	4.18994		21.6667	6.54896		765.333	31.4784				2540.92	29.9		70	97	1114		68	100	865		72
2660.93	30.1		70	94	890		71	108	937		78	108	874		12	19	820		14	19	856		11	24	790		12.3333	1.24722		20.6667	2.35702		822	26.9815				2660.93	30.1		70	100	1200		77	97	938		74
2780.92	30.1		68	101	946		74	108	1003		74	109	959		10	26	876		17	19	922		7	25	875		11.3333	4.18994		23.3333	3.09121		891	21.9241				2780.92	30.1		70	105	1262		75	101	996		77
2900.89	30.1		71	97	1000		75	106	1058		78	108	1011		13	22	930		18	17	977		11	24	927		14	2.94392		21	2.94392		944.667	22.8959				2900.89	30.1		71	100	1328		78	98	1064		73
3020.88	30.1		67	99	1064		75	107	1122		80	110	1074		9	24	994		18	18	1041		13	26	990		13.3333	3.68179		22.6667	3.39935		1008.33	23.1565				3020.88	30.1		71	102	1387		75	101	1113		76
3140.87	30.1		72	101	1128		74	109	1190		78	109	1129		14	26	1058		17	20	1109		11	25	1045		14	2.44949		23.6667	2.62467		1070.67	27.6204				3140.87	30.1		72	101	1452		78	102	1181		78
3260.86	29.9		71	97	1166		75	113	1252		80	113	1188		13	22	1096		18	24	1171		13	29	1104		14.6667	2.35702		25	2.94392		1123.67	33.6287				3260.86	29.9		69	102	1525		74	102	1224		74
3380.88	30		70	99	1218		74	108	1314		82	110	1265		12	24	1148		17	19	1233		15	26	1181		14.6667	2.0548		23	2.94392		1187.33	34.9889				3380.88	30		71	104	1585		76	100	1283		75
3500.86	30.1		70	102	1272		71	109	1379		79	109	1317		12	27	1202		14	20	1298		12	25	1233		12.6667	0.942809		24	2.94392		1244.33	40.0028				3500.86	30.1		72	102	1619		77	101	1316		75
3620.85	30.1		70	101	1326		77	112	1414		82	111	1369		12	26	1256		20	23	1333		15	27	1285		15.6667	3.29983		25.3333	1.69967		1291.33	31.7525				3620.85	30.1		72	104	1683		76	103	1381		77
3740.86	30.1		70	98	1366		72	108	1483		80	114	1416		12	23	1296		15	19	1402		13	30	1332		13.3333	1.24722		24	4.54606		1343.33	44.0101				3740.86	30.1		74	102	1731		79	103	1427		80
3860.84	30.1		68	100	1395		75	108	1525		80	112	1483		10	25	1325		18	19	1444		13	28	1399		13.6667	3.29983		24	3.74166		1389.33	49.0601				3860.84	30.1		72	107	1755		77	104	1461		79
3980.85	29.9		70	104	1444		73	111	1583		81	110	1544		12	29	1374		16	22	1502		14	26	1460		14	1.63299		25.6667	2.86744		1445.33	53.275				3980.85	29.9		72	104	1812		75	108	1509		80
4100.85	30.1		70	103	1492		77	114	1625		82	111	1599		12	28	1422		20	25	1544		15	27	1515		15.6667	3.29983		26.6667	1.24722		1493.67	52.0406				4100.85	30.1		73	104	1863		78	106	1550		79
			Repeated fluorescence tests												Data zeroing processing												Data for plotting														Repeated fluorescence tests
			FAM test of B11-B24G				FAM test of B11-B24G				FAM test of B11-B24G				FAM test of B11-B24G				FAM test of B11-B24G				FAM test of B11-B24G				None			III			III+λ								FAM test of B12-B24G				FAM test of B12-B24G				FAM test of B12-B24G
Time [s]	Temp. [°C]		None	III	III+λ		None	III	III+λ		None	III	III+λ		None	III	III+λ		None	III	III+λ		None	III	III+λ		Average value	Standard deviation		Average value	Standard deviation		Average value	Standard deviation				Time [s]	Temp. [°C]		None	III	III+λ		None	III	III+λ		None
0	30.1		170	208	192		196	235	235		217	256	243																									0	30.1		207	236	230		203	239	214		226
119.893	30		179	212	195		202	241	240		226	260	248																									119.893	30		216	240	234		208	241	219		234
239.9	30	add input	185	218	198		205	243	243		228	263	250		0	0	0		0	0	0		0	0	0		0	0		0	0		0	0				239.9	30	add input	219	244	236		210	245	221		238
644.856	30.1		291	924	818		311	925	905		340	1070	864		106	706	620		106	682	662		112	807	614		108	2.82843		731.667	54.1623		632	21.3542				644.856	30.1		332	697	734		323	678	652		368
764.734	30		319	1333	1164		336	1387	1321		366	1554	1297		134	1115	966		131	1144	1078		138	1291	1047		134.333	2.86744		1183.33	77.0469		1030.33	47.2182				764.734	30		375	1067	1099		367	1033	1022		420
884.726	29.8		330	1634	1418		352	1717	1625		388	1907	1601		145	1416	1220		147	1474	1382		160	1644	1351		150.667	6.64998		1511.33	96.7517		1317.67	70.2108				884.726	29.8		396	1370	1409		393	1323	1333		448
1004.74	30		339	1850	1612		364	1967	1848		406	2182	1830		154	1632	1414		159	1724	1605		178	1919	1580		163.667	10.3387		1758.33	119.656		1533	84.7624				1004.74	30		423	1642	1685		406	1585	1602		474
1124.72	30.2		346	2040	1703		377	2152	1929		418	2352	1986		161	1822	1505		172	1909	1686		190	2089	1736		174.333	11.9536		1940	111.185		1642.33	99.2315				1124.72	30.2		433	1835	1876		412	1776	1792		487
1244.71	30.1		351	2191	1782		381	2249	2074		426	2502	2099		166	1973	1584		176	2006	1831		198	2239	1849		180	13.3666		2072.67	118.384		1754.67	120.903				1244.71	30.1		433	2031	2071		419	1942	1967		503
1364.71	30.1		360	2330	1840		383	2358	2150		431	2622	2173		175	2112	1642		178	2115	1907		203	2359	1923		185.333	12.5521		2195.33	115.736		1824	128.859				1364.71	30.1		455	2193	2210		427	2075	2092		509
1484.69	29.9		364	2436	1855		387	2422	2198		443	2719	2244		179	2218	1657		182	2179	1955		215	2456	1994		192	16.3095		2284.33	122.426		1868.67	150.515				1484.69	29.9		467	2321	2332		429	2180	2194		519
1604.68	29.8		368	2514	1878		388	2490	2225		441	2836	2289		183	2296	1680		183	2247	1982		213	2573	2039		193	14.1421		2372	143.529		1900.33	157.527				1604.68	29.8		476	2452	2450		434	2292	2265		531
1724.69	29.9		369	2574	1896		386	2532	2242		447	2894	2313		184	2356	1698		181	2289	1999		219	2631	2063		194.667	17.2498		2425.33	147.978		1920	159.137				1724.69	29.9		484	2556	2531		444	2373	2323		541
1844.67	30.1		375	2649	1915		390	2576	2292		456	2967	2325		190	2431	1717		185	2333	2049		228	2704	2075		201	19.2007		2489.33	156.976		1947	162.981				1844.67	30.1		493	2642	2625		449	2436	2399		548
1964.67	30.1		376	2696	1927		399	2611	2294		457	3038	2351		191	2478	1729		194	2368	2051		229	2775	2101		204.667	17.2498		2540.33	171.904		1960.33	164.846				1964.67	30.1		504	2724	2705		456	2534	2451		556
2084.67	30.1		380	2736	1944		400	2707	2302		463	3105	2348		195	2518	1746		195	2464	2059		235	2842	2098		208.333	18.8562		2608	166.925		1967.67	157.549				2084.67	30.1		508	2827	2801		461	2609	2509		565
2204.66	30		382	2771	1922		403	2744	2317		475	3172	2357		197	2553	1724		198	2501	2074		247	2909	2107		214	23.3381		2654.33	181.324		1968.33	173.294				2204.66	30		517	2886	2863		469	2683	2615		568
2324.66	29.9		386	2805	1920		410	2800	2310		473	3230	2359		201	2587	1722		205	2557	2067		245	2967	2109		217	19.8662		2703.67	186.607		1966	173.384				2324.66	29.9		523	2924	2912		474	2756	2629		573
2444.64	29.7		386	2804	1907		412	2836	2301		478	3287	2359		201	2586	1709		207	2593	2058		250	3024	2109		219.333	21.8225		2734.33	204.845		1958.67	177.765				2444.64	29.7		519	2959	2960		477	2794	2676		581
2564.63	30.1		390	2848	1911		415	2892	2298		482	3326	2361		205	2630	1713		210	2649	2055		254	3063	2111		223	22.0151		2780.67	199.79		1959.67	175.912				2564.63	30.1		532	3008	3065		480	2858	2736		581
2684.64	30.1		391	2868	1887		418	2934	2280		490	3357	2335		206	2650	1689		213	2691	2037		262	3094	2085		227	24.9132		2811.67	200.34		1937	176.454				2684.64	30.1		536	3063	3077		482	2903	2777		588
2804.63	30.1		394	2860	1875		416	2943	2275		487	3397	2336		209	2642	1677		211	2700	2032		259	3134	2086		226.333	23.1132		2825.33	219.541		1931.67	181.421				2804.63	30.1		528	3079	3105		487	2967	2817		587
2924.61	30		396	2899	1857		421	2985	2252		492	3411	2329		211	2681	1659		216	2742	2009		264	3148	2079		230.333	23.8933		2857	207.27		1915.67	183.727				2924.61	30		539	3103	3179		490	2975	2847		587
3044.62	29.9		400	2906	1828		423	3018	2249		492	3450	2326		215	2688	1630		218	2775	2006		264	3187	2076		232.333	22.4252		2883.33	217.642		1904	195.843				3044.62	29.9		538	3126	3196		490	3007	2898		588
3164.6	29.8		400	2900	1805		422	3034	2222		489	3467	2307		215	2682	1607		217	2791	1979		261	3204	2057		231	21.2289		2892.33	224.829		1881	196.347				3164.6	29.8		537	3156	3205		490	3027	2912		587
3284.59	30.1		400	2911	1778		422	3044	2199		494	3490	2298		215	2693	1580		217	2801	1956		266	3227	2048		232.667	23.5844		2907	230.53		1861.33	202.447				3284.59	30.1		537	3191	3243		492	3089	2952		588
3404.6	30.1		402	2928	1759		424	3079	2185		491	3510	2306		217	2710	1561		219	2836	1942		263	3247	2056		233	21.2289		2931	229.29		1853	211.655				3404.6	30.1		539	3217	3269		493	3098	2966		589
3524.59	30.1		403	2984	1714		424	3089	2165		497	3506	2267		218	2766	1516		219	2846	1922		269	3243	2017		235.333	23.8094		2951.67	208.577		1818.33	217.271				3524.59	30.1		540	3213	3280		497	3131	3000		590
3644.58	30		399	2913	1679		426	3101	2111		491	3484	2233		214	2695	1481		221	2858	1868		263	3221	1983		232.667	21.6384		2924.67	219.852		1777.33	214.734				3644.58	30		532	3196	3249		492	3136	3012		585
3764.59	29.9		401	2944	1660		422	3098	2088		494	3535	2230		216	2726	1462		217	2855	1845		266	3272	1980		233	23.3381		2951	233.011		1762.33	219.403				3764.59	29.9		540	3229	3303		491	3156	3017		589
3884.58	29.8		398	2934	1620		422	3100	2057		493	3541	2208		213	2716	1422		217	2857	1814		265	3278	1958		231.667	23.6267		2950.33	238.739		1731.33	226.494				3884.58	29.8		529	3219	3288		491	3150	3007		586
4004.57	30		405	2941	1610		426	3141	2026		496	3524	2201		220	2723	1412		221	2898	1783		268	3261	1951		236.333	22.3954		2960.67	224.063		1715.33	225.188				4004.57	30		536	3243	3325		494	3176	3056		588
4124.57	30.1		404	2961	1572		425	3149	2007		499	3574	2194		219	2743	1374		220	2906	1764		271	3311	1944		236.667	24.2808		2986.67	238.797		1694	237.908				4124.57	30.1		542	3249	3331		494	3177	3057		594
			Repeated fluorescence tests												Data zeroing processing												Data for plotting														Repeated fluorescence tests
			ROX test of B11-B24G				ROX test of B11-B24G				ROX test of B11-B24G				ROX test of B11-B24G				ROX test of B11-B24G				ROX test of B11-B24G				None			III			III+λ								ROX test of B12-B24G				ROX test of B12-B24G				ROX test of B12-B24G
Time [s]	Temp. [°C]		None	III	III+λ		None	III	III+λ		None	III	III+λ		None	III	III+λ		None	III	III+λ		None	III	III+λ		Average value	Standard deviation		Average value	Standard deviation		Average value	Standard deviation				Time [s]	Temp. [°C]		None	III	III+λ		None	III	III+λ		None
0	30		58	75	74		59	82	79		67	91	84																									0	30		64	78	77		65	79	71		71
119.893	29.8		53	76	72		59	82	80		70	90	89																									119.893	29.8		67	81	79		63	83	77		68
239.9	29.8	add input	58	79	70		59	85	87		69	90	85		0	0	0		0	0	0		0	0	0		0	0		0	0		0	0				239.9	29.8	add input	64	83	82		65	81	72		71
644.856	30.1		62	87	424		67	94	430		72	99	341		4	8	354		8	9	343		3	9	256		5	2.16025		8.66667	0.471405		317.667	43.8356				644.856	30.1		63	86	306		70	88	255		72
764.734	30.2		60	84	795		64	94	858		71	98	707		2	5	725		5	9	771		2	8	622		3	1.41421		7.33333	1.69967		706	62.295				764.734	30.2		63	87	698		65	88	592		74
884.726	30.2		64	86	1113		65	91	1214		75	99	1076		6	7	1043		6	6	1127		6	9	991		6	0		7.33333	1.24722		1053.67	56.0317				884.726	30.2		65	84	1083		64	91	948		74
1004.74	30.1		61	89	1335		66	90	1485		74	98	1358		3	10	1265		7	5	1398		5	8	1273		5	1.63299		7.66667	2.0548		1312	60.8988				1004.74	30.1		62	88	1380		64	88	1262		71
1124.72	30.1		63	87	1515		64	94	1712		69	99	1574		5	8	1445		5	9	1625		0	9	1489		3.33333	2.35702		8.66667	0.471405		1519.67	76.6174				1124.72	30.1		63	86	1639		61	89	1470		71
1244.71	29.9		63	90	1603		63	93	1857		72	99	1745		5	11	1533		4	8	1770		3	9	1660		4	0.816497		9.33333	1.24722		1654.33	96.8378				1244.71	29.9		67	89	1825		60	92	1680		75
1364.71	29.9		62	91	1714		67	90	1933		72	97	1880		4	12	1644		8	5	1846		3	7	1795		5	2.16025		8	2.94392		1761.67	85.7684				1364.71	29.9		63	90	1950		59	94	1793		69
1484.69	30.2		62	91	1791		63	91	2075		71	102	1995		4	12	1721		4	6	1988		2	12	1910		3.33333	0.942809		10	2.82843		1873	112.098				1484.69	30.2		66	97	2057		61	91	1911		75
1604.68	30.1		67	94	1826		64	92	2114		71	104	2074		9	15	1756		5	7	2027		2	14	1989		5.33333	2.86744		12	3.55903		1924	119.803				1604.68	30.1		66	97	2159		65	94	1985		73
1724.69	30.1		61	100	1893		67	92	2176		71	104	2128		3	21	1823		8	7	2089		2	14	2043		4.33333	2.62467		14	5.71548		1985	116.08				1724.69	30.1		68	99	2237		61	91	2044		71
1844.67	30.1		65	98	1940		65	92	2252		72	103	2183		7	19	1870		6	7	2165		3	13	2098		5.33333	1.69967		13	4.89898		2044.33	126.27				1844.67	30.1		69	100	2324		61	93	2098		74
1964.67	29.9		65	95	2002		67	95	2308		72	106	2251		7	16	1932		8	10	2221		3	16	2166		6	2.16025		14	2.82843		2106.33	125.301				1964.67	29.9		68	100	2407		67	94	2164		73
2084.67	29.9		63	99	2018		66	95	2347		73	108	2247		5	20	1948		7	10	2260		4	18	2162		5.33333	1.24722		16	4.32049		2123.33	130.275				2084.67	29.9		66	101	2480		66	98	2192		76
2204.66	30.2		65	96	2077		68	96	2391		74	110	2295		7	17	2007		9	11	2304		5	20	2210		7	1.63299		16	3.74166		2173.67	123.942				2204.66	30.2		69	100	2540		64	102	2295		75
2324.66	30.2		65	101	2141		68	99	2448		76	115	2351		7	22	2071		9	14	2361		7	25	2266		7.66667	0.942809		20.3333	4.6428		2232.67	120.715				2324.66	30.2		69	105	2589		66	103	2309		77
2444.64	30.1		65	103	2164		66	100	2484		74	112	2387		7	24	2094		7	15	2397		5	22	2302		6.33333	0.942809		20.3333	3.85861		2264.33	126.534				2444.64	30.1		68	103	2648		67	100	2368		76
2564.63	30.1		65	98	2198		65	97	2545		77	110	2420		7	19	2128		6	12	2458		8	20	2335		7	0.816497		17	3.55903		2307	136.169				2564.63	30.1		72	108	2701		65	107	2425		76
2684.64	30		67	98	2252		65	99	2555		77	110	2456		9	19	2182		6	14	2468		8	20	2371		7.66667	1.24722		17.6667	2.62467		2340.33	118.756				2684.64	30		73	103	2774		66	101	2464		79
2804.63	29.9		67	102	2272		69	104	2605		79	113	2468		9	23	2202		10	19	2518		10	23	2383		9.66667	0.471405		21.6667	1.88562		2367.67	129.461				2804.63	29.9		69	107	2790		67	104	2486		79
2924.61	30.1		68	98	2300		70	106	2637		80	119	2477		10	19	2230		11	21	2550		11	29	2392		10.6667	0.471405		23	4.32049		2390.67	130.643				2924.61	30.1		70	108	2830		70	103	2522		78
3044.62	30.2		67	101	2307		66	99	2653		78	112	2518		9	22	2237		7	14	2566		9	22	2433		8.33333	0.942809		19.3333	3.77124		2412	135.132				3044.62	30.2		72	105	2869		69	104	2545		76
3164.6	30.2		66	100	2361		68	101	2667		78	117	2523		8	21	2291		9	16	2580		9	27	2438		8.66667	0.471405		21.3333	4.49691		2436.33	117.99				3164.6	30.2		73	109	2881		69	103	2567		80
3284.59	30.1		67	102	2366		70	104	2700		78	118	2559		9	23	2296		11	19	2613		9	28	2474		9.66667	0.942809		23.3333	3.68179		2461	129.741				3284.59	30.1		72	108	2893		67	107	2596		81
3404.6	30		67	102	2385		71	104	2751		76	114	2585		9	23	2315		12	19	2664		7	24	2500		9.33333	2.0548		22	2.16025		2493	142.565				3404.6	30		73	106	2924		64	107	2608		82
3524.59	29.9		70	103	2399		71	103	2756		75	119	2593		12	24	2329		12	18	2669		6	29	2508		10	2.82843		23.6667	4.49691		2502	138.869				3524.59	29.9		71	107	2961		67	107	2667		75
3644.58	30.1		68	101	2404		67	103	2750		79	119	2616		10	22	2334		8	18	2663		10	29	2531		9.33333	0.942809		23	4.54606		2509.33	135.185				3644.58	30.1		73	106	2942		69	105	2668		81
3764.59	30.2		67	103	2396		70	107	2793		79	120	2618		9	24	2326		11	22	2706		10	30	2533		10	0.816497		25.3333	3.39935		2521.67	155.341				3764.59	30.2		72	110	2970		68	108	2692		81
3884.58	30.1		67	99	2419		67	108	2805		77	119	2648		9	20	2349		8	23	2718		8	29	2563		8.33333	0.471405		24	3.74166		2543.33	151.284				3884.58	30.1		71	108	3004		66	111	2685		75
4004.57	30.1		70	102	2440		69	111	2819		83	116	2678		12	23	2370		10	26	2732		14	26	2593		12	1.63299		25	1.41421		2565	149.106				4004.57	30.1		75	110	2982		68	106	2700		75
4124.57	30.1		72	102	2457		70	107	2823		80	116	2680		14	23	2387		11	22	2736		11	26	2595		12	1.41421		23.6667	1.69967		2572.67	143.351				4124.57	30.1		72	111	3030		68	111	2734		79
			Repeated fluorescence tests												Data zeroing processing												Data for plotting														Repeated fluorescence tests
			FAM test of B11-B25C				FAM test of B11-B25C				FAM test of B11-B25C				FAM test of B11-B25C				FAM test of B11-B25C				FAM test of B11-B25C				None			III			III+λ								FAM test of B12-B25C				FAM test of B12-B25C				FAM test of B12-B25C
Time [s]	Temp. [°C]		None	III	III+λ		None	III	III+λ		None	III	III+λ		None	III	III+λ		None	III	III+λ		None	III	III+λ		Average value	Standard deviation		Average value	Standard deviation		Average value	Standard deviation				Time [s]	Temp. [°C]		None	III	III+λ		None	III	III+λ		None
0	30.2		176	192	191		193	220	231		206	242	231																									0	30.2		194	224	238		188	219	227		199
119.895	30		182	196	198		197	225	236		211	246	233																									119.895	30		201	229	241		194	226	232		205
239.894	30	add input	183	203	199		199	225	236		212	246	235		0	0	0		0	0	0		0	0	0		0	0		0	0		0	0				239.894	30	add input	205	231	244		193	227	236		211
639.376	30.1		264	782	784		292	858	905		295	931	851		81	579	585		93	633	669		83	685	616		85.6667	5.24934		632.333	43.2769		623.333	34.6827				639.376	30.1		335	601	605		313	593	570		337
759.271	29.8		288	1189	1138		318	1291	1319		324	1425	1290		105	986	939		119	1066	1083		112	1179	1055		112	5.71548		1077	79.1749		1025.67	62.3396				759.271	29.8		378	952	963		360	972	939		383
879.276	29.8		304	1551	1400		334	1606	1627		341	1775	1600		121	1348	1201		135	1381	1391		129	1529	1365		128.333	5.73488		1419.33	78.7076		1319	84.111				879.276	29.8		408	1246	1268		389	1259	1244		411
999.259	30.2		313	1812	1588		347	1835	1840		355	2030	1821		130	1609	1389		148	1610	1604		143	1784	1586		140.333	7.58654		1667.67	82.2611		1526.33	97.387				999.259	30.2		428	1484	1513		410	1517	1490		440
1119.26	30.1		321	1995	1716		353	1995	1996		367	2212	1973		138	1792	1517		154	1770	1760		155	1966	1738		149	7.78888		1842.67	87.6711		1671.67	109.734				1119.26	30.1		444	1689	1738		420	1695	1670		455
1239.26	30		327	2140	1799		362	2116	2111		374	2346	2090		144	1937	1600		163	1891	1875		162	2100	1855		156.333	8.73053		1976	89.6698		1776.67	125.189				1239.26	30		457	1848	1904		427	1868	1821		462
1359.24	30		335	2238	1847		365	2215	2183		372	2439	2177		152	2035	1648		166	1990	1947		160	2193	1942		159.333	5.73488		2072.67	87.0492		1845.67	139.786				1359.24	30		468	1997	2054		437	1974	1914		465
1479.24	29.8		346	2300	1898		371	2272	2218		382	2534	2244		163	2097	1699		172	2047	1982		170	2288	2009		168.333	3.85861		2144	103.849		1896.67	140.205				1479.24	29.8		480	2124	2189		440	2069	2053		469
1599.25	29.8		351	2382	1935		372	2338	2267		384	2619	2284		168	2179	1736		173	2113	2031		172	2373	2049		171	2.16025		2221.67	110.349		1938.67	143.495				1599.25	29.8		488	2224	2332		448	2132	2118		479
1719.23	30.1		354	2435	1971		374	2406	2314		387	2683	2331		171	2232	1772		175	2181	2078		175	2437	2096		173.667	1.88562		2283.33	110.636		1982	148.674				1719.23	30.1		498	2346	2406		450	2188	2197		480
1839.23	30.1		359	2480	1990		375	2497	2316		390	2727	2357		176	2277	1791		176	2272	2080		178	2481	2122		176.667	0.942809		2343.33	97.3664		1997.67	147.138				1839.23	30.1		508	2444	2505		454	2253	2268		484
1959.23	30		358	2496	2011		376	2552	2344		388	2781	2383		175	2293	1812		177	2327	2108		176	2535	2148		176	0.816497		2385	106.97		2022.67	149.856				1959.23	30		516	2531	2592		459	2296	2319		489
2079.22	30		362	2545	2029		373	2608	2356		391	2826	2418		179	2342	1830		174	2383	2120		179	2580	2183		177.333	2.35702		2435	103.888		2044.33	153.723				2079.22	30		519	2602	2645		463	2359	2374		491
2199.21	29.9		362	2560	2037		376	2652	2355		390	2831	2403		179	2357	1838		177	2427	2119		178	2585	2168		178	0.816497		2456.33	95.3636		2041.67	145.397				2199.21	29.9		524	2656	2713		472	2396	2424		503
2319.21	29.8		363	2592	2078		380	2708	2359		395	2859	2429		180	2389	1879		181	2483	2123		183	2613	2194		181.333	1.24722		2495	91.8404		2065.33	134.908				2319.21	29.8		528	2746	2763		477	2455	2485		506
2439.2	30.1		362	2591	2087		379	2746	2363		394	2880	2418		179	2388	1888		180	2521	2127		182	2634	2183		180.333	1.24722		2514.33	100.54		2066	127.924				2439.2	30.1		533	2775	2797		482	2494	2533		518
2559.18	30.1		363	2631	2102		377	2781	2365		398	2915	2421		180	2428	1903		178	2556	2129		186	2669	2186		181.333	3.39935		2551	98.4513		2072.67	122.208				2559.18	30.1		536	2795	2851		479	2541	2575		522
2679.17	30.1		366	2639	2137		380	2789	2364		403	2940	2410		183	2436	1938		181	2564	2128		191	2694	2175		185	4.32049		2564.67	105.329		2080.33	102.458				2679.17	30.1		536	2829	2866		482	2601	2629		527
2799.16	30		368	2672	2125		379	2824	2384		400	2960	2404		185	2469	1926		180	2599	2148		188	2714	2169		184.333	3.29983		2594	100.083		2081	109.936				2799.16	30		539	2864	2912		481	2649	2649		531
2919.16	29.9		367	2719	2127		384	2837	2371		398	2980	2375		184	2516	1928		185	2612	2135		186	2734	2140		185	0.816497		2620.67	89.2089		2067.67	98.7803				2919.16	29.9		544	2900	2917		486	2676	2681		530
3039.16	29.7		364	2681	2119		388	2850	2365		399	2979	2373		181	2478	1920		189	2625	2129		187	2733	2138		185.667	3.39935		2612	104.508		2062.33	100.712				3039.16	29.7		541	2912	2937		490	2734	2689		532
3159.15	30		367	2691	2122		392	2868	2376		400	2990	2378		184	2488	1923		193	2643	2140		188	2744	2143		188.333	3.68179		2625	105.284		2068.67	103.009				3159.15	30		548	2937	2977		497	2758	2733		540
3279.15	30.2		365	2698	2115		395	2885	2372		399	3010	2358		182	2495	1916		196	2660	2136		187	2764	2123		188.333	5.79272		2639.67	110.756		2058.33	100.785				3279.15	30.2		543	2949	2977		497	2796	2763		536
3399.14	30.1		364	2713	2111		397	2887	2372		404	2999	2322		181	2510	1912		198	2662	2136		192	2753	2087		190.333	7.03957		2641.67	100.241		2045	96.1492				3399.14	30.1		544	2993	2999		495	2829	2795		539
3519.13	30		368	2715	2095		399	2891	2373		402	3007	2315		185	2512	1896		200	2666	2137		190	2761	2080		191.667	6.2361		2646.33	102.601		2037.67	102.841				3519.13	30		543	2973	2984		501	2862	2793		541
3639.14	30		365	2744	2082		403	2923	2366		407	3018	2283		182	2541	1883		204	2698	2130		195	2772	2048		193.667	9.03081		2670.33	96.3131		2020.33	102.718				3639.14	30		546	3002	2987		500	2868	2813		538
3759.13	29.8		364	2734	2062		404	2935	2375		405	3031	2248		181	2531	1863		205	2710	2139		193	2785	2013		193	9.79796		2675.33	106.553		2005	112.818				3759.13	29.8		544	3022	3025		502	2882	2858		539
3879.11	29.9		363	2746	2046		405	2928	2350		401	3050	2214		180	2543	1847		206	2703	2114		189	2804	1979		191.667	10.7806		2683.33	107.456		1980	109.005				3879.11	29.9		547	3011	3032		503	2906	2855		542
3999.12	30.1		367	2727	2031		409	2927	2360		406	3039	2206		184	2524	1832		210	2702	2124		194	2793	1971		196	10.7083		2673	111.717		1975.67	119.254				3999.12	30.1		551	3011	3035		495	2899	2875		541
4119.12	30.1		367	2760	2029		411	2954	2371		405	3047	2193		184	2557	1830		212	2729	2135		193	2801	1958		196.333	11.6714		2695.67	102.363		1974.33	125.05				4119.12	30.1		547	3045	3059		504	2954	2908		546
			Repeated fluorescence tests												Data zeroing processing												Data for plotting														Repeated fluorescence tests
			ROX test of B11-B25C				ROX test of B11-B25C				ROX test of B11-B25C				ROX test of B11-B25C				ROX test of B11-B25C				ROX test of B11-B25C				None			III			III+λ								ROX test of B12-B25C				ROX test of B12-B25C				ROX test of B12-B25C
Time [s]	Temp. [°C]		None	III	III+λ		None	III	III+λ		None	III	III+λ		None	III	III+λ		None	III	III+λ		None	III	III+λ		Average value	Standard deviation		Average value	Standard deviation		Average value	Standard deviation				Time [s]	Temp. [°C]		None	III	III+λ		None	III	III+λ		None
0	30.1		55	71	65		60	77	81		63	85	76																									0	30.1		62	75	81		61	76	78		63
119.895	29.9		54	74	66		61	79	81		69	89	80																									119.895	29.9		63	78	85		60	75	83		62
239.894	29.8	add input	59	77	68		61	81	80		65	90	81		0	0	0		0	0	0		0	0	0		0	0		0	0		0	0				239.894	29.8	add input	62	80	82		63	76	79		65
639.376	30.2		63	80	82		64	85	93		65	92	90		4	3	14		3	4	13		0	2	9		2.33333	1.69967		3	0.816497		12	2.16025				639.376	30.2		62	81	85		62	80	89		65
759.271	30.1		61	80	88		64	86	105		66	92	102		2	3	20		3	5	25		1	2	21		2	0.816497		3.33333	1.24722		22	2.16025				759.271	30.1		62	78	90		60	83	94		64
879.276	30.1		62	82	97		63	87	115		67	95	111		3	5	29		2	6	35		2	5	30		2.33333	0.471405		5.33333	0.471405		31.3333	2.62467				879.276	30.1		62	82	100		61	86	99		67
999.259	30.1		64	84	106		61	87	117		70	92	126		5	7	38		0	6	37		5	2	45		3.33333	2.35702		5	2.16025		40	3.55903				999.259	30.1		62	80	108		64	85	107		67
1119.26	29.8		59	85	114		64	89	134		67	94	133		0	8	46		3	8	54		2	4	52		1.66667	1.24722		6.66667	1.88562		50.6667	3.39935				1119.26	29.8		65	82	118		65	80	116		64
1239.26	29.8		60	91	124		65	85	142		70	94	146		1	14	56		4	4	62		5	4	65		3.33333	1.69967		7.33333	4.71405		61	3.74166				1239.26	29.8		63	85	133		62	86	126		64
1359.24	30.2		62	92	136		66	85	154		72	97	164		3	15	68		5	4	74		7	7	83		5	1.63299		8.66667	4.6428		75	6.16441				1359.24	30.2		64	85	141		62	84	134		64
1479.24	30.1		64	88	149		67	90	172		67	94	179		5	11	81		6	9	92		2	4	98		4.33333	1.69967		8	2.94392		90.3333	7.03957				1479.24	30.1		67	92	155		61	84	147		62
1599.25	30.1		60	91	158		61	88	180		65	94	192		1	14	90		0	7	100		0	4	111		0.333333	0.471405		8.33333	4.18994		100.333	8.57645				1599.25	30.1		67	89	170		60	83	156		64
1719.23	30.1		63	89	176		59	89	193		69	98	217		4	12	108		-2	8	113		4	8	136		2	2.82843		9.33333	1.88562		119	12.1929				1719.23	30.1		66	91	183		62	84	167		61
1839.23	29.9		65	90	192		65	89	215		67	99	240		6	13	124		4	8	135		2	9	159		4	1.63299		10	2.16025		139.333	14.6135				1839.23	29.9		68	92	193		65	84	183		63
1959.23	29.9		59	91	208		62	92	227		65	99	258		0	14	140		1	11	147		0	9	177		0.333333	0.471405		11.3333	2.0548		154.667	16.0485				1959.23	29.9		70	94	215		63	82	201		64
2079.22	30.1		65	96	225		64	91	246		68	101	270		6	19	157		3	10	166		3	11	189		4	1.41421		13.3333	4.02768		170.667	13.4743				2079.22	30.1		71	96	228		63	83	211		67
2199.21	30.1		66	92	247		67	93	253		68	97	299		7	15	179		6	12	173		3	7	218		5.33333	1.69967		11.3333	3.29983		190	19.9499				2199.21	30.1		68	97	248		62	85	228		65
2319.21	30.1		67	90	263		67	93	274		67	102	330		8	13	195		6	12	194		2	12	249		5.33333	2.49444		12.3333	0.471405		212.667	25.6948				2319.21	30.1		68	96	259		64	88	240		65
2439.2	30.1		65	92	294		64	98	297		67	100	355		6	15	226		3	17	217		2	10	274		3.66667	1.69967		14	2.94392		239	25.02				2439.2	30.1		72	102	275		64	90	256		65
2559.18	30		63	97	313		66	95	314		69	102	375		4	20	245		5	14	234		4	12	294		4.33333	0.471405		15.3333	3.39935		257.667	26.0811				2559.18	30		72	97	295		61	90	279		69
2679.17	29.8		69	96	329		66	94	333		67	100	405		10	19	261		5	13	253		2	10	324		5.66667	3.29983		14	3.74166		279.333	31.7525				2679.17	29.8		71	97	317		61	89	302		69
2799.16	30.1		64	97	343		68	97	360		69	102	425		5	20	275		7	16	280		4	12	344		5.33333	1.24722		16	3.26599		299.667	31.4148				2799.16	30.1		68	100	321		63	93	314		70
2919.16	30.1		68	93	375		66	97	381		70	102	453		9	16	307		5	16	301		5	12	372		6.33333	1.88562		14.6667	1.88562		326.667	32.149				2919.16	30.1		72	100	340		66	94	328		73
3039.16	30.1		67	92	404		65	94	399		73	101	480		8	15	336		4	13	319		8	11	399		6.66667	1.88562		13	1.63299		351.333	34.4125				3039.16	30.1		71	103	367		65	97	354		73
3159.15	30.1		68	98	430		68	102	428		68	101	499		9	21	362		7	21	348		3	11	418		6.33333	2.49444		17.6667	4.71405		376	30.2435				3159.15	30.1		72	105	390		68	95	372		73
3279.15	30.1		66	92	444		64	100	444		72	103	530		7	15	376		3	19	364		7	13	449		5.66667	1.88562		15.6667	2.49444		396.333	37.5618				3279.15	30.1		72	100	405		65	101	392		72
3399.14	29.9		69	95	462		64	100	473		70	105	551		10	18	394		3	19	393		5	15	470		6	2.94392		17.3333	1.69967		419	36.0648				3399.14	29.9		75	104	417		67	97	408		69
3519.13	29.9		65	97	491		69	99	493		71	107	575		6	20	423		8	18	413		6	17	494		6.66667	0.942809		18.3333	1.24722		443.333	36.0586				3519.13	29.9		71	104	441		68	96	425		71
3639.14	30.1		63	97	526		69	102	529		71	109	588		4	20	458		8	21	449		6	19	507		6	1.63299		20	0.816497		471.333	25.4864				3639.14	30.1		76	104	459		69	99	446		70
3759.13	30.1		68	99	533		70	94	554		69	108	623		9	22	465		9	13	474		4	18	542		7.33333	2.35702		17.6667	3.68179		493.667	34.3738				3759.13	30.1		74	105	477		67	102	472		68
3879.11	30.1		64	99	548		71	104	578		69	105	659		5	22	480		10	23	498		4	15	578		6.33333	2.62467		20	3.55903		518.667	42.5937				3879.11	30.1		73	105	499		68	99	478		67
3999.12	30.1		66	99	577		68	99	603		67	110	673		7	22	509		7	18	523		2	20	592		5.33333	2.35702		20	1.63299		541.333	36.2798				3999.12	30.1		72	103	521		68	99	508		70
4119.12	29.9		66	99	601		74	100	623		72	108	709		7	22	533		13	19	543		7	18	628		9	2.82843		19.6667	1.69967		568	42.6224				4119.12	29.9		76	106	523		66	99	523		70
			Repeated fluorescence tests												Data zeroing processing												Data for plotting														Repeated fluorescence tests
			FAM test of B11-B25G				FAM test of B11-B25G				FAM test of B11-B25G				FAM test of B11-B25G				FAM test of B11-B25G				FAM test of B11-B25G				None			III			III+λ								FAM test of B12-B25G				FAM test of B12-B25G				FAM test of B12-B25G
Time [s]	Temp. [°C]		None	III	III+λ		None	III	III+λ		None	III	III+λ		None	III	III+λ		None	III	III+λ		None	III	III+λ		Average value	Standard deviation		Average value	Standard deviation		Average value	Standard deviation				Time [s]	Temp. [°C]		None	III	III+λ		None	III	III+λ		None
0	29.9		185	203	194		197	227	231		206	243	240																									0	29.9		206	236	237		200	229	213		209
119.906	29.7		191	208	202		202	233	236		211	251	246																									119.906	29.7		215	242	241		205	234	219		216
239.9	30	add input	194	210	201		203	235	237		214	253	248		0	0	0		0	0	0		0	0	0		0	0		0	0		0	0				239.9	30	add input	216	241	244		207	235	223		221
629.284	30.1		280	784	736		294	812	846		307	878	815		86	574	535		91	577	609		93	625	567		90	2.94392		592	23.3666		570.333	30.3022				629.284	30.1		322	646	644		312	636	558		334
749.179	29.8		309	1149	1068		330	1245	1249		352	1372	1246		115	939	867		127	1010	1012		138	1119	998		126.667	9.39267		1022.67	74.0285		959	65.3044				749.179	29.8		382	1003	992		363	1028	888		387
869.16	30		330	1432	1335		353	1555	1548		378	1698	1543		136	1222	1134		150	1320	1311		164	1445	1295		150	11.431		1329	91.2615		1246.67	79.9347				869.16	30		412	1306	1299		393	1344	1164		419
989.139	30.2		344	1632	1520		372	1778	1751		392	1958	1779		150	1422	1319		169	1543	1514		178	1705	1531		165.667	11.6714		1556.67	115.938		1454.67	96.1815				989.139	30.2		430	1556	1545		409	1570	1386		446
1109.14	30.1		360	1792	1665		383	1950	1875		406	2120	1927		166	1582	1464		180	1715	1638		192	1867	1679		179.333	10.6249		1721.33	116.437		1593.67	93.2035				1109.14	30.1		445	1747	1753		422	1757	1556		462
1229.11	30.1		368	1914	1749		390	2061	1991		417	2280	2043		174	1704	1548		187	1826	1754		203	2027	1795		188	11.8603		1852.33	133.172		1699	108.077				1229.11	30.1		455	1932	1929		434	1911	1683		473
1349.1	30		379	2023	1830		399	2157	2057		426	2380	2102		185	1813	1629		196	1922	1820		212	2127	1854		197.667	11.0855		1954	130.172		1767.67	99.0297				1349.1	30		472	2122	2085		443	2009	1799		483
1469.1	29.9		389	2122	1876		404	2262	2099		434	2497	2170		195	1912	1675		201	2027	1862		220	2244	1922		205.333	10.6562		2061	137.654		1819.67	105.187				1469.1	29.9		487	2284	2209		449	2124	1897		489
1589.1	29.8		398	2192	1925		408	2302	2121		438	2561	2197		204	1982	1724		205	2067	1884		224	2308	1949		211	9.20145		2119	138.075		1852.33	94.5457				1589.1	29.8		499	2391	2352		459	2216	1995		497
1709.07	30.1		404	2253	1949		408	2367	2142		439	2655	2243		210	2043	1748		205	2132	1905		225	2402	1995		213.333	8.49837		2192.33	152.644		1882.67	102.066				1709.07	30.1		509	2494	2445		469	2299	2066		497
1829.07	30.1		410	2289	1983		413	2427	2155		447	2716	2271		216	2079	1782		210	2192	1918		233	2463	2023		219.667	9.74109		2244.67	161.13		1907.67	98.6588				1829.07	30.1		511	2557	2545		480	2361	2154		501
1949.05	30		413	2319	2005		415	2472	2152		450	2788	2296		219	2109	1804		212	2237	1915		236	2535	2048		222.333	10.0775		2293.67	178.47		1922.33	99.7475				1949.05	30		517	2639	2634		479	2458	2215		503
2069.03	30		413	2356	2011		419	2499	2155		452	2823	2293		219	2146	1810		216	2264	1918		238	2570	2045		224.333	9.74109		2326.67	178.679		1924.33	96.0428				2069.03	30		521	2712	2710		487	2547	2294		509
2189.03	29.8		417	2379	2030		422	2556	2178		458	2878	2296		223	2169	1829		219	2321	1941		244	2625	2048		228.667	10.9646		2371.67	189.577		1939.33	89.4141				2189.03	29.8		525	2749	2767		493	2596	2350		512
2309.02	29.8		418	2401	2028		422	2587	2167		462	2915	2319		224	2191	1827		219	2352	1930		248	2662	2071		230.333	12.6579		2401.67	195.466		1942.67	100.014				2309.02	29.8		520	2763	2819		506	2678	2412		517
2429.01	30.1		423	2422	2045		429	2641	2177		469	2968	2314		229	2212	1844		226	2406	1940		255	2715	2066		236.667	13.0213		2444.33	207.13		1950	90.9065				2429.01	30.1		521	2828	2899		499	2726	2440		519
2549.01	30.1		418	2425	2036		428	2681	2183		474	3011	2312		224	2215	1835		225	2446	1946		260	2758	2064		236.333	16.7398		2473	222.499		1948.33	93.5034				2549.01	30.1		521	2851	2921		499	2768	2503		521
2669	30.1		419	2465	2032		433	2714	2180		476	3027	2327		225	2255	1831		230	2479	1943		262	2774	2079		239	16.3911		2502.67	212.541		1951	101.403				2669	30.1		523	2863	2975		502	2838	2536		525
2789	30		420	2462	2031		438	2749	2171		477	3062	2315		226	2252	1830		235	2514	1934		263	2809	2067		241.333	15.7551		2525	227.527		1943.67	96.996				2789	30		531	2887	2978		501	2856	2581		528
2909	29.9		424	2474	2017		440	2810	2155		481	3080	2315		230	2264	1816		237	2575	1918		267	2827	2067		244.667	16.0485		2555.33	230.264		1933.67	103.067				2909	29.9		530	2938	3001		505	2914	2588		531
3028.99	29.8		421	2492	2021		442	2833	2156		482	3093	2300		227	2282	1820		239	2598	1919		268	2840	2052		244.667	17.2111		2573.33	228.469		1930.33	95.052				3028.99	29.8		524	2961	3053		506	2932	2635		531
3148.99	30.1		421	2504	1993		446	2843	2135		483	3131	2298		227	2294	1792		243	2608	1898		269	2878	2050		246.333	17.3077		2593.33	238.642		1913.33	105.885				3148.99	30.1		528	2965	3087		507	2962	2650		536
3268.99	30.1		427	2510	2008		450	2870	2135		486	3160	2275		233	2300	1807		247	2635	1898		272	2907	2027		250.667	16.1314		2614	248.251		1910.67	90.2601				3268.99	30.1		531	3044	3091		508	2990	2656		537
3388.95	30.1		425	2520	1989		446	2884	2098		485	3170	2263		231	2310	1788		243	2649	1861		271	2917	2015		248.333	16.7597		2625.33	248.371		1888	94.6185				3388.95	30.1		528	3020	3090		504	3007	2689		537
3508.97	30		425	2514	1962		451	2892	2084		483	3175	2247		231	2304	1761		248	2657	1847		269	2922	1999		249.333	15.5421		2627.67	253.149		1869	98.4005				3508.97	30		528	3049	3077		517	3028	2705		544
3628.96	29.9		424	2528	1943		447	2916	2075		487	3193	2219		230	2318	1742		244	2681	1838		273	2940	1971		249	17.9072		2646.33	255.111		1850.33	93.8947				3628.96	29.9		531	3049	3107		506	3030	2718		547
3748.94	29.8		424	2536	1940		452	2933	2048		490	3192	2203		230	2326	1739		249	2698	1811		276	2939	1955		251.667	18.8739		2654.33	252.154		1835	89.7998				3748.94	29.8		530	3072	3140		509	3049	2720		544
3868.95	30		425	2545	1919		448	2943	2020		483	3238	2192		231	2335	1718		245	2708	1783		269	2985	1944		248.333	15.6915		2676	266.324		1815	94.9982				3868.95	30		528	3079	3140		512	3061	2727		551
3988.94	30.1		431	2544	1896		450	2952	2000		487	3200	2172		237	2334	1695		247	2717	1763		273	2947	1924		252.333	15.1731		2666	252.841		1794	96.0243				3988.94	30.1		534	3080	3143		508	3084	2750		553
4108.93	30.1		423	2552	1872		453	2975	1975		485	3232	2140		229	2342	1671		250	2740	1738		271	2979	1892		250	17.1464		2687	262.741		1767	92.5239				4108.93	30.1		535	3106	3174		507	3085	2755		550
			Repeated fluorescence tests												Data zeroing processing												Data for plotting														Repeated fluorescence tests
			ROX test of B11-B25G				ROX test of B11-B25G				ROX test of B11-B25G				ROX test of B11-B25G				ROX test of B11-B25G				ROX test of B11-B25G				None			III			III+λ								ROX test of B12-B25G				ROX test of B12-B25G				ROX test of B12-B25G
Time [s]	Temp. [°C]		None	III	III+λ		None	III	III+λ		None	III	III+λ		None	III	III+λ		None	III	III+λ		None	III	III+λ		Average value	Standard deviation		Average value	Standard deviation		Average value	Standard deviation				Time [s]	Temp. [°C]		None	III	III+λ		None	III	III+λ		None
0	30.1		56	74	68		136	78	80		64	87	88																									0	30.1		67	86	82		61	77	74		68
119.906	30		61	77	72		141	80	85		64	89	90																									119.906	30		66	90	83		66	78	74		66
239.9	30	add input	62	76	75		138	81	86		63	92	90		0	0	0		0	0	0		0	0	0		0	0		0	0		0	0				239.9	30	add input	68	93	85		65	82	73		62
629.284	30.2		59	73	176		151	89	216		61	92	183		-3	-3	101		13	8	130		-2	0	93		2.66667	7.31817		1.66667	4.6428		108	15.8955				629.284	30.2		64	95	153		61	81	130		69
749.179	30.1		59	79	368		168	83	457		63	88	378		-3	3	293		30	2	371		0	-4	288		9	14.8997		0.333333	3.09121		317.333	38.0029				749.179	30.1		69	93	322		63	86	272		65
869.16	30.2		62	81	612		173	87	745		61	90	638		0	5	537		35	6	659		-2	-2	548		11	16.9902		3	3.55903		581.333	55.1019				869.16	30.2		68	99	583		61	84	496		67
989.139	30.1		59	79	865		174	83	1026		64	95	894		-3	3	790		36	2	940		1	3	804		11.3333	17.5182		2.66667	0.471405		844.667	67.6527				989.139	30.1		68	97	861		59	84	740		66
1109.14	30		56	78	1078		177	88	1273		65	90	1144		-6	2	1003		39	7	1187		2	-2	1054		11.6667	19.6016		2.33333	3.68179		1081.33	77.5643				1109.14	30		66	99	1138		62	81	948		67
1229.11	30		58	84	1260		174	85	1470		66	95	1361		-4	8	1185		36	4	1384		3	3	1271		11.6667	17.442		5	2.16025		1280	81.4903				1229.11	30		66	99	1370		57	84	1144		67
1349.1	30.2		63	80	1439		178	85	1655		62	96	1537		1	4	1364		40	4	1569		-1	4	1447		13.3333	18.8739		4	0		1460	84.1942				1349.1	30.2		69	101	1572		60	83	1316		66
1469.1	30.2		63	79	1553		180	88	1763		63	96	1666		1	3	1478		42	7	1677		0	4	1576		14.3333	19.5675		4.66667	1.69967		1577	81.2445				1469.1	30.2		69	101	1749		60	82	1470		68
1589.1	30.1		60	86	1637		185	89	1880		65	94	1799		-2	10	1562		47	8	1794		2	2	1709		15.6667	22.2161		6.66667	3.39935		1688.33	95.8343				1589.1	30.1		71	109	1911		62	85	1588		71
1709.07	30.1		67	84	1778		192	87	1963		65	102	1887		5	8	1703		54	6	1877		2	10	1797		20.3333	23.8374		8	1.63299		1792.33	71.1118				1709.07	30.1		71	107	2060		63	85	1721		66
1829.07	29.9		62	88	1868		191	87	2046		67	96	1999		0	12	1793		53	6	1960		4	4	1909		19	24.097		7.33333	3.39935		1887.33	69.8777				1829.07	29.9		70	107	2176		66	85	1795		69
1949.05	29.9		62	83	1902		186	91	2091		68	99	2083		0	7	1827		48	10	2005		5	7	1993		17.6667	21.5458		8	1.41421		1941.67	81.2294				1949.05	29.9		71	111	2307		62	86	1893		64
2069.03	30.1		65	86	1990		183	92	2150		66	106	2145		3	10	1915		45	11	2064		3	14	2055		17	19.799		11.6667	1.69967		2011.33	68.217				2069.03	30.1		72	110	2381		67	88	1976		64
2189.03	30.1		67	89	2047		187	93	2196		69	104	2213		5	13	1972		49	12	2110		6	12	2123		20	20.5102		12.3333	0.471405		2068.33	68.3244				2189.03	30.1		75	112	2461		63	90	2064		68
2309.02	30.1		67	89	2102		180	95	2241		71	105	2244		5	13	2027		42	14	2155		8	13	2154		18.3333	16.7796		13.3333	0.471405		2112	60.1055				2309.02	30.1		73	109	2527		65	89	2110		66
2429.01	30.1		62	88	2166		181	94	2288		70	103	2303		0	12	2091		43	13	2202		7	11	2213		16.6667	18.8385		12	0.816497		2168.67	55.1019				2429.01	30.1		73	112	2604		65	94	2182		66
2549.01	30		63	84	2211		181	98	2326		68	104	2354		1	8	2136		43	17	2240		5	12	2264		16.3333	18.9268		12.3333	3.68179		2213.33	55.5538				2549.01	30		73	113	2652		66	91	2219		68
2669	29.9		65	89	2228		179	94	2362		69	105	2380		3	13	2153		41	13	2276		6	13	2290		16.6667	17.2498		13	0		2239.67	61.5485				2669	29.9		73	114	2692		66	98	2284		69
2789	30.1		62	88	2255		177	96	2426		69	107	2429		0	12	2180		39	15	2340		6	15	2339		15	17.1464		14	1.41421		2286.33	75.1901				2789	30.1		74	119	2728		64	94	2321		70
2909	30.1		63	90	2285		175	101	2454		69	107	2471		1	14	2210		37	20	2368		6	15	2381		14.6667	15.9234		16.3333	2.62467		2319.67	77.7274				2909	30.1		72	114	2747		68	95	2330		67
3028.99	30.1		65	89	2314		175	97	2473		70	107	2496		3	13	2239		37	16	2387		7	15	2406		15.6667	15.1731		14.6667	1.24722		2344	74.6503				3028.99	30.1		74	115	2767		68	98	2369		68
3148.99	30.1		65	92	2373		170	100	2502		72	109	2526		3	16	2298		32	19	2416		9	17	2436		14.6667	12.4989		17.3333	1.24722		2383.33	60.8897				3148.99	30.1		74	118	2822		69	97	2411		69
3268.99	30.1		64	91	2367		174	103	2523		75	114	2577		2	15	2292		36	22	2437		12	22	2487		16.6667	14.2673		19.6667	3.29983		2405.33	82.6976				3268.99	30.1		76	114	2844		66	100	2405		70
3388.95	29.9		67	92	2408		177	103	2553		72	115	2579		5	16	2333		39	22	2467		9	23	2489		17.6667	15.1731		20.3333	3.09121		2429.67	68.9412				3388.95	29.9		78	116	2845		67	102	2429		72
3508.97	30		69	93	2404		179	102	2599		74	111	2597		7	17	2329		41	21	2513		11	19	2507		19.6667	15.1731		19	1.63299		2449.67	85.3594				3508.97	30		75	120	2865		66	104	2457		70
3628.96	30.2		66	93	2478		171	102	2611		71	111	2622		4	17	2403		33	21	2525		8	19	2532		15	12.8323		19	1.63299		2486.67	59.2302				3628.96	30.2		75	118	2897		69	101	2470		70
3748.94	30.1		63	95	2492		175	104	2584		74	112	2656		1	19	2417		37	23	2498		11	20	2566		16.3333	15.1731		20.6667	1.69967		2493.67	60.9061				3748.94	30.1		74	120	2909		69	102	2500		68
3868.95	30.1		64	93	2495		178	104	2657		74	113	2671		2	17	2420		40	23	2571		11	21	2581		17.6667	16.2138		20.3333	2.49444		2524	73.6523				3868.95	30.1		76	117	2933		68	105	2504		70
3988.94	30.1		71	90	2532		175	104	2691		69	113	2693		9	14	2457		37	23	2605		6	21	2603		17.3333	13.9603		19.3333	3.85861		2555	69.3013				3988.94	30.1		73	123	2959		69	101	2541		70
4108.93	29.9		65	92	2518		177	104	2687		74	116	2702		3	16	2443		39	23	2601		11	24	2612		17.6667	15.4344		21	3.55903		2552	77.2054				4108.93	29.9		75	122	2984		70	102	2529		69
			Repeated fluorescence tests												Data zeroing processing												Data for plotting														Repeated fluorescence tests
			FAM test of B11-B26C				FAM test of B11-B26C				FAM test of B11-B26C				FAM test of B11-B26C				FAM test of B11-B26C				FAM test of B11-B26C				None			III			III+λ								FAM test of B12-B26C				FAM test of B12-B26C				FAM test of B12-B26C
Time [s]	Temp. [°C]		None	III	III+λ		None	III	III+λ		None	III	III+λ		None	III	III+λ		None	III	III+λ		None	III	III+λ		Average value	Standard deviation		Average value	Standard deviation		Average value	Standard deviation				Time [s]	Temp. [°C]		None	III	III+λ		None	III	III+λ		None
0	30.2		181	195	191		201	229	231		214	256	236																									0	30.2		197	228	226		199	225	218		213
119.9	29.9		185	201	197		204	233	237		219	262	239																									119.9	29.9		203	232	231		204	236	222		220
239.894	29.8	add input	191	211	203		208	239	238		222	263	243		0	0	0		0	0	0		0	0	0		0	0		0	0		0	0				239.894	29.8	add input	209	235	234		208	235	226		225
610.127	29.9		233	773	737		276	841	804		267	863	718		42	562	534		68	602	566		45	600	475		51.6667	11.6142		588	18.4029		525	37.6917				610.127	29.9		316	564	580		304	544	527		321
730.001	30.1		241	1210	1158		286	1333	1242		282	1378	1187		50	999	955		78	1094	1004		60	1115	944		62.6667	11.5854		1069.33	50.4667		967.667	26.0811				730.001	30.1		353	989	997		337	966	934		361
849.999	30.1		250	1515	1451		293	1673	1551		286	1736	1503		59	1304	1248		85	1434	1313		64	1473	1260		69.3333	11.2645		1403.67	72.2511		1273.67	28.241				849.999	30.1		373	1340	1352		355	1293	1268		385
969.988	30.2		252	1731	1648		299	1914	1778		295	1995	1726		61	1520	1445		91	1675	1540		73	1732	1483		75	12.3288		1642.33	89.578		1489.33	39.0413				969.988	30.2		391	1625	1647		368	1559	1526		401
1089.98	30.1		257	1885	1791		300	2089	1927		297	2187	1886		66	1674	1588		92	1850	1689		75	1924	1643		77.6667	10.7806		1816	104.855		1640	41.2876				1089.98	30.1		405	1840	1865		373	1762	1732		415
1209.99	30		262	2004	1883		304	2199	2028		300	2322	1993		71	1793	1680		96	1960	1790		78	2059	1750		81.6667	10.5304		1937.33	109.77		1740	45.4606				1209.99	30		411	2021	2040		383	1930	1901		420
1329.98	29.8		266	2143	1946		304	2291	2098		298	2451	2049		75	1932	1743		96	2052	1860		76	2188	1806		82.3333	9.67241		2057.33	104.58		1803	47.8121				1329.98	29.8		424	2172	2191		392	2049	2027		426
1449.97	30		267	2236	1988		305	2359	2129		305	2531	2095		76	2025	1785		97	2120	1891		83	2268	1852		85.3333	8.73053		2137.67	99.9878		1842.67	43.7747				1449.97	30		434	2300	2324		403	2163	2139		429
1569.98	30.1		268	2322	2014		307	2424	2168		305	2613	2121		77	2111	1811		99	2185	1930		83	2350	1878		86.3333	9.28559		2215.33	99.9011		1873	48.71				1569.98	30.1		440	2418	2451		410	2267	2208		427
1689.96	30.1		270	2404	2039		313	2493	2203		305	2670	2160		79	2193	1836		105	2254	1965		83	2407	1917		89	11.431		2284.67	90.016		1906	53.2353				1689.96	30.1		451	2538	2546		419	2359	2303		433
1809.97	30		272	2463	2050		316	2557	2221		305	2726	2184		81	2252	1847		108	2318	1983		83	2463	1941		90.6667	12.2837		2344.33	88.13		1923.67	56.8585				1809.97	30		457	2636	2660		426	2426	2381		437
1929.97	30		274	2501	2057		318	2590	2247		305	2767	2174		83	2290	1854		110	2351	2009		83	2504	1931		92	12.7279		2381.67	90.016		1931.33	63.2789				1929.97	30		462	2722	2731		432	2511	2426		441
2049.96	29.8		272	2535	2064		322	2658	2283		305	2819	2170		81	2324	1861		114	2419	2045		83	2556	1927		92.6667	15.107		2433	95.2295		1944.33	76.111				2049.96	29.8		467	2799	2804		440	2586	2482		446
2169.95	29.9		274	2553	2057		327	2707	2286		307	2859	2183		83	2342	1854		119	2468	2048		85	2596	1940		95.6667	16.5193		2468.67	103.696		1947.33	79.3697				2169.95	29.9		470	2861	2862		441	2642	2537		448
2289.95	30.1		273	2579	2074		327	2766	2318		310	2892	2176		82	2368	1871		119	2527	2080		88	2629	1933		96.3333	16.2138		2508	107.396		1961.33	87.6445				2289.95	30.1		472	2903	2943		440	2705	2604		453
2409.94	30.1		275	2589	2055		329	2822	2334		310	2926	2186		84	2378	1852		121	2583	2096		88	2663	1943		97.6667	16.5798		2541.33	120.023		1963.67	100.679				2409.94	30.1		474	2977	2988		445	2752	2630		462
2529.94	30		277	2601	2033		333	2848	2358		310	2938	2185		86	2390	1830		125	2609	2120		88	2675	1942		99.6667	17.932		2558	121.811		1964	119.41				2529.94	30		479	3006	3022		443	2790	2658		465
2649.93	30		276	2620	2012		334	2897	2363		312	2966	2169		85	2409	1809		126	2658	2125		90	2703	1926		100.333	18.2635		2590	129.298		1953.33	130.446				2649.93	30		478	3029	3057		447	2824	2711		468
2769.92	29.9		278	2619	1997		333	2929	2361		312	2971	2153		87	2408	1794		125	2690	2123		90	2708	1910		100.667	17.2498		2602	137.375		1942.33	136.246				2769.92	29.9		477	3067	3076		449	2859	2734		471
2889.94	29.8		281	2640	2003		335	2945	2374		314	3001	2151		90	2429	1800		127	2706	2136		92	2738	1908		103	16.9902		2624.33	138.738		1948	140.057				2889.94	29.8		479	3091	3121		453	2894	2798		473
3009.91	30.2		283	2643	1968		335	2958	2378		310	3011	2147		92	2432	1765		127	2719	2140		88	2748	1904		102.333	17.5182		2633	142.621		1936.33	154.791				3009.91	30.2		479	3100	3128		451	2919	2793		475
3129.91	30.1		279	2648	1951		338	2976	2368		312	3026	2142		88	2437	1748		130	2737	2130		90	2763	1899		102.667	19.3448		2645.67	147.931		1925.67	157.087				3129.91	30.1		479	3120	3154		451	2923	2840		484
3249.92	30.1		280	2667	1939		336	3003	2359		313	3033	2140		89	2456	1736		128	2764	2121		91	2770	1897		102.667	17.932		2663.33	146.627		1918	157.875				3249.92	30.1		485	3121	3170		449	2953	2849		481
3369.91	30		281	2666	1919		336	3010	2367		311	3046	2109		90	2455	1716		128	2771	2129		89	2783	1866		102.333	18.1537		2669.67	151.871		1903.67	170.697				3369.91	30		480	3139	3191		453	2965	2884		481
3489.9	29.9		282	2684	1904		339	3022	2338		314	3047	2103		91	2473	1701		131	2783	2100		92	2784	1860		104.667	18.625		2680	146.372		1887	164.006				3489.9	29.9		480	3165	3183		453	2982	2901		482
3609.91	29.8		281	2698	1878		339	3039	2326		313	3039	2088		90	2487	1675		131	2800	2088		91	2776	1845		104	19.0962		2687.67	142.231		1869.33	169.482				3609.91	29.8		484	3168	3202		455	3005	2920		484
3729.89	30.1		282	2699	1866		339	3055	2310		315	3067	2079		91	2488	1663		131	2816	2072		93	2804	1836		105	18.4029		2702.67	151.871		1857	167.633				3729.89	30.1		482	3212	3222		457	3012	2933		488
3849.89	30.1		285	2708	1848		341	3082	2305		313	3070	2067		94	2497	1645		133	2843	2067		91	2807	1824		106	19.1311		2715.67	155.318		1845.33	172.94				3849.89	30.1		486	3208	3236		457	3039	2967		484
3969.89	30.1		282	2704	1815		341	3057	2277		316	3077	2048		91	2493	1612		133	2818	2039		94	2814	1805		106	19.1311		2708.33	152.272		1818.67	174.59				3969.89	30.1		484	3194	3222		458	3054	2966		486
4089.88	30		285	2727	1814		339	3055	2257		313	3088	2037		94	2516	1611		131	2816	2019		91	2825	1794		105.333	18.1904		2719	143.59		1808	166.859				4089.88	30		486	3212	3245		457	3080	2980		488
			Repeated fluorescence tests												Data zeroing processing												Data for plotting														Repeated fluorescence tests
			ROX test of B11-B26G				ROX test of B11-B26G				ROX test of B11-B26G				ROX test of B11-B26G				ROX test of B11-B26G				ROX test of B11-B26G				None			III			III+λ								ROX test of B12-B26G				ROX test of B12-B26G				ROX test of B12-B26G
Time [s]	Temp. [°C]		None	III	III+λ		None	III	III+λ		None	III	III+λ		None	III	III+λ		None	III	III+λ		None	III	III+λ		Average value	Standard deviation		Average value	Standard deviation		Average value	Standard deviation				Time [s]	Temp. [°C]		None	III	III+λ		None	III	III+λ		None
0	30		57	67	68		65	79	81		71	89	82																									0	30		63	77	77		61	75	73		67
119.9	30		59	72	70		61	79	84		68	91	87																									119.9	30		64	78	80		66	79	76		68
239.894	30	add input	60	72	72		63	84	79		69	92	90		0	0	0		0	0	0		0	0	0		0	0		0	0		0	0				239.894	30	add input	63	81	82		62	78	77		70
610.127	30		64	78	140		71	93	149		73	99	132		4	6	68		8	9	70		4	7	42		5.33333	1.88562		7.33333	1.24722		60	12.7541				610.127	30		67	93	125		63	90	112		70
730.001	30.2		69	83	257		70	88	260		72	94	242		9	11	185		7	4	181		3	2	152		6.33333	2.49444		5.66667	3.85861		172.667	14.7045				730.001	30.2		64	91	219		64	92	192		75
849.999	30.2		67	83	413		68	93	429		70	98	386		7	11	341		5	9	350		1	6	296		4.33333	2.49444		8.66667	2.0548		329	23.622				849.999	30.2		71	90	378		65	88	326		74
969.988	30		65	83	585		68	96	603		74	94	547		5	11	513		5	12	524		5	2	457		5	0		8.33333	4.49691		498	29.3371				969.988	30		70	95	568		63	90	477		73
1089.98	30		66	85	742		70	95	774		71	99	695		6	13	670		7	11	695		2	7	605		5	2.16025		10.3333	2.49444		656.667	37.9327				1089.98	30		69	96	758		65	94	634		73
1209.99	30.1		72	81	888		68	94	931		76	101	863		12	9	816		5	10	852		7	9	773		8	2.94392		9.33333	0.471405		813.667	32.2938				1209.99	30.1		70	91	941		67	94	798		74
1329.98	30.1		73	83	1017		73	94	1064		76	103	985		13	11	945		10	10	985		7	11	895		10	2.44949		10.6667	0.471405		941.667	36.8179				1329.98	30.1		71	95	1097		65	92	934		72
1449.97	30.1		70	89	1133		72	92	1200		72	105	1098		10	17	1061		9	8	1121		3	13	1008		7.33333	3.09121		12.6667	3.68179		1063.33	46.1616				1449.97	30.1		74	95	1247		68	95	1073		76
1569.98	30		74	88	1239		70	95	1292		74	103	1189		14	16	1167		7	11	1213		5	11	1099		8.66667	3.85861		12.6667	2.35702		1159.67	46.8283				1569.98	30		74	101	1408		66	96	1197		72
1689.96	29.9		75	90	1341		72	97	1389		74	103	1294		15	18	1269		9	13	1310		5	11	1204		9.66667	4.10961		14	2.94392		1261	43.6425				1689.96	29.9		78	103	1534		69	96	1298		76
1809.97	29.9		74	93	1418		74	96	1487		73	108	1371		14	21	1346		11	12	1408		4	16	1281		9.66667	4.18994		16.3333	3.68179		1345	51.8524				1809.97	29.9		76	102	1662		71	94	1417		77
1929.97	30.1		76	96	1503		72	99	1583		75	108	1454		16	24	1431		9	15	1504		6	16	1364		10.3333	4.18994		18.3333	4.02768		1433	57.1723				1929.97	30.1		78	103	1773		73	98	1507		76
2049.96	30.1		72	95	1558		73	99	1662		76	111	1523		12	23	1486		10	15	1583		7	19	1433		9.66667	2.0548		19	3.26599		1500.67	62.1092				2049.96	30.1		79	108	1887		72	104	1607		78
2169.95	30.1		75	98	1623		74	97	1750		78	111	1586		15	26	1551		11	13	1671		9	19	1496		11.6667	2.49444		19.3333	5.31246		1572.67	73.0677				2169.95	30.1		80	112	1984		73	102	1664		77
2289.95	30.1		75	100	1682		78	102	1822		77	108	1664		15	28	1610		15	18	1743		8	16	1574		12.6667	3.29983		20.6667	5.24934		1642.33	72.6835				2289.95	30.1		83	113	2078		75	100	1738		78
2409.94	29.9		79	95	1721		78	100	1895		75	108	1701		19	23	1649		15	16	1816		6	16	1611		13.3333	5.4365		18.3333	3.29983		1692	89.0431				2409.94	29.9		84	111	2156		77	104	1820		82
2529.94	29.9		77	100	1784		77	109	1984		77	109	1746		17	28	1712		14	25	1905		8	17	1656		13	3.74166		23.3333	4.6428		1757.67	106.659				2529.94	29.9		81	109	2226		76	102	1886		82
2649.93	30.1		80	99	1800		78	106	2044		77	112	1814		20	27	1728		15	22	1965		8	20	1724		14.3333	4.92161		23	2.94392		1805.67	112.678				2649.93	30.1		86	116	2294		76	105	1952		81
2769.92	30.1		79	105	1848		77	108	2106		77	113	1854		19	33	1776		14	24	2027		8	21	1764		13.6667	4.49691		26	5.09902		1855.67	121.25				2769.92	30.1		86	113	2310		76	110	1987		81
2889.94	30.1		78	97	1886		82	108	2178		80	111	1904		18	25	1814		19	24	2099		11	19	1814		16	3.55903		22.6667	2.62467		1909	134.35				2889.94	30.1		83	118	2406		78	105	2079		80
3009.91	30.1		82	103	1925		82	107	2217		77	113	1946		22	31	1853		19	23	2138		8	21	1856		16.3333	6.01849		25	4.32049		1949	133.649				3009.91	30.1		86	115	2429		79	106	2125		81
3129.91	29.9		82	100	1939		81	105	2285		81	113	1990		22	28	1867		18	21	2206		12	21	1900		17.3333	4.10961		23.3333	3.29983		1991	152.624				3129.91	29.9		84	117	2500		77	105	2163		82
3249.92	29.9		82	104	2011		80	107	2309		80	111	2022		22	32	1939		17	23	2230		11	19	1932		16.6667	4.49691		24.6667	5.4365		2033.67	138.858				3249.92	29.9		82	117	2521		74	106	2222		84
3369.91	30.2		79	104	2010		78	112	2353		80	116	2038		19	32	1938		15	28	2274		11	24	1948		15	3.26599		28	3.26599		2053.33	156.088				3369.91	30.2		82	118	2536		78	107	2255		85
3489.9	30.1		82	103	2044		80	110	2397		81	113	2074		22	31	1972		17	26	2318		12	21	1984		17	4.08248		26	4.08248		2091.33	160.352				3489.9	30.1		85	121	2596		78	103	2287		82
3609.91	30.1		81	102	2062		81	109	2432		80	117	2121		21	30	1990		18	25	2353		11	25	2031		16.6667	4.18994		26.6667	2.35702		2124.67	162.321				3609.91	30.1		86	119	2630		80	109	2321		86
3729.89	30		83	104	2082		77	113	2455		79	114	2140		23	32	2010		14	29	2376		10	22	2050		15.6667	5.4365		27.6667	4.18994		2145.33	163.921				3729.89	30		90	117	2673		80	107	2343		92
3849.89	30.1		83	104	2091		82	110	2497		76	118	2158		23	32	2019		19	26	2418		7	26	2068		16.3333	6.79869		28	2.82843		2168.33	177.671				3849.89	30.1		88	121	2695		81	107	2402		88
3969.89	29.9		87	105	2148		83	110	2537		82	116	2191		27	33	2076		20	26	2458		13	24	2101		20	5.71548		27.6667	3.85861		2211.67	174.483				3969.89	29.9		86	122	2700		82	109	2453		87
4089.88	30		86	105	2161		81	109	2536		81	118	2210		26	33	2089		18	25	2457		12	26	2120		18.6667	5.73488		28	3.55903		2222	166.651				4089.88	30		89	119	2733		78	111	2447		85
			Repeated fluorescence tests												Data zeroing processing												Data for plotting														Repeated fluorescence tests
			FAM test of B11-B26				FAM test of B11-B26				FAM test of B11-B26				FAM test of B11-B26				FAM test of B11-B26				FAM test of B11-B26				None			III			III+λ								FAM test of B12-B26				FAM test of B12-B26				FAM test of B12-B26
Time [s]	Temp. [°C]		None	III	III+λ		None	III	III+λ		None	III	III+λ		None	III	III+λ		None	III	III+λ		None	III	III+λ		Average value	Standard deviation		Average value	Standard deviation		Average value	Standard deviation				Time [s]	Temp. [°C]		None	III	III+λ		None	III	III+λ		None
0	30.1		179	198	202		203	233	242		216	252	251																									0	30.1		204	238	240		220	234	237		234
119.886	29.7		184	201	205		206	236	247		220	256	257																									119.886	29.7		213	245	246		226	242	240		240
239.884	29.7	add input	188	207	209		206	237	247		223	259	258		0	0	0		0	0	0		0	0	0		0	0		0	0		0	0				239.884	29.7	add input	215	249	249		227	242	242		244
616.668	29.9		232	779	753		265	884	879		269	881	833		44	572	544		59	647	632		46	622	575		49.6667	6.64998		613.667	31.1805		583.667	36.4448				616.668	29.9		322	677	660		321	579	631		355
736.552	30.1		252	1164	1155		281	1328	1341		290	1401	1342		64	957	946		75	1091	1094		67	1142	1084		68.6667	4.6428		1063.33	78.0185		1041.33	67.5344				736.552	30.1		367	1138	1091		360	961	1058		406
856.546	30.2		262	1448	1445		290	1638	1654		301	1750	1682		74	1241	1236		84	1401	1407		78	1491	1424		78.6667	4.10961		1377.67	103.387		1355.67	84.9012				856.546	30.2		395	1500	1433		384	1271	1404		437
976.547	30.1		269	1641	1653		295	1867	1878		311	2024	1932		81	1434	1444		89	1630	1631		88	1765	1674		86	3.55903		1609.67	135.893		1583	99.8432				976.547	30.1		414	1788	1731		402	1519	1688		463
1096.55	30.1		277	1773	1799		303	2019	2047		313	2209	2111		89	1566	1590		97	1782	1800		90	1950	1853		92	3.55903		1766	157.175		1747.67	113.567				1096.55	30.1		432	1981	1947		413	1717	1912		479
1216.54	30		280	1898	1890		305	2155	2155		317	2354	2235		92	1691	1681		99	1918	1908		94	2095	1977		95	2.94392		1901.33	165.353		1855.33	126.45				1216.54	30		446	2136	2124		419	1877	2081		489
1336.55	29.7		286	2003	1956		306	2263	2234		318	2480	2330		98	1796	1747		100	2026	1987		95	2221	2072		97.6667	2.0548		2014.33	173.702		1935.33	137.619				1336.55	29.7		457	2261	2265		425	2021	2205		499
1456.54	29.9		290	2052	2011		306	2345	2313		320	2583	2414		102	1845	1802		100	2108	2066		97	2324	2156		99.6667	2.0548		2092.33	195.864		2008	150.226				1456.54	29.9		466	2372	2383		432	2139	2304		503
1576.53	30.1		292	2120	2061		310	2411	2356		323	2671	2465		104	1913	1852		104	2174	2109		100	2412	2207		102.667	1.88562		2166.33	203.788		2056	149.695				1576.53	30.1		473	2454	2480		444	2271	2391		509
1696.53	30		295	2172	2084		308	2489	2395		325	2746	2529		107	1965	1875		102	2252	2148		102	2487	2271		103.667	2.35702		2234.67	213.458		2098	165.487				1696.53	30		487	2544	2574		446	2379	2467		511
1816.52	30		294	2230	2130		307	2541	2421		328	2811	2556		106	2023	1921		101	2304	2174		105	2552	2298		104	2.16025		2293	216.103		2131	156.884				1816.52	30		492	2629	2663		449	2485	2543		511
1936.51	29.9		294	2272	2153		309	2582	2456		331	2863	2609		106	2065	1944		103	2345	2209		108	2604	2351		105.667	2.0548		2338	220.101		2168	168.667				1936.51	29.9		503	2716	2749		458	2559	2609		515
2056.51	29.8		297	2314	2176		309	2623	2457		331	2911	2635		109	2107	1967		103	2386	2210		108	2652	2377		106.667	2.62467		2381.67	222.516		2184.67	168.338				2056.51	29.8		506	2776	2825		462	2629	2679		517
2176.5	29.8		296	2356	2210		312	2656	2477		333	2963	2672		108	2149	2001		106	2419	2230		110	2704	2414		108	1.63299		2424	226.605		2215	168.94				2176.5	29.8		509	2845	2892		466	2701	2725		523
2296.49	30.1		298	2394	2232		317	2696	2496		336	3016	2715		110	2187	2023		111	2459	2249		113	2757	2457		111.333	1.24722		2467.67	232.782		2243	177.231				2296.49	30.1		517	2904	2961		469	2762	2781		527
2416.5	30.1		298	2415	2256		321	2716	2507		339	3050	2743		110	2208	2047		115	2479	2260		116	2791	2485		113.667	2.62467		2492.67	238.205		2264	178.835				2416.5	30.1		516	2958	2998		475	2817	2860		532
2536.49	30		299	2454	2272		318	2747	2537		339	3067	2765		111	2247	2063		112	2510	2290		116	2808	2507		113	2.16025		2521.67	229.176		2286.67	181.278				2536.49	30		520	3006	3047		480	2847	2891		535
2656.48	29.9		298	2479	2287		319	2762	2556		338	3105	2792		110	2272	2078		113	2525	2309		115	2846	2534		112.667	2.0548		2547.67	234.882		2307	186.167				2656.48	29.9		525	3054	3095		480	2896	2947		544
2776.48	29.9		299	2492	2295		324	2768	2560		339	3114	2802		111	2285	2086		118	2531	2313		116	2855	2544		115	2.94392		2557	233.427		2314.33	186.98				2776.48	29.9		521	3111	3107		483	2916	2979		544
2896.47	29.8		296	2478	2291		317	2749	2563		337	3091	2802		108	2271	2082		111	2512	2316		114	2832	2544		111	2.44949		2538.33	229.783		2314	188.616				2896.47	29.8		516	3090	3086		482	2908	3007		547
3016.46	30.1		299	2523	2314		321	2760	2611		338	3144	2832		111	2316	2105		115	2523	2364		115	2885	2574		113.667	1.88562		2574.67	235.149		2347.67	191.816				3016.46	30.1		518	3123	3143		481	2960	3035		551
3136.46	30		300	2536	2349		325	2795	2620		340	3146	2857		112	2329	2140		119	2558	2373		117	2887	2599		116	2.94392		2591.33	229.019		2370.67	187.393				3136.46	30		523	3207	3163		485	2975	3083		556
3256.45	30		297	2557	2361		327	2820	2662		339	3183	2844		109	2350	2152		121	2583	2415		116	2924	2586		115.333	4.92161		2619	235.713		2384.33	178.502				3256.45	30		521	3221	3187		488	3001	3116		557
3376.45	30		297	2567	2353		331	2821	2673		343	3172	2890		109	2360	2144		125	2584	2426		120	2913	2632		118	6.68331		2619	227.114		2400.67	200.029				3376.45	30		521	3220	3195		492	3029	3163		562
3496.45	29.9		298	2569	2376		327	2864	2682		340	3209	2878		110	2362	2167		121	2627	2435		117	2950	2620		116	4.54606		2646.33	240.439		2407.33	185.968				3496.45	29.9		524	3220	3240		492	3030	3163		566
3616.44	29.7		299	2585	2389		328	2846	2715		344	3204	2900		111	2378	2180		122	2609	2468		121	2945	2642		118	4.96655		2644	232.796		2430	190.515				3616.44	29.7		520	3266	3250		496	3052	3200		562
3736.44	30.1		297	2605	2403		332	2840	2716		341	3222	2896		109	2398	2194		126	2603	2469		118	2963	2638		117.667	6.94422		2654.67	233.536		2433.67	182.976				3736.44	30.1		526	3240	3262		494	3081	3192		567
3856.43	30.1		302	2619	2406		332	2837	2732		341	3238	2909		114	2412	2197		126	2600	2485		118	2979	2651		119.333	4.98888		2663.67	235.814		2444.33	187.562				3856.43	30.1		528	3282	3247		500	3067	3211		568
3976.43	30		301	2620	2405		335	2858	2746		345	3247	2902		113	2413	2196		129	2621	2499		122	2988	2644		121.333	6.54896		2674	237.716		2446.33	186.648				3976.43	30		529	3279	3243		498	3096	3207		569
4096.42	30		302	2621	2412		331	2857	2766		345	3250	2912		114	2414	2203		125	2620	2519		122	2991	2654		120.333	4.6428		2675	238.748		2458.67	188.998				4096.42	30		528	3311	3266		499	3091	3255		569
			Repeated fluorescence tests												Data zeroing processing												Data for plotting														Repeated fluorescence tests
			ROX test of B11-B26				ROX test of B11-B26				ROX test of B11-B26				ROX test of B11-B26				ROX test of B11-B26				ROX test of B11-B26				None			III			III+λ								ROX test of B12-B26				ROX test of B12-B26				ROX test of B12-B26
Time [s]	Temp. [°C]		None	III	III+λ		None	III	III+λ		None	III	III+λ		None	III	III+λ		None	III	III+λ		None	III	III+λ		Average value	Standard deviation		Average value	Standard deviation		Average value	Standard deviation				Time [s]	Temp. [°C]		None	III	III+λ		None	III	III+λ		None
0	30.1		56	66	67		61	74	81		64	85	83																									0	30.1		56	82	77		60	72	74		64
119.886	30		57	69	67		59	79	83		64	88	88																									119.886	30		61	81	80		61	75	78		66
239.884	30	add input	57	70	69		60	79	85		67	90	89		0	0	0		0	0	0		0	0	0		0	0		0	0		0	0				239.884	30	add input	61	83	79		64	78	78		66
616.668	30.1		58	75	91		64	86	107		68	88	103		1	5	22		4	7	22		1	-2	14		2	1.41421		3.33333	3.85861		19.3333	3.77124				616.668	30.1		61	91	98		62	84	97		69
736.552	30.1		58	80	110		64	89	133		67	90	123		1	10	41		4	10	48		0	0	34		1.66667	1.69967		6.66667	4.71405		41	5.71548				736.552	30.1		62	91	127		62	80	115		67
856.546	30.1		58	75	142		65	84	159		68	93	145		1	5	73		5	5	74		1	3	56		2.33333	1.88562		4.33333	0.942809		67.6667	8.25967				856.546	30.1		60	97	154		63	84	140		69
976.547	29.9		61	78	180		65	90	198		65	91	182		4	8	111		5	11	113		-2	1	93		2.33333	3.09121		6.66667	4.18994		105.667	8.99383				976.547	29.9		61	93	196		60	80	165		66
1096.55	30		58	78	219		63	88	244		67	94	223		1	8	150		3	9	159		0	4	134		1.33333	1.24722		7	2.16025		147.667	10.3387				1096.55	30		59	89	248		60	84	198		65
1216.54	30.1		62	79	278		65	87	300		66	97	261		5	9	209		5	8	215		-1	7	172		3	2.82843		8	0.816497		198.667	19.0146				1216.54	30.1		63	95	309		62	85	240		68
1336.55	30.1		64	81	332		63	89	371		65	95	307		7	11	263		3	10	286		-2	5	218		2.66667	3.68179		8.66667	2.62467		255.667	28.241				1336.55	30.1		60	95	387		59	83	290		68
1456.54	30.1		60	80	389		63	90	436		69	98	362		3	10	320		3	11	351		2	8	273		2.66667	0.471405		9.66667	1.24722		314.667	32.0659				1456.54	30.1		65	95	472		63	84	345		69
1576.53	30		58	80	462		60	88	508		66	98	430		1	10	393		0	9	423		-1	8	341		0	0.816497		9	0.816497		385.667	33.8756				1576.53	30		64	95	553		62	90	400		69
1696.53	29.8		64	80	536		64	90	580		64	103	494		7	10	467		4	11	495		-3	13	405		2.66667	4.18994		11.3333	1.24722		455.667	37.6061				1696.53	29.8		66	96	656		62	87	477		67
1816.52	29.9		62	81	591		62	93	658		66	101	562		5	11	522		2	14	573		-1	11	473		2	2.44949		12	1.41421		522.667	40.8276				1816.52	29.9		68	97	741		62	91	552		67
1936.51	30.1		61	84	663		64	96	717		68	101	634		4	14	594		4	17	632		1	11	545		3	1.41421		14	2.44949		590.333	35.6121				1936.51	30.1		69	100	837		64	96	623		70
2056.51	30.1		62	83	723		65	94	790		66	99	696		5	13	654		5	15	705		-1	9	607		3	2.82843		12.3333	2.49444		655.333	40.0194				2056.51	30.1		69	102	954		65	98	685		70
2176.5	30.1		62	83	792		62	95	857		68	105	775		5	13	723		2	16	772		1	15	686		2.66667	1.69967		14.6667	1.24722		727	35.2231				2176.5	30.1		69	99	1056		66	94	767		66
2296.49	30		62	87	873		63	93	930		67	102	844		5	17	804		3	14	845		0	12	755		2.66667	2.0548		14.3333	2.0548		801.333	36.7907				2296.49	30		68	102	1152		65	95	863		68
2416.5	29.9		64	89	943		67	95	1005		71	105	907		7	19	874		7	16	920		4	15	818		6	1.41421		16.6667	1.69967		870.667	41.708				2416.5	29.9		70	104	1246		65	99	945		72
2536.49	29.8		61	89	1001		63	97	1067		68	107	966		4	19	932		3	18	982		1	17	877		2.66667	1.24722		18	0.816497		930.333	42.8823				2536.49	29.8		69	108	1351		67	95	1019		71
2656.48	30.1		64	90	1067		64	99	1150		66	109	1062		7	20	998		4	20	1065		-1	19	973		3.33333	3.29983		19.6667	0.471405		1012	38.8416				2656.48	30.1		71	105	1440		68	98	1103		70
2776.48	30.1		64	88	1134		67	97	1221		68	105	1104		7	18	1065		7	18	1136		1	15	1015		5	2.82843		17	1.41421		1072	49.6454				2776.48	30.1		70	109	1521		64	106	1188		73
2896.47	30.1		65	87	1196		65	97	1298		70	108	1171		8	17	1127		5	18	1213		3	18	1082		5.33333	2.0548		17.6667	0.471405		1140.67	54.3466				2896.47	30.1		74	108	1573		63	99	1266		72
3016.46	30.1		62	87	1270		68	97	1367		69	111	1242		5	17	1201		8	18	1282		2	21	1153		5	2.44949		18.6667	1.69967		1212	53.2353				3016.46	30.1		70	108	1699		67	103	1324		73
3136.46	29.9		62	90	1346		66	99	1436		70	113	1317		5	20	1277		6	20	1351		3	23	1228		4.66667	1.24722		21	1.41421		1285.33	50.5591				3136.46	29.9		72	106	1754		68	99	1412		71
3256.45	29.8		63	91	1402		65	97	1505		64	110	1368		6	21	1333		5	18	1420		-3	20	1279		2.66667	4.02768		19.6667	1.24722		1344	58.0861				3256.45	29.8		70	110	1826		69	103	1487		73
3376.45	30.2		63	92	1466		66	100	1568		71	111	1457		6	22	1397		6	21	1483		4	21	1368		5.33333	0.942809		21.3333	0.471405		1416	48.833				3376.45	30.2		72	110	1924		65	101	1562		73
3496.45	30.1		65	89	1531		68	98	1670		69	110	1507		8	19	1462		8	19	1585		2	20	1418		6	2.82843		19.3333	0.471405		1488.33	70.6745				3496.45	30.1		73	109	1956		71	97	1625		72
3616.44	30.1		65	90	1575		69	97	1712		72	112	1547		8	20	1506		9	18	1627		5	22	1458		7.33333	1.69967		20	1.63299		1530.33	71.1071				3616.44	30.1		74	111	2032		69	106	1686		73
3736.44	30.1		62	92	1646		69	97	1791		73	114	1617		5	22	1577		9	18	1706		6	24	1528		6.66667	1.69967		21.3333	2.49444		1603.67	75.0748				3736.44	30.1		74	117	2103		69	104	1748		74
3856.43	30		64	93	1708		66	96	1853		70	107	1675		7	23	1639		6	17	1768		3	17	1586		5.33333	1.69967		19	2.82843		1664.33	76.4301				3856.43	30		72	115	2166		69	101	1804		75
3976.43	29.8		66	95	1763		68	98	1913		72	110	1757		9	25	1694		8	19	1828		5	20	1668		7.33333	1.69967		21.3333	2.62467		1730	70.1047				3976.43	29.8		70	110	2202		66	105	1882		74
4096.42	30		66	95	1796		67	101	1971		70	108	1785		9	25	1727		7	22	1886		3	18	1696		6.33333	2.49444		21.6667	2.86744		1769.67	83.2279				4096.42	30		72	112	2265		67	103	1916		73
[truncated: 125 more columns]

## Sheet: S4
	Repeated fluorescence tests for B11B24C										Repeated fluorescence tests for B12B24C										Repeated fluorescence tests for B13B24C										Repeated fluorescence tests for B14B24C										Repeated fluorescence tests for B15B24C
	without enzymes			5U III			5U III and λ				without enzymes			5U III			5U III and λ				without enzymes			5U III			5U III and λ				without enzymes			5U III			5U III and λ				without enzymes			5U III			5U III and λ
	Average value	Standard deviation		Average value	Standard deviation		Average value	Standard deviation			Average value	Standard deviation		Average value	Standard deviation		Average value	Standard deviation			Average value	Standard deviation		Average value	Standard deviation		Average value	Standard deviation			Average value	Standard deviation		Average value	Standard deviation		Average value	Standard deviation			Average value	Standard deviation		Average value	Standard deviation		Average value	Standard deviation
Time [min]										Time [min]										Time [min]										Time [min]										Time [min]
0	0	0		0	0		0	0		0	0	0		0	0		0	0		0	0	0		0	0		0	0		0	0	0		0	0		0	0		0	0	0		0	0		0	0
2	40.3333	3.68179		329	31.8224		380.333	8.21922		2	103	9.09212		161.333	9.56847		164.667	22.291		2	85.6667	14.7045		106	7.78888		120.667	13.9603		2	45.3333	8.95669		57.3333	5.31246		54	4.32049		2	49.6667	2.49444		62	5.71548		63.3333	6.3421
4	50.3333	5.4365		934.333	48.4585		917.333	39.1947		4	143.333	11.0855		577.333	15.2825		552.667	43.492		4	119.333	17.442		164.667	7.54247		185.333	9.17727		4	69.6667	8.21922		85.6667	8.21922		84.3333	4.98888		4	69.6667	2.49444		88.3333	2.62467		96.3333	4.92161
6	58.6667	8.25967		1342	71.3863		1272.67	67.3366		6	170	12.0831		964	29.2233		922.333	65.774		6	141	19.3046		226.333	13.8884		254	6.37704		6	80	8.16497		99	8.28654		104.333	5.4365		6	91	3.26599		114.333	2.35702		126	2.16025
8	64	8.28654		1629.67	83.4918		1522.33	92.0736		8	186.667	10.2089		1270	35.1852		1210.67	78.4021		8	155.667	18.8562		296.333	12.6579		328	6.97615		8	87.3333	8.21922		109.333	8.73053		122.333	4.78423		8	111	7.48331		137.667	6.01849		156	4.54606
10	68.6667	6.94422		1835.33	82.4311		1681.33	104.965		10	198	9.4163		1501.33	41.1204		1439.67	86.9265		10	165.667	21.1713		372.333	16.0485		402.667	10.3387		10	91.3333	7.36357		118.667	7.84573		132.333	5.55778		10	126.333	9.03081		156.333	9.28559		177.333	6.59966
12	72	6.68331		1984.33	88.0316		1786.33	110.623		12	206.667	8.99383		1689.67	38.4477		1612	92.7362		12	174.333	23.041		454.333	21.853		479.333	14.3836		12	96	3.55903		127	7.78888		147.667	5.90668		12	136.667	11.0855		173.333	11.7851		192.667	5.55778
14	75	2.94392		2102	83.1905		1863	115.606		14	213.333	10.274		1840	39.2173		1745.67	113.696		14	181.333	22.2161		529	30.5941		549	15.5778		14	101.667	4.92161		135.667	8.37987		159	4.24264		14	150	9.89949		187.667	10.8423		205.333	9.17727
16	76.3333	3.29983		2190.33	88.5526		1918.33	129.569		16	219.333	11.0855		1965.67	33.31		1871.33	109.064		16	186.667	23.8094		608	38.2623		614	17.282		16	103.667	4.02768		145.667	9.39267		171.667	4.92161		16	153.667	10.2089		197.333	11.7851		216	8.64099
18	78	3.74166		2268.33	88.8682		1951	117.391		18	223	14.4453		2070.67	26.5999		1965.67	120.876		18	190.667	23.2283		683	42.5911		681.667	12.5521		18	107	4.96655		153.333	10.2089		182.667	7.4087		18	160.667	7.93025		209	9.27362		226.333	8.80656
20	79.3333	4.02768		2335.33	83.1157		1981.67	127.834		20	227.333	15.8605		2172	28.8791		2051.33	122.649		20	197.667	23.9768		763	49.8264		744.667	15.456		20	112.667	5.4365		167.333	8.17856		192.667	4.10961		20	168	6.48074		216.667	8.37987		232	10.6771
22	83.3333	6.94422		2398.67	87.0492		2001	125.35		22	231.333	18.5532		2256.33	21.2498		2121.33	134.611		22	200.667	21.746		834	62.4179		811.667	22.4846		22	114	5.88784		175.333	9.17727		204.333	6.2361		22	172.333	5.4365		226	11.8603		240.667	11.0855
24	83	8.16497		2449	90.2478		2016.67	126.579		24	234.667	17.9876		2328.67	21.5458		2194.67	140.072		24	203.667	23.2283		909.667	73.2318		869	17.6824		24	117.667	6.59966		185.333	11.0252		212.667	7.84573		24	174.333	6.01849		231	9.4163		247.667	11.8977
26	82.6667	6.94422		2492	92.3724		2033.33	136.836		26	239.333	19.2238		2405	23.9305		2257.33	143.676		26	208.667	23.8933		993.333	81.9119		930.333	26.1321		26	122.333	6.01849		196.333	10.7806		225.333	6.54896		26	179.667	4.98888		237.667	6.18241		251.667	12.4989
28	85.6667	9.80929		2550	101.479		2030	131.942		28	243.667	18.9268		2454.67	22.8959		2317.33	156.342		28	210	22.6863		1058	91.9565		983.333	26.1449		28	123.667	4.98888		205	10.4243		236	6.97615		28	182	2.94392		244	7.78888		259.667	13.4247
30	87.3333	9.80929		2579.33	96.4238		2038.67	138.105		30	248.333	17.5942		2511.33	19.9555		2364.33	159.1		30	211.667	23.8094		1124.33	93.1248		1040.33	29.409		30	126.667	5.79272		214.667	12.2837		243.333	9.53357		30	187	5.88784		251	7.78888		263.333	13.2749
32	87	11.0454		2610.67	106.85		2029.33	137.376		32	250	18.4572		2547.33	9.39267		2406.33	159.039		32	214.667	23.9768		1196.67	100.785		1091.67	32.9983		32	128.333	5.90668		221.667	12.4722		251.333	11.0252		32	189.333	1.24722		250.667	7.54247		267.333	11.6142
34	89.6667	10.6562		2639	113.149		2040	140.43		34	254	18.4572		2581	21.7715		2449	171.069		34	217	24.2625		1250.67	96.7138		1140.67	33.6386		34	130	4.96655		231	14.5144		262.333	7.58654		34	190	4.96655		258	8.04156		271.667	11.8134
36	91.6667	12.6579		2679.33	121.483		2043	151.242		36	259	20.2155		2624.33	35.5184		2499.33	154.39		36	219	24.5357		1318.33	103.969		1185	36.1755		36	132.333	3.85861		236.667	14.3836		267.333	13.0979		36	194	3.74166		259.333	7.4087		278.333	12.9701
38	93	14.3062		2696.67	133.032		2031.33	152.976		38	261.667	19.0146		2644	29.3371		2534	157.652		38	220	25.6645		1371.33	104.337		1227	38.4794		38	132.667	4.02768		243	15.2971		273.667	9.46338		38	194.667	3.85861		263.667	6.18241		282	11.7757
40	94.6667	16.3367		2715.33	135.017		2015.67	156.813		40	265	21.3542		2679	41.8808		2559	158.789		40	221	27.0678		1433.33	114.357		1269.33	39.2372		40	136	4.54606		251	13.3666		286	12.1929		40	196.333	4.98888		266	8.16497		286	11.5758
42	96	15.5778		2725.33	139.801		1996	166.975		42	264.333	20.0721		2699.67	36.5908		2582.67	156.381		42	222.667	27.5237		1484.33	116.219		1307.33	45.2426		42	134	4.96655		257.667	14.3372		290.667	14.8399		42	197	4.89898		270.333	12.1198		288	11.5181
44	96.6667	17.2498		2741.67	141.349		1992.67	168.155		44	267.667	21.6846		2726	36.8872		2606	150.007		44	221.333	28.1109		1530	116.356		1341.33	53.1309		44	134.667	5.31246		264.333	15.1511		295.667	12.6842		44	200.333	5.4365		271.667	8.65384		291	12.0277
46	96.3333	16.3367		2755.67	150.964		1972.67	170.68		46	269	22.6274		2730	38.1925		2632	160.424		46	224	28.856		1574.67	114.278		1384.67	49.9689		46	135	5.88784		270	15.2534		307	12.8323		46	201.333	4.98888		273	9.4163		293.667	12.2293
48	96.6667	16.4384		2767.33	154.286		1952.33	169.482		48	268.667	20.9815		2747	40.653		2651.33	147.545		48	225	29.2233		1628.67	121.744		1412	48.8331		48	137	5.35413		280	15.2971		313	15.5134		48	202	4.89898		273.333	9.84322		297.667	10.4987
50	97	15.5778		2771.33	151.992		1934	173.103		50	272.333	23.1565		2755	46.8828		2667.67	162.813		50	224	27.313		1675.67	115.069		1439.33	48.3621		50	136.333	4.49691		285	15.9374		319	15.1217		50	201.333	2.62467		275.667	8.80656		301.333	11.4698
52	97.3333	16.3571		2788	168.541		1914	181.837		52	273.667	22.0656		2775	44.8627		2678.33	155.701		52	225.333	27.7889		1714.67	120.815		1466.67	53.767		52	138	5.35413		291	13.8804		325.333	14.7045		52	203.333	3.29983		280	8.28654		303	10.9848
54	96.6667	15.9652		2776	153.846		1886.33	183.384		54	272.667	23.9768		2798.33	43.7442		2684	134.037		54	223.667	27.0103		1757	125.931		1491.33	52.6899		54	137.667	4.78423		298.667	15.107		336.333	13.9124		54	205.333	6.54896		283	9.93311		306.333	15.5206
56	97	14.3062		2794	161.351		1854.67	185.063		56	272	22.3756		2791	49.5581		2711.67	142.664		56	225	27.313		1798.33	117.514		1520	56.5744		56	138	6.48074		307.333	13.7194		343	17.049		56	205.667	5.79272		285	8.64099		310.667	12.2837
58	98	16.7531		2792.67	170.539		1833.67	182.079		58	276.667	26.1321		2793.33	38.681		2710.33	140.893		58	224	25.7811		1836.33	131.404		1532.67	59.8739		58	137.667	4.98888		307.333	14.8174		346.333	17.4611		58	207.333	5.90668		283.667	8.80656		311.667	13.5729
60	97	15.9374		2795	166.187		1804.67	184.004		60	272.667	23.9768		2816.33	44.8504		2730	131.228		60	225	27.4712		1876.33	131.672		1561.67	61.3695		60	137.667	4.02768		317.667	13.0979		355.667	16.5193		60	207.333	4.10961		290.333	11.4407		315.333	14.8174
	Repeated fluorescence tests for B11B24G										Repeated fluorescence tests for B12B24G										Repeated fluorescence tests for B13B24G										Repeated fluorescence tests for B14B24G										Repeated fluorescence tests for B15B24G
	without enzymes			5U III			5U III and λ				without enzymes			5U III			5U III and λ				without enzymes			5U III			5U III and λ				without enzymes			5U III			5U III and λ				without enzymes			5U III			5U III and λ
	Average value	Standard deviation		Average value	Standard deviation		Average value	Standard deviation			Average value	Standard deviation		Average value	Standard deviation		Average value	Standard deviation			Average value	Standard deviation		Average value	Standard deviation		Average value	Standard deviation			Average value	Standard deviation		Average value	Standard deviation		Average value	Standard deviation			Average value	Standard deviation		Average value	Standard deviation		Average value	Standard deviation
Time [min]										Time [min]										Time [min]										Time [min]										Time [min]
0	0	0		0	0		0	0		0	0	0		0	0		0	0		0	0	0		0	0		0	0		0	0	0		0	0		0	0		0	0	0		0	0		0	0
2	108	2.82843		731.667	54.1623		632	21.3542		2	118.667	8.01388		451	13.9523		445.333	38.5083		2	75	3.74166		111	5.71548		117	4.32049		2	77	2.16025		93.3333	3.68179		88	8.83176		2	79	4.24264		85.3333	5.73488		74	7.87401
4	134.333	2.86744		1183.33	77.0469		1030.33	47.2182		4	165	12.0277		825.333	31.4784		810	40.1082		4	96.3333	4.49691		225	10.6145		239.667	10.3387		4	104	2.94392		124.333	2.0548		125	9.4163		4	104.333	6.94422		116.667	7.58654		115.667	7.13364
6	150.667	6.64998		1511.33	96.7517		1317.67	70.2108		6	190	14.3527		1132	46.7333		1122.67	37.5085		6	112.333	6.54896		403.333	11.8977		425.667	21.3594		6	118.667	5.73488		148.667	3.09121		155	10.9848		6	129.667	10.3387		148	7.11805		151.667	8.25967
8	163.667	10.3387		1758.33	119.656		1533	84.7624		8	212	17.282		1407.33	59.157		1389	46.0724		8	124	8.60233		618.333	14.9741		651	36.5057		8	128.667	7.31817		169	4.24264		180	12.0831		8	153.333	10.873		176.667	10.403		184.667	12.5521
10	174.333	11.9536		1940	111.185		1642.33	99.2315		10	221.667	19.9388		1601.33	62.077		1586.67	38.7671		10	131.333	8.99383		843.333	19.6695		882	57.9137		10	136	8.83176		189	2.82843		205.333	16.5193		10	169.667	14.2673		197	11.4309		210	16.391
12	180	13.3666		2072.67	118.385		1754.67	120.903		12	229.333	25.3026		1783.67	69.4422		1763	53.2228		12	135.667	8.65384		1044.33	17.4611		1095	74.4222		12	144.333	7.71722		205	3.74166		231	18.8326		12	184.667	15.4345		214.667	12.6579		229.333	19.362
14	185.333	12.5521		2195.33	115.736		1824	128.859		14	241.333	22.3656		1926	70.8849		1904	49.5244		14	143.333	11.4698		1227.67	21.4528		1281.67	97.6058		14	149	6.48074		227.667	7.93025		255.667	23.0988		14	197.667	14.2673		232.667	12.8149		245.667	22.8376
16	192	16.3095		2284.33	122.426		1868.67	150.515		16	249.333	25.3289		2042.33	77.4654		2009.33	61.5485		16	145.667	12.7104		1382.67	29.17		1457	112.324		16	156	6.16441		248.667	7.71722		280.667	26.6375		16	206	14.7196		252	14.2361		258.667	27.5237
18	193	14.1421		2372	143.529		1900.33	157.527		18	258	28.178		2154.67	76.1329		2099.67	80.8551		18	148.667	10.274		1518.33	35.141		1610	122.412		18	161.667	5.79272		273.667	11.8977		314	27.7248		18	217.333	15.9652		266	13.4907		268.667	28.7788
20	194.667	17.2498		2425.33	147.978		1920	159.137		20	267.333	28.2174		2231.67	76.9083		2174	86.0736		20	151	10.7082		1639	36.9955		1737.67	131.457		20	166.667	4.49691		302	12.0831		343	33.2365		20	225.333	16.2139		276.333	11.6142		279	30.474
22	201	19.2007		2489.33	156.976		1947	162.981		22	274.333	28.9866		2307	86.3366		2251.33	97.4143		22	151.333	11.4407		1752.67	42.0819		1836.33	148.199		22	173	4.32049		332.667	15.3261		378.333	33.6287		22	230.667	14.6591		291	15.8955		287	32.3419
24	204.667	17.2498		2540.33	171.904		1960.33	164.846		24	283	29.4279		2391	78.5154		2313.33	110.165		24	154	13.6382		1840.67	50.162		1930	156.869		24	178	3.26599		364	17.4547		415	34.5639		24	239	16.5126		299	16.3095		295.333	34.6153
26	208.333	18.8562		2608	166.925		1967.67	157.549		26	289	31.0269		2469.67	89.5706		2383	128.735		26	156	13.9284		1932.33	42.6797		2015	162.929		26	178	3.74166		394.333	14.7045		450.667	34.8839		26	243.667	16.68		306.333	17.3269		299.667	35.7242
28	214	23.3381		2654.33	181.324		1968.33	173.294		28	295.667	29.0326		2544	83.4745		2450	127.94		28	157.333	13.0213		2006.67	53.1058		2071.67	173.924		28	184	0.8165		430.333	12.6842		489.333	36.2614		28	248.667	17.2498		315.667	19.9053		308	37.4166
30	217	19.8662		2703.67	186.607		1966	173.384		30	301	29.0632		2608.67	71.4625		2492	130.272		30	157.667	14.522		2081	52.6688		2123.33	189.072		30	185.333	0.94281		465.667	11.4407		530.333	37.8095		30	253	20.5426		321.667	21.7		314	37.4166
32	219.333	21.8225		2734.33	204.845		1958.67	177.765		32	303.333	31.1163		2647.33	71.154		2533	135.811		32	160.333	15.9652		2141.67	68.1974		2176	186.571		32	188	2.82843		499	11.8603		567.667	39.8358		32	254.333	19.6016		325.667	22.3954		322	34.7563
34	223	22.0151		2780.67	199.79		1959.67	175.912		34	308.667	29.9592		2696.33	62.633		2614	152.186		34	162	15.5778		2208	67.6313		2206	211.16		34	190	2.94392		539.667	9.39267		608	44.5945		34	259	21.9545		331	24.0416		329.667	39.0413
36	227	24.9132		2811.67	200.34		1937	176.454		36	313	31.9687		2757	70.7437		2642.67	140.614		36	165.333	15.9234		2249.33	71.7883		2237.33	206.729		36	190.333	1.24722		575	8.52447		652.333	48.4722		36	262.667	18.6607		335.667	23.1133		334.333	37.5085
38	226.333	23.1133		2825.33	219.541		1931.67	181.421		38	311.667	29.4543		2800.67	55.7753		2682	132.371		38	169	17.9629		2294	84.8685		2254.33	217.642		38	191.667	0.94281		609.333	9.28559		695.333	50.3411		38	263	22.6421		340.667	25.9786		342.333	39.1095
40	230.333	23.8933		2857	207.27		1915.67	183.727		40	316.333	28.2882		2821.67	65.1886		2724.33	154.881		40	170.667	15.9652		2327	74.0675		2273.67	216.121		40	192	0.8165		648	8.98146		742.667	54.3895		40	263.667	22.291		346	26.4197		347	39.0214
42	232.333	22.4252		2883.33	217.642		1904	195.843		42	316.333	28.6395		2861.67	74.4774		2762.33	140.205		42	171.667	17.8201		2351	93.7266		2300.33	231.081		42	190.333	1.69967		687.667	12.2837		781	56.2909		42	268.667	23.5702		347.333	27.7889		351.333	35.9104
44	231	21.2289		2892.33	224.829		1881	196.347		44	315.667	28.2174		2885.67	76.203		2782.67	131.763		44	171.667	19.1543		2385.67	95.8483		2298.67	227.035		44	191.333	1.24722		726.333	4.98888		828	63.1559		44	266.667	23.6972		351	27.4712		357.667	38.9558
46	232.667	23.5844		2907	230.53		1861.33	202.447		46	316.667	27.7769		2930.67	65.1272		2817.67	134.038		46	172.333	18.8031		2410.67	99.7207		2309	234.373		46	192.333	5.31246		765.333	10.0775		872.667	62.6596		46	269.667	22.8959		351.333	26.4491		364.667	38.6638
48	233	21.2289		2931	229.29		1853	211.655		48	318	27.7969		2952	73.7699		2846.67	131.94		48	175	19.2527		2435	100.502		2313	255.626		48	194.333	1.69967		798.333	11.0855		916.667	69.1343		48	273	22.8619		363	29.4732		371.333	36.7363
50	235.333	23.8094		2951.67	208.577		1818.33	217.271		50	320	26.5456		2965.67	63.7303		2864.33	127.097		50	174.667	17.8201		2460.67	105.44		2302.67	245.39		50	192.333	2.49444		838.333	8.49837		963.667	67.1532		50	276.667	24.3082		366	26.5456		374.667	40.0028
52	232.667	21.6384		2924.67	219.852		1777.33	214.734		52	314	26.5456		2961.67	62.0233		2855.33	112.114		52	176.333	18.2087		2486.67	122.807		2299.67	256.806		52	194.667	3.39935		878.333	5.4365		1020	73.2712		52	276.333	23.3286		369.667	31.2019		379.667	37.615
54	233	23.3381		2951	233.011		1762.33	219.403		54	317.667	28.6744		2981.67	56.3875		2896.67	121.107		54	176.333	19.754		2507.33	115.728		2305.67	255.304		54	193.667	3.29983		916.667	4.92161		1063.33	74.6562		54	278.667	23.1565		368.333	28.7673		384.333	38.8616
56	231.667	23.6267		2950.33	238.739		1731.33	226.494		56	313	27.4348		2982.33	66.3392		2884	119.343		56	178	19.8158		2522.67	107.245		2300.67	261.7		56	194.667	4.6428		955.333	10.2089		1107	75.1132		56	281	24.1661		374	26.5456		391.667	38.1255
58	236.333	22.3954		2960.67	224.063		1715.33	225.188		58	317	26.9444		3008.33	67.2772		2919.67	119.737		58	176.333	20.4015		2535.67	129.903		2293.33	267.408		58	196	3.26599		993	9.62635		1155.67	81.5244		58	280	24.9132		377	29.4732		395.667	38.4216
60	236.667	24.2808		2986.67	238.797		1694	237.908		60	321	29.4279		3019	77.3865		2934.67	114.375		60	180	20.3142		2552.67	120.478		2284	258.833		60	198	4.54606		1030.67	8.17856		1202.67	85.9858		60	282.333	25.1705		380.667	30.4448		402.333	36.7363
	Repeated fluorescence tests for B11B25C										Repeated fluorescence tests for B12B25C										Repeated fluorescence tests for B13B25C										Repeated fluorescence tests for B14B25C										Repeated fluorescence tests for B15B25C
	without enzymes			5U III			5U III and λ				without enzymes			5U III			5U III and λ				without enzymes			5U III			5U III and λ				without enzymes			5U III			5U III and λ				without enzymes			5U III			5U III and λ
	Average value	Standard deviation		Average value	Standard deviation		Average value	Standard deviation			Average value	Standard deviation		Average value	Standard deviation		Average value	Standard deviation			Average value	Standard deviation		Average value	Standard deviation		Average value	Standard deviation			Average value	Standard deviation		Average value	Standard deviation		Average value	Standard deviation			Average value	Standard deviation		Average value	Standard deviation		Average value	Standard deviation
Time [min]										Time [min]										Time [min]										Time [min]										Time [min]
0	0	0		0	0		0	0		0	0	0		0	0		0	0		0	0	0		0	0		0	0		0	0	0		0	0		0	0		0	0	0		0	0		0	0
2	85.6667	5.24934		632.333	43.2769		623.333	34.6827		2	125.333	4.10961		369.333	2.49444		352	12.7279		2	102	3.74166		120.333	11.6714		128.333	12.6579		2	87.3333	10.7806		92	9.89949		79.6667	4.98888		2	89.6667	10.0775		104.333	4.02768		94.3333	13.7679
4	112	5.71548		1077	79.1749		1025.67	62.3396		4	170.667	2.62467		739.667	13.5974		723.333	18.6249		4	133.333	7.84573		187.333	11.8415		203.667	5.4365		4	125.333	8.65384		129.667	5.31246		124	5.71548		4	137	4.32049		154.667	3.68179		162.333	5.55778
6	128.333	5.73488		1419.33	78.7076		1319	84.111		6	199.667	2.86744		1038.33	22.0957		1032.33	24.0046		6	156	6.97615		266	7.78888		287	7.87401		6	144.333	8.73053		156	7.11805		158.333	6.59966		6	177	2.94392		197.333	6.01849		212	2.82843
8	140.333	7.58654		1667.67	82.2611		1526.33	97.387		8	223	4.89898		1287.33	27.0103		1283.67	31.9409		8	174	4.32049		357.667	6.79869		375.667	11.2645		8	161.667	8.17856		177.333	6.54896		185.333	8.05536		8	210.667	4.18994		239	5.88784		258.667	3.29983
10	149	7.78888		1842.67	87.6711		1671.67	109.734		10	236.667	7.13364		1485	31.3794		1484.67	38.1343		10	186.333	0.4714		454.667	1.69967		474.667	15.4128		10	173.667	8.95669		193.333	4.98888		210.667	4.71405		10	242	6.48074		273.667	6.59966		292	6.48074
12	156.333	8.73053		1976	89.6698		1776.67	125.189		12	245.667	8.25967		1650.33	31.721		1647	46.2385		12	201	1.41421		558	3.55903		572.333	19.6016		12	186.333	10.6562		209.667	8.80656		232	6.97615		12	267.667	6.3421		301.667	7.13364		323	9.20145
14	159.333	5.73488		2072.67	87.0492		1845.67	139.786		14	253.667	7.7603		1775.33	27.7409		1771	66.0454		14	208.333	2.62467		656.667	11.4698		664.333	28.5346		14	195	8.98146		221.333	11.0855		247.333	6.59966		14	287	8.48528		324.333	14.4299		347	9.89949
16	168.333	3.85861		2144	103.849		1896.67	140.205		16	260	11.5181		1881.33	28.5696		1895	55.8808		16	213.333	3.39935		750	12.3288		749	33.9509		16	202.333	7.7603		234	7.78888		261.333	7.36357		16	303.333	6.18241		341.667	13.9124		362.333	8.99383
18	171	2.16025		2221.67	110.349		1938.67	143.495		18	268.667	11.4407		1969.67	46.313		1994	85.0568		18	218	4.08248		846	10.6145		833.333	39.0925		18	208.333	9.39267		245	11.3431		278.667	4.49691		18	317	9.20145		351	17.049		377.333	9.67241
20	173.667	1.88562		2283.33	110.636		1982	148.674		20	273	14.9666		2051	65.5032		2065.67	82.2692		20	219.667	5.90668		934	12.3288		915.333	46.942		20	211.667	8.17856		257.333	8.99383		285.333	6.54896		20	327.333	8.34		365.333	15.0849		388.333	13.9124
22	176.667	0.94281		2343.33	97.3664		1997.67	147.138		22	279	17.6635		2125.33	76.7869		2145.33	93.5034		22	220.667	5.18545		1016.33	16.8589		988.667	54.0637		22	216.667	9.03081		266	10.6771		298.333	3.29983		22	338	9.62635		380.333	12.9185		399.333	13.2246
24	176	0.8165		2385	106.97		2022.67	149.856		24	285	19.0263		2183.67	94.3127		2208	108.704		24	223.333	5.79272		1096.33	21.0132		1052	52.5611		24	222.667	9.17727		280	10.6145		307.333	4.98888		24	344.667	13.7194		386.667	11.8977		407	15.5778
26	177.333	2.35702		2435	103.888		2044.33	153.723		26	288	18.8326		2247.67	97.7218		2257.33	108.739		26	226.333	7.84573		1173	31.9687		1121	60.8112		26	226	7.48331		290.333	5.73488		318	5.71548		26	351.667	11.4698		396.667	13.1234		417.333	16.5395
28	178	0.8165		2456.33	95.3636		2041.67	145.397		28	296.667	16.66		2289.33	105.072		2308	118.324		28	229	7.25718		1249.33	38.3174		1185	64.7662		28	230.333	7.7603		301.667	9.74109		326	2.16025		28	356	13.9523		407.333	9.74109		423.667	14.8399
30	181.333	1.24722		2495	91.8404		2065.33	134.908		30	300.667	16.4182		2361.67	117.99		2369.67	112.075		30	230.333	9.80929		1322	36.0832		1251	69.7567		30	236	8.16497		312.333	10.2089		335	4.54606		30	361	13.064		412.667	11.5854		430.333	16.7597
32	180.333	1.24722		2514.33	100.54		2066	127.924		32	308	15.9374		2401.67	113.215		2402	109.456		32	233.333	10.7806		1389	50.1265		1305.33	76.4737		32	240.333	9.80929		325	10.6771		344.667	6.2361		32	366.333	16.7398		419.667	15.107		436	19.3046
34	181.333	3.39935		2551	98.4513		2072.67	122.208		34	309.333	18.4089		2436.67	102.115		2453.33	112.89		34	236	10.198		1461	61.384		1356.33	80.5495		34	242.333	11.0855		334.667	7.71722		352.333	4.18994		34	366.667	14.7271		423.333	17.8201		443.667	16.4182
36	185	4.32049		2564.67	105.329		2080.33	102.458		36	312	17.3782		2480.67	91.7581		2487	97.8809		36	235.667	10.6562		1533	60.685		1403.67	84.1441		36	244.333	11.8415		346	8.04156		364.333	5.73488		36	370	14.3062		428	16.391		449	19.2527
38	184.333	3.29983		2594	100.083		2081	109.936		38	314	19.2527		2520.67	86.6808		2521	107.694		38	241.333	13.2749		1590	61.498		1455.33	82.625		38	246	13.6382		357	7.78888		375.667	8.05536		38	371.333	15.6276		434.667	19.1891		452.333	15.7551
40	185	0.8165		2620.67	89.2089		2067.67	98.7803		40	317	18.8326		2557.33	89.8456		2542.67	95.9039		40	239.333	10.274		1655	76.3457		1504	85.3581		40	247	13.1403		367.333	9.84322		385.667	5.90668		40	374.333	14.0791		440	18.9912		461.333	17.1335
42	185.667	3.39935		2612	104.508		2062.33	100.712		42	318	16.0624		2592.67	71.0602		2570.67	98.0351		42	242	14.4453		1704	75.1709		1545	90.9212		42	249.667	13.5974		379	9.09212		397.333	8.49837		42	375.667	14.2906		444.333	19.2585		466.333	14.6135
44	188.333	3.68179		2625	105.284		2068.67	103.009		44	325.333	16.1314		2630	73.2712		2603.67	97.6706		44	244.333	12.7104		1763.33	77.5686		1580.33	95.7787		44	249	12.8323		387.333	8.49837		405	7.11805		44	377.667	15.107		449.667	19.2238		473.333	16.5395
46	188.333	5.79272		2639.67	110.756		2058.33	100.785		46	322.333	14.0079		2654.33	62.7287		2623.67	84.5747		46	245	10.7082		1807.33	88.8532		1622	103.228		46	251.333	12.2565		400.667	8.99383		413.667	7.03957		46	381	14.7648		451	20.0167		476.667	12.7104
48	190.333	7.03957		2641.67	100.241		2045	96.1492		48	323	15.5134		2688.67	65.9966		2649	80.8125		48	245.333	13.4743		1860	90.2256		1657	97.5602		48	253	11.5758		407.667	12.3648		425	9.62635		48	377.667	17.9691		453.667	22.4549		482.333	10.6249
50	191.667	6.2361		2646.33	102.601		2037.67	102.841		50	325.333	12.6842		2698	45.7019		2650.67	74.7722		50	244	13.8804		1908.33	95.2062		1696	106.933		50	252.667	10.2089		425.333	11.1455		434.667	9.46338		50	380.333	18.7853		454.333	20.854		486.333	9.39267
52	193.667	9.03081		2670.33	96.3131		2020.33	102.718		52	325	13.9523		2718	55.7195		2669.67	69.1343		52	243.667	15.5421		1944.33	89.8344		1723.67	114.701		52	251.667	12.2837		429	6.48074		443.667	7.4087		52	384.333	17.2498		457.667	22.0505		491.333	10.6249
54	193	9.79796		2675.33	106.553		2005	112.818		54	325.333	12.3918		2742.33	61.8888		2707.67	65.4947		54	245.333	14.2906		1979.67	99.8009		1749.33	112.075		54	251	11.5181		441	11.3431		454.333	11.1455		54	382.667	17.632		463.667	24.4994		492.333	8.17856
56	191.667	10.7806		2683.33	107.456		1980	109.005		56	327.667	13.2749		2751.33	51.5127		2710.67	69.7344		56	248	14.5144		2028	104.512		1782.67	118.91		56	254.333	10.3387		452	16.9706		466	10.198		56	384.667	17.1723		463	22.8619		496.333	10.6562
58	196	10.7082		2673	111.717		1975.67	119.254		58	326	18.1842		2757.33	62.5104		2738	70.0619		58	246.667	12.2837		2065.67	104.926		1801	117.064		58	254.667	8.95669		462	10.6771		476.333	9.74109		58	385	17.9629		465.333	22.0505		500.667	8.17856
60	196.333	11.6714		2695.67	102.363		1974.33	125.05		60	329.333	13.2749		2794	48.6416		2751.67	59.511		60	247.667	11.4698		2107.33	105.749		1828.67	120.14		60	256.333	12.4722		472.667	9.17727		489	12.1929		60	385	15.5778		465.333	19.8718		505.333	7.7603
	Repeated fluorescence tests for B11B25G										Repeated fluorescence tests for B12B25G										Repeated fluorescence tests for B13B25G										Repeated fluorescence tests for B14B25G										Repeated fluorescence tests for B15B25G
	without enzymes			5U III			5U III and λ				without enzymes			5U III			5U III and λ				without enzymes			5U III			5U III and λ				without enzymes			5U III			5U III and λ				without enzymes			5U III			5U III and λ
	Average value	Standard deviation		Average value	Standard deviation		Average value	Standard deviation			Average value	Standard deviation		Average value	Standard deviation		Average value	Standard deviation			Average value	Standard deviation		Average value	Standard deviation		Average value	Standard deviation			Average value	Standard deviation		Average value	Standard deviation		Average value	Standard deviation			Average value	Standard deviation		Average value	Standard deviation		Average value	Standard deviation
Time [min]										Time [min]										Time [min]										Time [min]										Time [min]
0	0	0		0	0		0	0		0	0	0		0	0		0	0		0	0	0		0	0		0	0		0	0	0		0	0		0	0		0	0	0		0	0		0	0
2	90	2.94392		592	23.3666		570.333	30.3022		2	108	3.55903		400.667	3.68179		368.333	26.5623		2	100.667	8.49837		138	2.16025		137.667	12.4989		2	83	4.08248		98	13.7356		98	16.9902		2	43.6667	6.01849		51	9.93311		52.6667	10.873
4	126.667	9.39267		1022.67	74.0285		959	65.3044		4	162.667	4.71405		777	12.6754		720.333	39.1266		4	138.667	14.3836		227	5.09902		238.333	12.8149		4	122.333	3.68179		138.333	14.197		146	15.748		4	82	5.09902		94.6667	3.77124		99.6667	6.79869
6	150	11.4309		1329	91.2615		1246.67	79.9347		6	193.333	5.24934		1091.33	18.9795		1020.33	56.2455		6	164.667	17.9134		346.667	11.4407		358.667	15.2825		6	143.333	2.0548		166.333	11.8134		179.333	18.3545		6	107.667	5.55778		124	2.16025		136.333	7.36357
8	165.667	11.6714		1556.67	115.938		1454.67	96.1815		8	213.667	9.39267		1335.67	17.1529		1264	72.2634		8	186	20.5426		483.667	22.8813		495.667	20.4179		8	152.667	1.24722		187.333	12.4989		207	14.9666		8	132.333	6.2361		150.667	4.6428		171	4.96655
10	179.333	10.6249		1721.33	116.437		1593.67	93.2035		10	228.333	10.6249		1527.67	20.4015		1463.33	93.5248		10	197.667	22.4252		637.333	29.1471		632	17.4547		10	164	2.82843		207.333	12.6579		232	14.1657		10	154.333	8.17856		175.333	4.6428		196	7.78888
12	188	11.8603		1852.33	133.172		1699	108.077		12	239.333	10.2089		1696.33	19.1543		1617.33	111.613		12	209	24.9132		789.667	32.7142		766.667	22.6912		12	173.333	3.09121		226	11.0454		256.667	15.6276		12	170.667	8.17856		194	4.96655		219	8.64099
14	197.667	11.0855		1954	130.172		1767.67	99.0297		14	251.333	11.1156		1842.67	48.6644		1747.33	121.327		14	216	25.4689		935	36.7696		885.667	34.5672		14	184.333	1.69967		245.333	11.6714		274.333	15.456		14	187.667	9.74109		212.333	4.98888		237.333	9.42809
16	205.333	10.6562		2061	137.654		1819.67	105.187		16	260.333	13.0213		1973	63.6448		1860	131.886		16	220.333	28.5229		1065	37.2111		1003.67	38.3087		16	191	2.94392		262.333	9.10433		292.333	17.7451		16	200.333	13.1993		222.333	8.17856		250	8.83176
18	211	9.20145		2119	138.075		1852.33	94.5457		18	270.333	13.2749		2066.33	69.004		1968.67	143.037		18	224	27.6044		1187.33	41.4273		1109	53.7463		18	198.667	4.49691		281.333	10.403		313	19.8662		18	207	11.5758		234	9.93311		258.667	6.94422
20	213.333	8.49837		2192.33	152.644		1882.67	102.066		20	277	12.6754		2153	77.55		2055.33	153.567		20	228.333	29.2271		1302.33	45.0284		1212.33	61.4401		20	207.333	4.71405		301.667	12.2565		333	20.6074		20	215	10.6145		243.333	9.42809		270.333	9.74109
22	219.667	9.74109		2244.67	161.13		1907.67	98.6588		22	282.667	9.17727		2215	78.0299		2134.33	153.261		22	229	32.0312		1412.33	46.2914		1305.33	67.8937		22	213.333	2.0548		323	12.7541		353.333	21.9292		22	219	12.8323		253.333	10.3387		278.333	6.01849
24	222.333	10.0775		2293.67	178.47		1922.33	99.7475		24	285	12.0277		2285.33	79.8179		2209.67	164.613		24	231.333	29.6348		1503.33	55.0474		1401.33	69.7631		24	220	4.32049		341.333	16.8193		372.333	21.0766		24	224.333	8.99383		259.333	9.97775		285.333	7.7603
26	224.333	9.74109		2326.67	178.679		1924.33	96.0428		26	291	10.4243		2355.33	82.6411		2273	161.384		26	234	32.6905		1593.33	57.8638		1483.33	70.6745		26	222.333	2.86744		363	17.6635		392.333	21.1713		26	229.667	8.37987		264.333	10.9646		290.333	5.31246
28	228.667	10.9646		2371.67	189.577		1939.33	89.4141		28	295.333	9.87702		2403	74.7395		2326	161.673		28	238	31.2837		1682.67	59.9018		1574.33	70.6745		28	228	3.74166		384	24.7117		414.333	22.4252		28	232.333	7.58654		271	12.8323		298.667	3.85861
30	230.333	12.6579		2401.67	195.466		1942.67	100.014		30	299.667	3.29983		2449	57.312		2380.33	157.601		30	238.333	31.3723		1751	61.8762		1636.67	84.8227		30	231	2.16025		403.333	25.0377		432	19.799		30	234	6.68331		274.667	11.8977		304.667	4.49691
32	236.667	13.0213		2444.33	207.13		1950	90.9065		32	298.333	5.31246		2505.67	61.3043		2427.67	179.201		32	238.333	36.4448		1821.67	73.459		1708.33	76.5521		32	234.333	6.01849		423.667	30.2912		459.333	19.1369		32	236.667	4.49691		279.333	9.56847		306.333	1.69967
34	236.333	16.7398		2473	222.499		1948.33	93.5034		34	299	5.35413		2539	55.6836		2470	162.52		34	239.333	33.7178		1887.33	75.9181		1764	80.8002		34	238	4.54606		446	32.3831		475.333	19.4822		34	241	4.08248		284	12.3288		317	4.96655
36	239	16.391		2502.67	212.541		1951	101.403		36	302	5.09902		2584.33	40.5819		2513	171.122		36	242.333	33.5592		1953	78.4517		1825.67	82.3664		36	241	8.28654		471	31.273		504	17.6824		36	243	4.24264		288.667	10.3709		319.333	2.49444
38	241.333	15.7551		2525	227.527		1943.67	96.996		38	305.333	8.65384		2610	34.7659		2539.33	153.791		38	241.667	35.9753		2007.67	91.6855		1880	82.4298		38	240.667	7.03957		494.333	32.5201		530.333	20.0055		38	247	4.96655		292.667	10.403		325.667	1.69967
40	244.667	16.0485		2555.33	230.264		1933.67	103.067		40	307.333	6.79869		2662.67	36.5726		2562.67	160.051		40	243	35.6931		2065	76.4853		1918.67	74.5937		40	241.333	9.39267		514.667	38.612		552.667	26.1321		40	248.333	4.71405		297.667	8.49837		329.667	1.24722
42	244.667	17.2111		2573.33	228.469		1930.33	95.052		42	305.667	4.78423		2688.33	30.0259		2607.33	162.136		42	242.667	36.0586		2109	91.5897		1952	73.3394		42	242.667	8.17856		535	37.8506		576.333	23.0988		42	250.667	4.49691		302	6.48074		335	2.16025
44	246.333	17.3077		2593.33	238.642		1913.33	105.885		44	309	6.48074		2716.33	13.0213		2638.67	169.91		44	243.333	36.7454		2151.33	88.1904		1991.67	77.5041		44	244	8.98146		558.667	40.3347		603.333	22.6029		44	253.667	4.49691		305	6.16441		338.667	2.35702
46	250.667	16.1314		2614	248.251		1910.67	90.2601		46	310.667	6.84755		2767	25.923		2641.67	169.031		46	244.667	34.6538		2196.67	98.9085		2031.67	85.9858		46	246	9.09212		582	47.8957		626.667	24.3903		46	255.333	5.55778		308.333	6.64998		343	2.16025
48	248.333	16.7597		2625.33	248.371		1888	94.6185		48	308.333	8.17856		2776	2.94392		2662	155.366		48	245	37.0945		2239.33	91.5435		2046	76.7724		48	245.667	9.46338		605.333	45.1836		648.333	25.2499		48	256.667	5.4365		312.667	4.10961		349	2.16025
50	249.333	15.5421		2627.67	253.149		1869	98.4005		50	315	5.71548		2799	6.48074		2668	144.062		50	245.667	35.7988		2275.67	95.8622		2077	85.2565		50	247	8.28654		627.333	46.5498		673	28.856		50	257.667	5.24934		315.333	5.24934		350.333	2.0548
52	249	17.9072		2646.33	255.111		1850.33	93.8947		52	313.333	11.0855		2815.67	20.7257		2697	152.377		52	246.333	36.7454		2297.33	90.7389		2088.33	73.7398		52	246	8.83176		649.667	49.9489		695.667	29.3182		52	256.333	3.29983		317.333	2.86744		356	1.41421
54	251.667	18.8739		2654.33	252.154		1835	89.7998		54	313	8.60233		2852.33	42.7577		2710.67	164.119		54	246.333	36.527		2326	103.354		2093.67	89.9864		54	245.667	6.2361		675	49.0374		718.667	35.6495		54	260	4.54606		325	2.94392		357.333	4.18994
56	248.333	15.6915		2676	266.324		1815	94.9982		56	315.667	10.5304		2863	44.1135		2726	164.203		56	247.333	35.7056		2352.33	103.722		2125.67	85.2617		56	247.667	8.17856		698.333	51.8609		743	34.2929		56	259	4.32049		324.667	2.0548		362.667	3.77124
58	252.333	15.1731		2666	252.841		1794	96.0243		58	317	12.6754		2876.67	46.3777		2738.33	156.037		58	248.333	36.114		2381	102.434		2128.67	89.3545		58	249.667	6.94422		716.667	60.5383		770	33.1763		58	261	4.96655		330	4.24264		368.667	4.6428
60	250	17.1464		2687	262.741		1767	92.5239		60	316	12.0277		2890	46.3681		2756.33	166.386		60	249	37.2111		2404.67	108.127		2134.67	90.2823		60	249	5.71548		744.667	57.2033		793	33.5361		60	262.333	4.78423		331.333	4.78423		372.667	4.49691
	Repeated fluorescence tests for B11B26C										Repeated fluorescence tests for B12B26C										Repeated fluorescence tests for B13B26C										Repeated fluorescence tests for B14B26C										Repeated fluorescence tests for B15B26C
	without enzymes			5U III			5U III and λ				without enzymes			5U III			5U III and λ				without enzymes			5U III			5U III and λ				without enzymes			5U III			5U III and λ				without enzymes			5U III			5U III and λ
	Average value	Standard deviation		Average value	Standard deviation		Average value	Standard deviation			Average value	Standard deviation		Average value	Standard deviation		Average value	Standard deviation			Average value	Standard deviation		Average value	Standard deviation		Average value	Standard deviation			Average value	Standard deviation		Average value	Standard deviation		Average value	Standard deviation			Average value	Standard deviation		Average value	Standard deviation		Average value	Standard deviation
Time [min]										Time [min]										Time [min]										Time [min]										Time [min]
0	0	0		0	0		0	0		0	0	0		0	0		0	0		0	0	0		0	0		0	0		0	0	0		0	0		0	0		0	0	0		0	0		0	0
2	51.6667	11.6142		588	18.4029		525	37.6917		2	99.6667	5.18545		305.333	20.9815		300	37.9737		2	99	8.04156		106.333	3.77124		110.333	10.5304		2	85.6667	2.62467		88.6667	3.77124		86	9.4163		2	91	8.28654		102.333	2.0548		109.333	1.88562
4	62.6667	11.5854		1069.33	50.4667		967.667	26.0811		4	136.333	6.12826		731.333	18.3727		709.333	43.2846		4	127.333	3.09121		155.333	2.86744		170.667	9.03081		4	117.667	4.02768		123	2.94392		127.333	12.2837		4	131.333	11.5566		147.667	6.12826		161	3.55903
6	69.3333	11.2645		1403.67	72.2511		1273.67	28.241		6	157	7.25718		1075.67	20.8859		1050.67	51.803		6	146.333	2.86744		214.667	3.85861		233	8.52447		6	136.667	4.78423		146.333	1.24722		154.333	15.0628		6	166.333	10.274		188.667	10.403		207.667	8.65384
8	75	12.3288		1642.33	89.578		1489.33	39.0413		8	172.667	9.28559		1352	27.8568		1327.67	61.5702		8	160.333	2.0548		276.333	8.21922		300.667	7.58654		8	152	4.96655		164.667	2.49444		177.667	17.0163		8	198.333	10.0775		225	15.5778		251.333	14.3836
10	77.6667	10.7806		1816	104.855		1640	41.2876		10	183.667	13.4247		1564.67	31.8991		1534.33	70.2772		10	173	5.71548		344	12.5698		369	14.8997		10	163	5.71548		178	2.16025		198.667	18.9091		10	225.667	12.9701		252.333	15.8395		284.333	17.0163
12	81.6667	10.5304		1937.33	109.77		1740	45.4606		12	190.667	11.4407		1733.33	38.5083		1702	76.3195		12	180.667	2.86744		416.333	15.9652		438.333	19.3448		12	169.667	6.84755		188.333	7.31817		213.333	20.9497		12	245	14.2361		279	14.8549		311	20.4124
14	82.3333	9.67241		2057.33	104.58		1803	47.8121		14	200	12.6754		1857.33	56.4053		1837	87.0862		14	187	3.55903		485.667	20.2375		505	22.9928		14	178.667	8.99383		198.667	8.95669		224.333	20.2375		14	261.333	16.9771		299.333	12.3648		331.667	22.1259
16	85.3333	8.73053		2137.67	99.9878		1842.67	43.7747		16	208	12.5698		1968.67	68.3927		1953	99.6293		16	191.667	2.86744		552.333	20.4342		572	26.9938		16	186	8.60233		209.667	8.99383		239.667	23.1133		16	272.667	20.0389		318.667	6.18241		348	23.3666
18	86.3333	9.28559		2215.33	99.9011		1873	48.71		18	211.667	13.6707		2069	82.2476		2046.67	121.601		18	196.333	5.73488		621.667	22.0051		630.667	26.386		18	189.667	9.80929		219	10.6145		249	22.6863		18	283	21.2289		335	8.28654		364.333	22.8813
20	89	11.4309		2284.67	90.0161		1906	53.2353		20	220.333	15.3695		2168.33	97.0578		2134	128.548		20	200	6.97615		690.333	22.6618		693.667	28.0159		20	195	13.1403		229	11.8603		259.667	23.1133		20	290.333	21.746		346	3.55903		377.667	25.0377
22	90.6667	12.2837		2344.33	88.1299		1923.67	56.8585		22	226	15.748		2243.33	113.567		2220.67	148.302		22	205.333	6.94422		757	23.7907		756	31.6333		22	200.333	13.5974		237.333	12.7104		268	23.7907		22	300.667	25.7725		355	6.48074		389	24.9132
24	92	12.7279		2381.67	90.0161		1931.33	63.2789		24	231	15.8955		2323.67	118.784		2279.67	155.491		24	204.333	6.3421		821	19.2527		810.667	27.4023		24	205.667	15.0628		246.667	13.7194		274.333	25.2499		24	305.667	22.529		359.333	5.55778		397	23.7206
26	92.6667	15.107		2433	95.2296		1944.33	76.111		26	237	15.5134		2392.33	126.708		2345.67	159.688		26	210	6.68331		887.333	24.2396		870.667	32.8261		26	210.667	14.4299		256	16.3095		281.667	31.7525		26	313.667	23.0988		369.333	7.84573		408	23.2809
28	95.6667	16.5193		2468.67	103.696		1947.33	79.3697		28	239	16.0831		2456.67	123.1		2400.33	162.223		28	211.667	7.84573		948.667	20.7579		923.667	29.5785		28	214.333	15.5849		265.667	18.5712		290.333	33.1696		28	321	20.9285		371.667	9.87702		421.333	27.378
30	96.3333	16.2139		2508	107.396		1961.33	87.6445		30	241	15.6418		2509	117.192		2464.67	175.184		30	214	8.04156		1008	15.5778		975.667	27.6204		30	221	14.5144		273.333	18.5173		295.667	34.7978		30	325.333	27.0473		379	8.83176		425.667	26.5874
32	97.6667	16.5798		2541.33	120.023		1963.67	100.679		32	246.333	13.1993		2570.67	123.936		2504.33	177.671		32	214	9.79796		1070.33	17.1335		1025.33	26.7872		32	223.667	16.4992		279.667	20.806		301.667	38.178		32	328	24.5357		384.667	11.0252		434.667	25.0909
34	99.6667	17.932		2558	121.811		1964	119.41		34	248.333	15.456		2607.67	117.896		2539.67	176.114		34	215.667	8.17856		1129.67	13.0724		1078.67	28.241		34	226.667	15.7973		284.333	19.0146		310	38.2187		34	334.667	25.7725		384	11.4309		440.667	25.7207
36	100.333	18.2635		2590	129.298		1953.33	130.446		36	250.333	13.3		2641.33	109.716		2579.67	173.469		36	216	9.62635		1180	16.0831		1125	31.1234		36	231	14.9889		291.333	16.7796		316.667	39.9694		36	333.333	27.4752		389	8.60233		445	24.9933
38	100.667	17.2498		2602	137.375		1942.33	136.246		38	251.667	11.7284		2681.67	107.258		2608.33	165.776		38	217.667	10.274		1231.67	17.5563		1167.33	30.9444		38	234.333	14.197		297.333	17.1335		323.667	38.3869		38	337.333	25.5256		391	11.225		451	27.7969
40	103	16.9902		2624.33	138.738		1948	140.057		40	254.333	11.1455		2712.67	102.412		2653	168.054		40	218.333	9.03081		1290	18.8326		1214	35.3648		40	235.333	12.6579		304	19.9499		331	41.0447		40	338.667	27.207		395	10.2307		454.333	27.3536
42	102.333	17.5182		2633	142.621		1936.33	154.791		42	254.333	11.4407		2738.33	89.8678		2661	165.777		42	219.667	8.95669		1338.67	24.7296		1255.33	33.8263		42	237.333	12.037		307.667	18.732		336.333	39.3475		42	342	28.0832		395.667	10.6249		459.667	30.663
44	102.667	19.3448		2645.67	147.931		1925.67	157.087		44	257.333	11.0855		2750	95.565		2697.33	159.1		44	221.667	9.74109		1386.33	18.6607		1297	32.1351		44	241.667	14.2673		315.667	19.6016		341.667	38.2739		44	345	24.8596		397.667	14.522		465.667	28.2174
46	102.667	17.932		2663.33	146.627		1918	157.875		46	257.667	14.3372		2775.33	78.2702		2707.67	163.243		46	222	8.60233		1435	21.9545		1336.67	32.968		46	241	12.8323		321.667	21.1397		347	41.8808		46	347.667	26.9485		401.667	10.6249		470.333	30.2692
48	102.333	18.1537		2669.67	151.871		1903.67	170.697		48	257.333	10.6562		2786	83.4745		2729.33	164.682		48	222	9.4163		1472	28.3314		1376.67	33.8263		48	242.667	12.1198		326	22.5536		354.333	37.5618		48	346.667	29.5785		401.667	13.1993		471.667	30.6413
50	104.667	18.6249		2680	146.372		1887	164.006		50	257.667	10.6249		2806.67	87.2251		2738.67	152.539		50	223.333	9.84322		1519	26.8825		1406.67	34.1988		50	241.667	12.3918		331	18.6726		359.333	37.677		50	347.333	27.6325		404	13.1403		478	29.3939
52	104	19.0963		2687.67	142.231		1869.33	169.482		52	260.333	11.4698		2819.67	80.3423		2755.33	154.802		52	224	7.78888		1558.67	35.4902		1439.67	42.24		52	244.333	11.4407		337	22.3756		368	40.4722		52	352.667	29.1014		405.333	13.0213		475.333	28.9866
54	105	18.4029		2702.67	151.871		1857	167.633		54	261.667	9.84322		2842.67	94.9959		2771	157.685		54	223.333	9.74109		1607.33	35.7429		1475	33.7935		54	246	12.5698		344	19.2007		373.333	37.677		54	353	28.0832		407.333	12.7628		480.333	34.2961
56	106	19.1311		2715.67	155.318		1845.33	172.94		56	261.667	11.5854		2853.67	84.7755		2795.33	151.513		56	225.333	8.49837		1653.33	41.9073		1507	35.1852		56	246.667	13.8884		349.667	22.8813		380.333	38.439		56	356.333	29.17		409.667	14.0555		484	32.7821
58	106	19.1311		2708.33	152.272		1818.67	174.59		58	262	10.2307		2862.33	68.4755		2790	145.611		58	226.667	9.56847		1684.33	47.0201		1541	39.8581		58	247.667	12.9185		359.333	19.2931		387.333	40.2851		58	355	30.5941		411.667	10.3387		487.667	31.8469
60	105.333	18.1903		2719	143.59		1808	166.859		60	263	11.4309		2883	66.873		2804.67	152.067		60	224.667	8.37987		1723.67	47.6399		1569	43.1509		60	248	13.1403		363	21.6487		394	41.0447		60	357.333	30.5541		414.333	11.1455		491.333	33.8854
	Repeated fluorescence tests for B11B26G										Repeated fluorescence tests for B12B26G										Repeated fluorescence tests for B13B26G										Repeated fluorescence tests for B14B26G										Repeated fluorescence tests for B15B26G
	without enzymes			5U III			5U III and λ				without enzymes			5U III			5U III and λ				without enzymes			5U III			5U III and λ				without enzymes			5U III			5U III and λ				without enzymes			5U III			5U III and λ
	Average value	Standard deviation		Average value	Standard deviation		Average value	Standard deviation			Average value	Standard deviation		Average value	Standard deviation		Average value	Standard deviation			Average value	Standard deviation		Average value	Standard deviation		Average value	Standard deviation			Average value	Standard deviation		Average value	Standard deviation		Average value	Standard deviation			Average value	Standard deviation		Average value	Standard deviation		Average value	Standard deviation
Time [min]										Time [min]										Time [min]										Time [min]										Time [min]
0	0	0		0	0		0	0		0	0	0		0	0		0	0		0	0	0		0	0		0	0		0	0	0		0	0		0	0		0	0	0		0	0		0	0
2	49.6667	6.64998		613.667	31.1805		583.667	36.4448		2	104	7.25718		385.333	37.3661		392.333	14.0791		2	86	7.87401		112.667	8.49837		105.333	19.6016		2	102	9.4163		111.667	7.7603		107.667	14.3836		2	66.6667	3.77124		76.6667	2.0548		75	13.4907
4	68.6667	4.6428		1063.33	78.0185		1041.33	67.5344		4	149	12.0277		813	70.5597		826.333	11.2645		4	114	3.55903		165.667	1.69967		170.333	18.6249		4	139.667	7.36357		155	0.8165		154.333	13.5974		4	97.6667	4.71405		112.333	2.86744		118	9.62635
6	78.6667	4.10961		1377.67	103.387		1355.67	84.9013		6	176.667	14.8847		1153.33	92.5719		1177.33	10.873		6	135.333	1.88562		231.333	2.0548		239.667	18.6249		6	167.333	9.10433		188.333	3.77124		190.333	15.9652		6	124.333	6.2361		146.667	5.4365		152.333	7.4087
8	86	3.55903		1609.67	135.893		1583	99.8432		8	197.667	17.9876		1426	109.948		1470.33	17.2111		8	150.667	3.09121		309.333	7.7603		321.333	24.3903		8	185	10.6771		213	4.08248		225.667	16.4182		8	153	6.68331		176.667	3.77124		188	3.55903
10	92	3.55903		1766	157.175		1747.67	113.567		10	212.667	20.2375		1627.33	110.201		1695.67	20.0721		10	163.333	1.69967		391.333	12.7628		399.667	22.9395		10	203.667	14.2673		239.333	4.49691		249	17.4547		10	173.333	4.49691		198.667	6.64998		214.667	1.24722
12	95	2.94392		1901.33	165.353		1855.33	126.45		12	222.667	22.4252		1786.67	109.094		1868.33	21.746		12	172	3.74166		472.667	14.6591		476.333	27.7769		12	214	16.8721		259.667	6.54896		268.667	14.522		12	190.333	5.55778		223	2.82843		237	2.44949
14	97.6667	2.0548		2014.33	173.702		1935.33	137.619		14	231.667	24.3903		1927	105.037		2004	29.8105		14	177	3.26599		556.333	19.6016		555.667	31.5841		14	226.667	20.5318		276.667	10.1434		288.333	12.6579		14	205.333	3.39935		238	5.09902		253.333	2.86744
16	99.6667	2.0548		2092.33	195.864		2008	150.226		16	238.333	23.7954		2040.33	101.749		2113	36.2491		16	182.333	3.85861		641	22.6274		625	36.9143		16	237.333	23.4568		295	14.2361		300.333	15.4128		16	214.667	3.29983		254	3.74166		265.667	4.18994
18	102.667	1.88562		2166.33	203.788		2056	149.695		18	246.667	21.1713		2147.67	83.9259		2205	39.6316		18	187.667	3.29983		716.667	24.9978		702.667	39.2966		18	246.333	22.4846		308	12.5698		316	14.9666		18	222.667	1.24722		267	1.41421		276.667	7.4087
20	103.667	2.35702		2234.67	213.458		2098	165.487		20	252.667	23.8933		2237.67	71.4112		2287	44.2116		20	191.333	3.85861		804	32.8938		771	46.3034		20	255.333	23.2283		323.667	11.7284		326.667	17.2111		20	233.333	2.62467		280	2.94392		287.333	6.18241
22	104	2.16025		2293	216.103		2131	156.884		22	255.333	23.9212		2326.33	59.7346		2359.33	46.2049		22	197	5.09902		879.667	30.6413		844.333	51.7193		22	262.333	22.3954		337.333	13.5729		341	18.5472		22	236.333	1.24722		287.333	4.10961		295.667	7.4087
24	105.667	2.0548		2338	220.101		2168	168.667		24	263.333	23.8933		2400.33	62.361		2430.67	54.4447		24	198.333	6.12826		957.667	35.8732		914.667	55.1745		24	268.667	22.1711		352.667	15.6276		357.333	18.6964		24	243	1.41421		298	1.63299		302.333	7.54247
26	106.667	2.62467		2381.67	222.516		2184.67	168.338		26	266.333	23.3429		2467.33	58.9934		2494	59.4362		26	202	7.48331		1025	32.5269		975.667	66.1581		26	270.667	20.1384		359.333	12.4722		364.333	17.4611		26	244.333	4.18994		305.333	5.79272		307.333	9.10433
28	108	1.63299		2424	226.605		2215	168.94		28	270.667	23.214		2530	56.0416		2542	71.7542		28	206.333	7.93025		1096.67	34.3738		1049.67	66.735		28	279	20.6074		375.333	11.9536		382.333	19.7709		28	248.667	6.2361		310	8.98146		314.667	9.56847
30	111.333	1.24722		2467.67	232.782		2243	177.231		30	275.667	25.0377		2585	55.2268		2600	79.3011		30	209	11.5758		1165.67	45.2573		1114.67	69.954		30	283	19.8158		385	13.9523		396.667	23.5702		30	253	9.93311		317.333	9.10433		317.333	11.1455
32	113.667	2.62467		2492.67	238.205		2264	178.835		32	279	22.5536		2642	54.7053		2651.33	70.2108		32	212.667	9.56847		1236.67	46.3417		1177	74.1485		32	286	19.799		393.667	13.0979		409.667	22.2161		32	258.667	8.95669		325	8.04156		324	14.9666
34	113	2.16025		2521.67	229.176		2286.67	181.278		34	283	21.9697		2685.67	62.4037		2685.67	81.0117		34	213	11.4309		1296.67	54.1131		1234.33	77.9501		34	289.667	16.9967		405.333	15.8605		422.333	23.3286		34	259.333	13.2246		327.333	9.10433		330	13.9284
36	112.667	2.0548		2547.67	234.882		2307	186.167		36	287.667	24.8507		2738	62.8066		2736.33	79.8846		36	214.333	10.403		1363.67	52.7531		1298	80.0042		36	290.333	18.2635		414	11.7757		433.333	25.2499		36	262.667	12.4989		331.667	10.2089		336.667	15.8605
38	115	2.94392		2557	233.427		2314.33	186.98		38	287.333	22.291		2770	76.8028		2755	77.7989		38	216	13.4412		1420.67	61.2445		1356.33	78.4106		38	294.667	18.9795		425.667	14.8847		447.333	24.5674		38	267.333	10.6562		335.333	7.58654		341.667	16.2139
40	111	2.44949		2538.33	229.783		2314	188.616		40	286.333	22.1711		2768.33	74.4595		2763.67	60.4281		40	216.333	14.0555		1472.33	65.4336		1406.33	78.8937		40	292.667	16.66		434.333	16.2139		460.667	25.1042		40	270.667	12.9185		338	8.28654		348.667	17.2111
42	113.667	1.88562		2574.67	235.149		2347.67	191.816		42	288	24.097		2810.67	66.9793		2800	74.0585		42	216.333	11.0855		1536.33	67.7069		1456.67	83.1959		42	298.667	16.0485		446.333	15.2825		471.667	23.6267		42	271.333	14.0791		345	9.62635		353.667	17.2111
44	116	2.94392		2591.33	229.019		2370.67	187.393		44	292.667	24.5674		2858.33	93.6317		2839.33	61.6568		44	218.333	13.1993		1587.33	70.2962		1511.67	87.3321		44	298	15.7692		455.333	16.2139		478.667	25.3158		44	273.333	14.3836		347.667	6.12826		360	18.2391
46	115.333	4.92161		2619	235.713		2384.33	178.502		46	293.333	23.041		2872.33	87.4922		2864.67	64.0278		46	218.667	12.9701		1634	68.2984		1554.67	87.6141		46	298.667	15.8605		464.667	14.0555		491	24.8328		46	275.667	16.1314		349	6.48074		365.667	16.8193
48	118	6.68331		2619	227.114		2400.67	200.029		48	296.333	22.6912		2892.67	77.5643		2891.67	60.0352		48	217.667	15.1731		1679.67	76.4039		1601.33	94.4681		48	300	16.3095		475.333	16.9967		504	24.2625		48	277.667	14.2673		355.333	7.84573		370.333	16.3571
50	116	4.54606		2646.33	240.439		2407.33	185.968		50	298.667	24.3903		2915.67	90.5404		2909.67	71.4858		50	221.667	13.0213		1729.33	85.5466		1644.67	88.6428		50	302.667	18.8031		483	17.9072		512.333	25.6168		50	277	14.7648		356	7.48331		375.667	18.6249
52	118	4.96655		2644	232.796		2430	190.515		52	297.333	20.7257		2940	92.4446		2941.33	56.7587		52	221.667	13.0213		1771.33	83.8106		1677	87.4681		52	302	17.1075		495.667	18.1169		521	25.7811		52	281.333	15.1731		358.667	7.13364		380.333	17.4611
54	117.667	6.94422		2654.67	233.536		2433.67	182.976		54	300.333	24.074		2953.67	82.7097		2949.67	51.8481		54	221.333	12.4989		1817.33	87.4922		1723.33	92.3953		54	299	17.4547		504	18.7083		534.333	28.1938		54	282.667	15.9652		362.667	8.34		381.333	16.7398
56	119.333	4.98888		2663.67	235.814		2444.33	187.562		56	303.333	21.914		2965.33	99.2516		2952	46.0941		56	220	14.3527		1856.33	96.8378		1761.33	95.7717		56	300.667	17.4611		512.667	19.1369		542.333	27.0103		56	284	16.7531		366.333	9.74109		388.333	16.7796
58	121.333	6.54896		2674	237.716		2446.33	186.648		58	303.333	23.3		2980	89.7255		2965.33	23.2714		58	223	14.1657		1900.67	94.4893		1797	96.5091		58	302.667	16.3367		524.667	19.7709		555	29.4732		58	285	17.9629		367	10.198		392.333	18.1169
60	120.333	4.6428		2675	238.748		2458.67	188.998		60	303.333	22.6912		2988.33	98.5777		2989	36.8058		60	223.667	13.6707		1931	94.615		1832	97.2831		60	304.333	17.9876		533.667	19.1543		566.333	30.3462		60	285	16.7531		370.667	9.67241		394.333	16.5395
[truncated: 7 more columns]

## Sheet: S5
	Repeated fluorescence tests for B11B24C										Repeated fluorescence tests for B12B24C										Repeated fluorescence tests for B13B24C										Repeated fluorescence tests for B14B24C										Repeated fluorescence tests for B15B24C
	without enzymes			5U III			5U III and λ				without enzymes			5U III			5U III and λ				without enzymes			5U III			5U III and λ				without enzymes			5U III			5U III and λ				without enzymes			5U III			5U III and λ
	Average value	Standard deviation		Average value	Standard deviation		Average value	Standard deviation			Average value	Standard deviation		Average value	Standard deviation		Average value	Standard deviation			Average value	Standard deviation		Average value	Standard deviation		Average value	Standard deviation			Average value	Standard deviation		Average value	Standard deviation		Average value	Standard deviation			Average value	Standard deviation		Average value	Standard deviation		Average value	Standard deviation
Time [min]										Time [min]										Time [min]										Time [min]										Time [min]
0	0	0		0	0		0	0		0	0	0		0	0		0	0		0	0	0		0	0		0	0		0	0	0		0	0		0	0		0	0	0		0	0		0	0
2	6.33333	2.62467		6	3.55903		15	1.41421		2	3.33333	2.62467		5	1.63299		7.66667	2.49444		2	0	4.24264		6	2.16025		4	3.26599		2	5.66667	0.4714		4	0.8165		4.33333	2.62467		2	3.66667	2.62467		9.33333	2.49444		5	2.44949
4	5.33333	2.0548		6.66667	2.62467		25.3333	2.62467		4	2.66667	3.09121		5.66667	1.88562		15.3333	3.68179		4	-0.33333	1.24722		5.66667	3.29983		6.66667	4.6428		4	6.66667	2.0548		4.66667	2.49444		6	0		4	3	0.8165		10	1.63299		8	0
6	4.66667	2.86744		7.66667	4.6428		37.6667	0.94281		6	4.33333	3.39935		5.66667	1.24722		31.6667	3.29983		6	0.66667	1.24722		4	1.63299		9.66667	5.4365		6	6	2.16025		7.66667	2.0548		5	2.16025		6	3.66667	0.4714		8.66667	0.4714		8	0.8165
8	6.33333	2.86744		7.33333	3.68179		55	2.16025		8	3	2.44949		4	2.16025		53.6667	11.1156		8	-0.33333	0.4714		6	3.74166		13	3.74166		8	5.66667	1.24722		4	1.63299		8	2.16025		8	4.33333	0.94281		13	1.63299		7.33333	1.24722
10	6.33333	2.62467		10.3333	2.49444		77.6667	4.10961		10	1	2.16025		6	2.44949		85	16.2686		10	0.33333	2.35702		4.66667	1.69967		15.3333	3.85861		10	5.33333	0.94281		8	2.16025		8.33333	1.69967		10	3.66667	2.86744		11.3333	4.02768		9.66667	2.35702
12	5	1.41421		8.66667	1.24722		108.667	3.29983		12	1.66667	2.86744		7.66667	2.62467		122.667	27.4023		12	1	3.74166		6.66667	2.49444		18.6667	4.92161		12	5.33333	4.49691		6.66667	2.86744		9.33333	1.24722		12	7	2.82843		13.6667	2.0548		10	2.16025
14	6.33333	3.29983		10	2.94392		146.667	8.25967		14	1.66667	4.92161		6.66667	2.62467		174.667	33.6683		14	3	2.82843		6	4.54606		25.6667	5.4365		14	7.33333	2.35702		5.33333	3.68179		10.3333	2.49444		14	4.33333	1.69967		12.6667	2.86744		9.33333	1.88562
16	7	2.94392		10.3333	3.09121		190.667	12.8149		16	3	4.54606		7.66667	4.6428		227.667	49.842		16	0.33333	1.69967		9.66667	0.94281		32.3333	4.49691		16	5	2.16025		7.66667	3.29983		13	2.94392		16	5.33333	0.94281		17	2.44949		12	1.63299
18	8.33333	3.68179		10.6667	2.62467		245.333	13.8884		18	3	3.74166		9.66667	2.49444		292.333	55.2349		18	2	2.16025		8.33333	2.49444		39.6667	4.02768		18	6.66667	4.6428		10	3.55903		14	0		18	6.66667	2.35702		16.3333	2.0548		12	2.16025
20	6.66667	3.29983		12.3333	5.55778		302.333	20.6774		20	4.33333	3.29983		10.6667	1.69967		354.333	70.3625		20	2.66667	1.24722		10	2.16025		50.6667	7.58654		20	6.66667	3.68179		12.3333	2.62467		15.3333	1.24722		20	6	2.16025		15	4.32049		12.3333	1.69967
22	9	2.94392		14.6667	3.09121		370.333	23.0988		22	6.33333	3.29983		15	0.8165		425.667	84.6575		22	4	1.41421		10.6667	2.49444		60.6667	6.94422		22	9.66667	3.29983		10.6667	3.29983		17.6667	0.4714		22	6.33333	0.4714		19	3.55903		14.6667	1.24722
24	8.66667	2.0548		16.6667	2.86744		427.333	16.2139		24	6.33333	4.18994		16.3333	1.88562		499.333	91.9432		24	4	2.16025		9.66667	2.62467		73.6667	10.3387		24	9.33333	2.62467		12.6667	1.24722		22.3333	4.02768		24	7.33333	1.24722		19	2.16025		16.3333	2.49444
26	11.6667	2.86744		16.3333	1.69967		492	22.0907		26	5.66667	3.85861		15.6667	0.4714		571	96.6885		26	1.33333	2.62467		14.3333	0.4714		92.3333	9.84322		26	10.3333	3.29983		17.6667	0.94281		23.3333	1.24722		26	6.66667	1.24722		19.6667	2.49444		17.6667	1.24722
28	9.33333	3.29983		18.3333	2.62467		555.667	25.3289		28	4.66667	3.68179		15.6667	2.35702		639	111.592		28	5.66667	2.86744		13.6667	1.69967		108	18.3848		28	11.3333	2.62467		16.6667	1.69967		25.3333	3.85861		28	7.66667	1.69967		17.3333	3.09121		15.6667	1.69967
30	11.6667	4.92161		20.6667	4.18994		621.333	15.1511		30	7	4.32049		17.6667	1.24722		701.667	126.233		30	6.66667	2.62467		14.6667	1.69967		129.667	16.8193		30	8.66667	3.09121		17.3333	1.69967		25	2.94392		30	7	2.16025		20	0.8165		18.3333	0.4714
32	11	2.82843		18	2.16025		692.333	21.2968		32	10.6667	4.10961		18	1.41421		775.667	129.988		32	4.66667	1.88562		14.6667	3.68179		157.333	24.2396		32	11.6667	4.49691		17.3333	1.24722		29.3333	4.02768		32	7.66667	0.94281		19.6667	1.88562		18.6667	1.69967
34	11.3333	4.18994		21.6667	6.54896		765.333	31.4784		34	7	5.09902		18.6667	1.24722		842.333	136.759		34	7	0.8165		18	2.16025		180.667	28.9866		34	10.3333	3.29983		15.6667	0.94281		28.6667	3.85861		34	8	1.63299		20.6667	0.4714		20	2.94392
36	12.3333	1.24722		20.6667	2.35702		822	26.9815		36	10.6667	4.49691		19.3333	2.0548		919	143.362		36	6.66667	3.29983		16.6667	1.69967		211	29.5297		36	11	2.16025		19.6667	0.4714		32.6667	4.6428		36	6.33333	1.24722		21	2.16025		21.6667	0.4714
38	11.3333	4.18994		23.3333	3.09121		891	21.9241		38	11	5.88784		22.6667	3.09121		975.667	147.816		38	6.66667	2.62467		18.3333	3.29983		248.333	40.803		38	10.6667	2.49444		17.3333	0.4714		34.6667	4.49691		38	7.66667	1.69967		21.3333	2.0548		22.6667	0.94281
40	14	2.94392		21	2.94392		944.667	22.8959		40	11	3.74166		20	1.63299		1035.33	154.716		40	6.66667	1.69967		18.3333	2.62467		277	41.4327		40	11.6667	2.35702		24.6667	1.69967		37.6667	3.85861		40	8	2.16025		24	3.26599		24.3333	1.69967
42	13.3333	3.68179		22.6667	3.39935		1008.33	23.1565		42	11	5.09902		23	1.41421		1093.67	153.122		42	7	3.74166		19	0.8165		321.667	43.866		42	12	3.26599		22.6667	1.24722		37.6667	3.68179		42	8.33333	0.94281		22.3333	2.49444		25	2.44949
44	14	2.44949		23.6667	2.62467		1070.67	27.6204		44	13	5.35413		21.3333	1.69967		1154.33	158.212		44	6.33333	2.0548		21.6667	2.49444		358.667	49.3851		44	11.3333	1.69967		22.6667	1.24722		41.3333	7.71722		44	8.66667	2.35702		25.3333	0.4714		24	4.32049
46	14.6667	2.35702		25	2.94392		1123.67	33.6287		46	9.33333	4.98888		23	0.8165		1206	173.126		46	6.33333	3.39935		21	2.16025		397	52.8394		46	10	4.24264		23	2.44949		40.3333	4.49691		46	9.33333	2.49444		20.6667	1.24722		23.6667	1.88562
48	14.6667	2.0548		23	2.94392		1187.33	34.9889		48	11	4.54606		22.6667	2.49444		1271	167.881		48	8.33333	3.68179		21	3.74166		435.667	51.7451		48	10.3333	4.02768		24.3333	2.62467		44.3333	3.29983		48	7.66667	2.62467		22.6667	0.94281		26.6667	0.94281
50	12.6667	0.94281		24	2.94392		1244.33	40.0028		50	11.6667	4.10961		23.3333	1.69967		1306	166.699		50	8	2.44949		20	0.8165		481	62.7588		50	12	2.94392		23.6667	2.62467		43.6667	6.59966		50	9.33333	0.4714		23.3333	2.86744		28	4.24264
52	15.6667	3.29983		25.3333	1.69967		1291.33	31.7525		52	12	5.09902		24	1.41421		1362.33	174.603		52	7	2.44949		23	4.54606		529.333	62.3396		52	11	2.16025		24	0.8165		47.3333	9.10433		52	7	2.16025		23.3333	3.68179		30.3333	2.0548
54	13.3333	1.24722		24	4.54606		1343.33	44.0101		54	14.6667	5.4365		22.6667	1.24722		1410.67	173.805		54	7.33333	2.49444		19.6667	1.69967		564.333	63.4578		54	12.6667	2.86744		24	1.63299		53.3333	7.4087		54	9.66667	2.0548		25	3.55903		28.6667	1.69967
56	13.6667	3.29983		24	3.74166		1389.33	49.06		56	13	5.88784		25.3333	2.62467		1440	170.648		56	7.33333	3.29983		21	1.41421		613	73.3349		56	13.3333	3.39935		22.6667	0.4714		51.3333	7.58654		56	9	1.41421		26	0.8165		33.3333	2.0548
58	14	1.63299		25.6667	2.86744		1445.33	53.275		58	12.6667	6.64998		27	0.8165		1493.33	172.338		58	8.33333	4.10961		22	2.94392		653.333	71.9691		58	12	2.44949		23	1.63299		55.6667	10.7806		58	8.66667	1.24722		27	1.63299		33.3333	3.39935
60	15.6667	3.29983		26.6667	1.24722		1493.67	52.0406		60	13.6667	5.4365		25.3333	0.94281		1544.67	169.993		60	7.66667	2.62467		22	1.41421		704.667	73.6176		60	11	3.55903		24.6667	3.29983		54.6667	10.1434		60	8	2.16025		24.3333	3.39935		33.6667	0.4714
	Repeated fluorescence tests for B11B24G										Repeated fluorescence tests for B12B24G										Repeated fluorescence tests for B13B24G										Repeated fluorescence tests for B14B24G										Repeated fluorescence tests for B15B24G
	without enzymes			5U III			5U III and λ				without enzymes			5U III			5U III and λ				without enzymes			5U III			5U III and λ				without enzymes			5U III			5U III and λ				without enzymes			5U III			5U III and λ
	Average value	Standard deviation		Average value	Standard deviation		Average value	Standard deviation			Average value	Standard deviation		Average value	Standard deviation		Average value	Standard deviation			Average value	Standard deviation		Average value	Standard deviation		Average value	Standard deviation			Average value	Standard deviation		Average value	Standard deviation		Average value	Standard deviation			Average value	Standard deviation		Average value	Standard deviation		Average value	Standard deviation
Time [min]										Time [min]										Time [min]										Time [min]										Time [min]
0	0	0		0	0		0	0		0	0	0		0	0		0	0		0	0	0		0	0		0	0		0	0	0		0	0		0	0		0	0	0		0	0		0	0
2	5	2.16025		8.66667	0.4714		317.667	43.8355		2	1.66667	2.49444		4.66667	1.69967		196	19.8158		2	4	2.16025		7	1.41421		25.3333	2.49444		2	4.66667	1.24722		6	1.63299		11.6667	0.94281		2	1.66667	2.62467		3.66667	1.88562		4.66667	2.0548
4	3	1.41421		7.33333	1.69967		706	62.295		4	0.66667	1.69967		5.33333	1.24722		552	45.2548		4	2.33333	0.94281		6.66667	0.94281		61.3333	3.09121		4	4.33333	0.94281		9.33333	2.35702		16.6667	2.0548		4	1.33333	3.09121		3.33333	3.09121		10.6667	4.10961
6	6	0		7.33333	1.24722		1053.67	56.0317		6	1	1.63299		4.33333	4.02768		918.667	58.2313		6	3.66667	1.24722		9	1.63299		139	5.88784		6	5	2.16025		8	0.8165		23.3333	3.85861		6	1.33333	3.29983		5	1.63299		16	4.54606
8	5	1.63299		7.66667	2.0548		1312	60.8988		8	-1	0.8165		7	1.63299		1222.67	53.4249		8	1.33333	1.69967		7	1.41421		277	7.07107		8	4	0.8165		9.33333	0.94281		36	4.24264		8	2	3.26599		3.33333	3.68179		24	3.74166
10	3.33333	2.35702		8.66667	0.4714		1519.67	76.6174		10	-1.66667	1.69967		5.33333	2.0548		1453.33	73.3591		10	3	1.63299		8	0.8165		452	22.9928		10	3.33333	1.69967		10	0.8165		51.3333	4.49691		10	2.66667	2.0548		4.66667	4.98888		35	5.35413
12	4	0.8165		9.33333	1.24722		1654.33	96.8378		12	0.66667	4.02768		7	2.94392		1640.67	73.9204		12	3.33333	2.35702		8.66667	1.24722		651.333	32.7448		12	2.66667	0.4714		8.33333	0.94281		73	7.25718		12	1.33333	3.29983		6	4.08248		44.3333	6.79869
14	5	2.16025		8	2.94392		1761.67	85.7684		14	-3	2.16025		8.33333	3.39935		1764.67	73.3591		14	4	2.16025		11	2.16025		843	46.9965		14	3	3.74166		7.33333	0.4714		102	9.89949		14	2.33333	3.09121		7.66667	4.18994		58	10.7082
16	3.33333	0.94281		10	2.82843		1873	112.098		16	0.66667	3.39935		10.3333	2.86744		1875.67	71.0368		16	4	0.8165		8.66667	4.78423		1023.67	64.6237		16	5	2.82843		8.66667	0.94281		146	15.5778		16	2	1.41421		8	2.94392		76.3333	12.7104
18	5.33333	2.86744		12	3.55903		1924	119.803		18	1.33333	0.94281		12	2.16025		1960	83.2626		18	3.66667	1.24722		9.66667	1.24722		1208.33	76.4039		18	4	1.63299		10.3333	2.35702		199.333	20.0721		18	4	3.74166		7.33333	4.6428		96.6667	10.6562
20	4.33333	2.62467		14	5.71548		1985	116.08		20	0	3.26599		10.6667	4.10961		2027	90.8075		20	5	2.16025		11.6667	3.09121		1370.67	88.6353		20	5.33333	2.86744		10	1.63299		255.667	24.7296		20	1.33333	3.39935		11.6667	4.92161		121.667	19.6186
22	5.33333	1.69967		13	4.89898		2044.33	126.27		22	1.33333	3.85861		11.6667	4.49691		2096	103.267		22	4.33333	3.68179		13.6667	2.49444		1517.67	103.802		22	5	2.16025		11.6667	0.94281		331	22.5536		22	4.33333	4.6428		9.66667	3.68179		153	21.1818
24	6	2.16025		14	2.82843		2106.33	125.301		24	2.66667	0.94281		12	4.54606		2155.33	121.25		24	6	1.41421		11.3333	1.88562		1642.67	121.371		24	5.66667	3.39935		12.6667	2.49444		404	25.4689		24	4.33333	4.10961		10.6667	2.86744		184.333	25.8242
26	5.33333	1.24722		16	4.32049		2123.33	130.275		26	2.66667	1.69967		14	4.96655		2207	135.236		26	4	2.94392		14	1.41421		1745	137.988		26	5	0.8165		14	0		479.333	33.6287		26	2.66667	4.18994		15.6667	2.86744		222.333	24.6892
28	7	1.63299		16	3.74166		2173.67	123.942		28	2.66667	2.62467		14.6667	6.3421		2276	132.381		28	6	2.82843		15.3333	0.94281		1851.67	147.206		28	7	2.94392		15	0.8165		557.333	40.0028		28	4.33333	3.09121		13.6667	5.55778		259.333	29.7695
30	7.66667	0.94281		20.3333	4.6428		2232.67	120.715		30	4	2.16025		17	7.07107		2301.33	148.787		30	4.33333	2.0548		12.6667	2.49444		1944	158.804		30	7	0.8165		12.6667	2.0548		637.333	44.6194		30	5.66667	2.49444		13	4.54606		297.667	41.8118
32	6.33333	0.94281		20.3333	3.85861		2264.33	126.534		32	3.66667	1.24722		17.6667	2.62467		2356	152.971		32	4	2.94392		14.3333	2.49444		2018.67	163.712		32	7.33333	0.4714		14.3333	1.24722		724	48.3322		32	7.33333	2.49444		16.3333	8.05536		338.667	38.2303
34	7	0.8165		17	3.55903		2307	136.169		34	4.33333	3.29983		20.6667	6.84755		2407	155.803		34	5.66667	2.0548		15	2.94392		2090.33	169.459		34	6	1.63299		17	2.82843		802.333	54.2361		34	6	2.94392		13.3333	4.10961		378.667	40.549
36	7.66667	1.24722		17.6667	2.62467		2340.33	118.756		36	6	3.55903		18	2.82843		2462.67	166.095		36	8	3.26599		16	2.44949		2157	194.026		36	6	0.8165		18.3333	2.35702		871.333	56.8116		36	5.33333	3.77124		17.3333	2.49444		421.333	42.3976
38	9.66667	0.4714		21.6667	1.88562		2367.67	129.461		38	5	2.44949		20.6667	4.02768		2480.33	165.591		38	6.66667	2.86744		15.3333	2.49444		2193.67	173.64		38	7.33333	1.24722		18.3333	2.35702		948.333	64.5618		38	6	3.55903		14.6667	5.79272		463.667	53.0806
40	10.6667	0.4714		23	4.32049		2390.67	130.643		40	6	0.8165		20.6667	4.18994		2527.33	158.344		40	7.66667	2.0548		16.3333	2.49444		2240.33	185.538		40	7.66667	0.4714		18.6667	2.0548		1011	66.1261		40	6.33333	4.98888		16.6667	5.79272		508	52.1217
42	8.33333	0.94281		19.3333	3.77124		2412	135.132		42	5.66667	1.69967		21.3333	1.69967		2564.67	158.018		42	8.66667	3.09121		16.3333	0.94281		2279.67	191.524		42	9	2.82843		19.6667	2.0548		1090.67	64.2979		42	7	2.94392		18	4.08248		541.333	49.3716
44	8.66667	0.4714		21.3333	4.49691		2436.33	117.99		44	7.33333	2.35702		21.6667	3.68179		2584.33	152.502		44	7.33333	3.39935		15.6667	2.0548		2334.67	200.254		44	7	0.8165		17	1.41421		1147.33	80.1762		44	5.66667	3.68179		18	7.11805		586	63.5977
46	9.66667	0.94281		23.3333	3.68179		2461	129.741		46	6.66667	3.39935		25	0.8165		2611	141.819		46	9	3.26599		16.6667	1.69967		2355	199.695		46	8.66667	1.88562		20	2.94392		1208.33	73.8346		46	7.66667	7.13364		16.6667	5.4365		624.333	65.85
48	9.33333	2.0548		22	2.16025		2493	142.565		48	6.33333	5.24934		23.3333	2.0548		2627.67	152.084		48	10.3333	4.18994		19.3333	0.4714		2387.33	212.456		48	8.33333	1.24722		24	0.8165		1287.67	80.4253		48	7	4.08248		21	4.89898		665	68.2984
50	10	2.82843		23.6667	4.49691		2502	138.869		50	4.33333	2.0548		24.3333	1.24722		2666	153.378		50	8	4.96655		20.3333	3.29983		2412.67	215.354		50	9	1.63299		22	2.16025		1351	79.2128		50	5.66667	2.86744		17.3333	4.92161		703	76.0526
52	9.33333	0.94281		23	4.54606		2509.33	135.185		52	7.66667	2.62467		22	2.16025		2667.33	137.757		52	10.3333	5.4365		19.3333	1.24722		2439.67	221.826		52	7	0.8165		19.6667	2.35702		1403.67	88.9732		52	7.33333	3.09121		18	2.82843		733.333	70.6745
54	10	0.8165		25.3333	3.39935		2521.67	155.341		54	7	2.94392		24.6667	3.29983		2702	131.828		54	10.6667	4.49691		19.3333	2.62467		2455	234.42		54	8.66667	1.69967		19.3333	4.49691		1461.33	93.157		54	5.66667	4.6428		19.3333	4.10961		781.333	76.1417
56	8.33333	0.4714		24	3.74166		2543.33	151.284		56	4	2.44949		25	4.08248		2708.33	151.377		56	10.6667	5.18545		21.6667	1.24722		2486.67	213.7		56	7	1.63299		24	2.82843		1529.33	87.5455		56	6.66667	4.49691		19.6667	5.31246		820	79.6534
58	12	1.63299		25	1.41421		2565	149.106		58	6	3.55903		23.3333	3.85861		2714	131.646		58	10	4.96655		19	1.63299		2500.67	225.217		58	9.66667	1.24722		21	2.44949		1570	101.058		58	5.33333	3.68179		20.6667	7.13364		852.667	81.5693
60	12	1.41421		23.6667	1.69967		2572.67	143.351		60	6.33333	2.35702		25.3333	5.24934		2748.67	141.349		60	10.6667	5.90668		21.3333	3.85861		2529.33	238.037		60	8.33333	0.4714		21.3333	4.02768		1633.67	92.3484		60	8	2.82843		23	7.25718		890.667	77.8474
	Repeated fluorescence tests for B11B25C										Repeated fluorescence tests for B12B25C										Repeated fluorescence tests for B13B25C										Repeated fluorescence tests for B14B25C										Repeated fluorescence tests for B15B25C
	without enzymes			5U III			5U III and λ				without enzymes			5U III			5U III and λ				without enzymes			5U III			5U III and λ				without enzymes			5U III			5U III and λ				without enzymes			5U III			5U III and λ
	Average value	Standard deviation		Average value	Standard deviation		Average value	Standard deviation			Average value	Standard deviation		Average value	Standard deviation		Average value	Standard deviation			Average value	Standard deviation		Average value	Standard deviation		Average value	Standard deviation			Average value	Standard deviation		Average value	Standard deviation		Average value	Standard deviation			Average value	Standard deviation		Average value	Standard deviation		Average value	Standard deviation
Time [min]										Time [min]										Time [min]										Time [min]										Time [min]
0	0	0		0	0		0	0		0	0	0		0	0		0	0		0	0	0		0	0		0	0		0	0	0		0	0		0	0		0	0	0		0	0		0	0
2	2.33333	1.69967		3	0.8165		12	2.16025		2	-0.33333	0.4714		3.33333	1.69967		3.66667	4.92161		2	3.33333	1.69967		7.66667	4.10961		10	2.44949		2	2	5.71548		0.66667	2.0548		2.33333	2.49444		2	3.33333	2.49444		5.33333	2.49444		3.66667	1.24722
4	2	0.8165		3.33333	1.24722		22	2.16025		4	-1.33333	1.24722		3.33333	3.85861		10	3.55903		4	2.66667	1.24722		7.66667	4.6428		13	0.8165		4	0.33333	3.85861		-0.33333	4.49691		6	2.82843		4	3	3.26599		6	2.16025		8.66667	3.85861
6	2.33333	0.4714		5.33333	0.4714		31.3333	2.62467		6	0	1.63299		5.33333	3.39935		19.6667	1.24722		6	3	0.8165		8.66667	3.68179		15	2.16025		6	1.33333	3.85861		2	3.74166		6	2.16025		6	2.66667	1.69967		4.33333	2.86744		10.3333	1.69967
8	3.33333	2.35702		5	2.16025		40	3.55903		8	1	0.8165		4.66667	3.68179		27.6667	1.24722		8	3.66667	3.85861		9	3.74166		19.6667	1.69967		8	0	3.74166		1	1.63299		5.66667	2.0548		8	2.33333	2.86744		3	2.82843		11.6667	0.4714
10	1.66667	1.24722		6.66667	1.88562		50.6667	3.39935		10	1.33333	1.69967		4.66667	2.49444		39	3.55903		10	2.33333	3.09121		9.33333	2.49444		20	1.41421		10	-1	3.55903		0.66667	4.02768		6.33333	1.69967		10	3.66667	3.39935		8	0.8165		10.6667	3.29983
12	3.33333	1.69967		7.33333	4.71405		61	3.74166		12	-0.33333	0.94281		7.33333	2.0548		52.3333	4.98888		12	2.66667	2.35702		11.3333	3.39935		25.6667	1.88562		12	-0.33333	4.02768		0	1.63299		9	1.63299		12	3.33333	4.49691		7	2.44949		13.6667	3.68179
14	5	1.63299		8.66667	4.6428		75	6.16441		14	0	1.41421		7.33333	1.69967		61	5.88784		14	5	2.44949		9.66667	2.62467		29	3.26599		14	-2.33333	2.62467		3.33333	2.35702		8.33333	4.49691		14	4	0.8165		8.33333	3.29983		12.6667	1.69967
16	4.33333	1.69967		8	2.94392		90.3333	7.03957		16	0	3.55903		8.33333	2.86744		78	10.8012		16	4.66667	1.69967		14	2.82843		33	3.74166		16	3.33333	3.85861		2.33333	0.94281		10.6667	1.88562		16	4.66667	3.29983		10.6667	3.77124		15.3333	3.29983
18	0.33333	0.4714		8.33333	4.18994		100.333	8.57645		18	0.33333	3.39935		7.33333	1.24722		91	12.8323		18	4.66667	0.94281		12.6667	2.35702		36	2.94392		18	2.66667	3.68179		4	2.16025		12.3333	1.88562		18	6	2.94392		9.66667	4.6428		16.3333	2.86744
20	2	2.82843		9.33333	1.88562		119	12.1929		20	-0.33333	3.29983		7.66667	2.86744		106.333	17.5563		20	5.33333	0.94281		12.6667	3.85861		42.6667	0.94281		20	1.33333	5.73488		5.33333	3.09121		14	2.94392		20	6.33333	2.0548		10.6667	3.29983		16.6667	1.88562
22	4	1.63299		10	2.16025		139.333	14.6135		22	2	3.26599		9.33333	1.88562		121.333	19.7709		22	4.33333	2.49444		14.6667	4.49691		47	2.94392		22	1.33333	3.29983		5	3.55903		13.3333	0.94281		22	5.33333	2.35702		11	2.16025		17.6667	2.49444
24	0.33333	0.4714		11.3333	2.0548		154.667	16.0485		24	2.33333	4.02768		8.66667	3.77124		142.667	21.914		24	4.33333	1.24722		16	2.44949		51	0.8165		24	4	3.55903		6	3.74166		13.6667	3.29983		24	6.33333	1.69967		13.6667	2.35702		17	3.74166
26	4	1.41421		13.3333	4.02768		170.667	13.4743		26	3.66667	3.85861		10.3333	4.02768		155	23.3381		26	6	2.16025		15.6667	3.85861		57	1.63299		26	3.33333	5.4365		7.66667	4.18994		14	1.63299		26	7.66667	2.0548		14.3333	1.69967		18	2.16025
28	5.33333	1.69967		11.3333	3.29983		190	19.9499		28	1.66667	3.09121		11	4.32049		178.333	30.2692		28	5.66667	3.39935		15	2.82843		59.3333	4.10961		28	5.33333	7.36357		6.33333	5.31246		19	2.82843		28	8.66667	2.0548		12.3333	0.94281		19.6667	4.10961
30	5.33333	2.49444		12.3333	0.4714		212.667	25.6948		30	2.33333	2.62467		13.3333	1.88562		193.667	35.4902		30	6.66667	3.39935		17.3333	2.49444		66.6667	0.94281		30	6	4.54606		9.33333	4.18994		20.6667	2.86744		30	7.66667	2.0548		15.6667	1.69967		22.6667	3.09121
32	3.66667	1.69967		14	2.94392		239	25.02		32	3.66667	4.49691		15.6667	4.6428		212.667	39.6681		32	8.66667	1.69967		18.3333	4.02768		74.3333	1.88562		32	6	2.94392		8.33333	4.49691		22	0		32	6.66667	2.86744		18	2.16025		22	4.54606
34	4.33333	0.4714		15.3333	3.39935		257.667	26.0811		34	4	4.89898		14.3333	2.0548		235.667	41.5879		34	6	2.16025		18	2.82843		82.3333	3.77124		34	7.66667	4.98888		8	1.63299		23.6667	2.62467		34	9.66667	2.35702		15.3333	2.62467		22.6667	4.49691
36	5.66667	3.29983		14	3.74166		279.333	31.7525		36	3.66667	4.49691		14	2.16025		263.333	48.8012		36	7	2.94392		18.6667	2.35702		86.6667	2.35702		36	6.33333	4.49691		11.3333	5.55778		22	2.16025		36	6.33333	3.09121		17.3333	5.31246		23.6667	3.85861
38	5.33333	1.24722		16	3.26599		299.667	31.4148		38	3.66667	2.62467		16	3.74166		276.667	56.1209		38	7.33333	2.35702		20.3333	4.49691		97	4.08248		38	5	3.55903		9.66667	2.49444		25.6667	2.35702		38	8	2.44949		17	0.8165		27	4.32049
40	6.33333	1.88562		14.6667	1.88562		326.667	32.149		40	7	2.94392		16.3333	3.85861		296.667	61.1574		40	7.66667	2.35702		20	3.26599		99.6667	2.35702		40	6.33333	4.92161		13	5.09902		25.6667	3.09121		40	8	0.8165		18	2.16025		27.3333	1.24722
42	6.66667	1.88562		13	1.63299		351.333	34.4125		42	6.33333	3.09121		20	2.94392		327.333	67.0638		42	9.33333	0.4714		19.6667	6.94422		111	4.96655		42	7.33333	4.98888		11.6667	2.86744		29	2.94392		42	7.66667	1.24722		19.3333	0.4714		29.3333	4.92161
44	6.33333	2.49444		17.6667	4.71405		376	30.2435		44	7.66667	2.0548		20.6667	3.09121		347.667	66.9842		44	9	2.16025		22.3333	5.4365		116.333	6.64998		44	6.66667	5.31246		13.6667	3.29983		29.3333	2.0548		44	9	1.41421		17.6667	2.86744		31	2.82843
46	5.66667	1.88562		15.6667	2.49444		396.333	37.5618		46	6.33333	3.29983		20.3333	3.68179		370	73.6523		46	10	0.8165		21	3.74166		127	6.16441		46	5.66667	6.3421		15.6667	4.18994		31	2.16025		46	9.33333	3.09121		22	0		31	5.71548
48	6	2.94392		17.3333	1.69967		419	36.0648		48	7	4.24264		20.3333	3.29983		390.667	83.0033		48	8.66667	1.88562		21.3333	3.85861		140	9.62635		48	6.33333	4.6428		10.3333	1.69967		31.6667	3.85861		48	10.3333	2.0548		16.3333	2.86744		33	2.44949
50	6.66667	0.94281		18.3333	1.24722		443.333	36.0586		50	6.66667	1.69967		20.3333	2.86744		411.667	83.8424		50	7	1.41421		21.6667	5.4365		147	10.6145		50	6.66667	4.10961		12	4.08248		33.3333	1.24722		50	8	2.16025		18.6667	0.4714		32.3333	2.35702
52	6	1.63299		20	0.8165		471.333	25.4864		52	8.33333	4.02768		21	3.55903		434.667	88.718		52	6.33333	2.49444		21.3333	2.49444		159.333	11.0855		52	6.66667	5.31246		13.3333	4.02768		35.3333	3.29983		52	10	1.63299		20.3333	1.69967		34.3333	3.29983
54	7.33333	2.35702		17.6667	3.68179		493.667	34.3738		54	6.33333	4.02768		23	3.55903		457	89.0992		54	9.33333	2.86744		21.6667	3.68179		171.333	13.9124		54	6.33333	4.49691		13.6667	5.4365		38	2.94392		54	10.3333	1.69967		20	2.82843		36	1.41421
56	6.33333	2.62467		20	3.55903		518.667	42.5937		56	6	3.74166		22.6667	2.0548		480.667	103.029		56	9.66667	2.62467		23	3.74166		178.333	12.4989		56	8	3.74166		14.3333	5.73488		35.3333	1.24722		56	9	3.26599		20	3.55903		38.6667	3.09121
58	5.33333	2.35702		20	1.63299		541.333	36.2798		58	6.66667	2.35702		20.6667	3.29983		502.333	96.7241		58	10	1.41421		26.6667	2.0548		193.333	15.3261		58	7.33333	3.68179		14.3333	4.02768		39.6667	2.0548		58	10	2.16025		19.6667	1.24722		39	0.8165
60	9	2.82843		19.6667	1.69967		568	42.6224		60	7.33333	4.78423		22.3333	3.29983		519	108.194		60	10.3333	1.69967		23.6667	2.49444		203	17.7201		60	8.33333	6.2361		17.3333	3.39935		39.6667	1.69967		60	9.33333	1.69967		19.3333	2.62467		38.6667	1.88562
	Repeated fluorescence tests for B11B25G										Repeated fluorescence tests for B12B25G										Repeated fluorescence tests for B13B25G										Repeated fluorescence tests for B14B25G										Repeated fluorescence tests for B15B25G
	without enzymes			5U III			5U III and λ				without enzymes			5U III			5U III and λ				without enzymes			5U III			5U III and λ				without enzymes			5U III			5U III and λ				without enzymes			5U III			5U III and λ
	Average value	Standard deviation		Average value	Standard deviation		Average value	Standard deviation			Average value	Standard deviation		Average value	Standard deviation		Average value	Standard deviation			Average value	Standard deviation		Average value	Standard deviation		Average value	Standard deviation			Average value	Standard deviation		Average value	Standard deviation		Average value	Standard deviation			Average value	Standard deviation		Average value	Standard deviation		Average value	Standard deviation
Time [min]										Time [min]										Time [min]										Time [min]										Time [min]
0	0	0		0	0		0	0		0	0	0		0	0		0	0		0	0	0		0	0		0	0		0	0	0		0	0		0	0		0	0	0		0	0		0	0
2	2.66667	7.31817		1.66667	4.6428		108	15.8955		2	-0.33333	5.18545		2	2.44949		61.3333	4.78423		2	-0.33333	1.24722		3.66667	2.0548		11.6667	1.69967		2	-0.66667	0.94281		5.33333	1.24722		6.66667	4.6428		2	-1	3.74166		4	1.41421		1.66667	5.24934
4	9	14.8997		0.33333	3.09121		317.333	38.0029		4	0.66667	2.0548		1.66667	1.69967		216.667	15.6276		4	0.33333	0.94281		4.66667	2.35702		29.6667	2.86744		4	-0.66667	2.86744		9	2.44949		9.66667	1.69967		4	-0.33333	2.62467		4	2.16025		8	4.54606
6	11	16.9902		3	3.55903		581.333	55.1019		6	0.33333	3.68179		5	2.16025		459.667	30.6413		6	0.33333	1.69967		6	0.8165		60	8.48528		6	-0.66667	1.69967		5.66667	2.0548		13	6.37704		6	2	3.55903		4.33333	2.86744		7.33333	3.39935
8	11.3333	17.5182		2.66667	0.4714		844.667	67.6527		8	-0.66667	4.10961		2.66667	0.94281		721	44.5047		8	0	0.8165		4	0		103.667	12.3648		8	-3	3.26599		6	1.63299		15.3333	3.68179		8	2	3.55903		8	0.8165		13.3333	5.4365
10	11.6667	19.6016		2.33333	3.68179		1081.33	77.5643		10	0	3.55903		1.66667	3.09121		974.333	74.123		10	-0.33333	0.4714		6.33333	0.4714		166.333	16.7597		10	0.33333	0.4714		6.66667	1.24722		24	2.94392		10	1.66667	4.49691		6	2.82843		14.6667	4.6428
12	11.6667	17.442		5	2.16025		1280	81.4903		12	-1.66667	5.31246		5	2.16025		1187.67	88.4283		12	0.66667	0.4714		9.66667	0.4714		249.333	24.7835		12	-1.33333	1.24722		7	2.94392		29.6667	3.68179		12	1.33333	3.68179		6.66667	1.88562		17.6667	6.12826
14	13.3333	18.8739		4	0		1460	84.1942		14	0	3.74166		3.66667	3.09121		1376.67	100.97		14	2.66667	1.69967		7	0.8165		333.667	33.29		14	1.66667	2.0548		6.66667	2.0548		38.3333	7.13364		14	4	4.54606		8.33333	1.24722		20.6667	4.6428
16	14.3333	19.5676		4.66667	1.69967		1577	81.2445		16	0.66667	4.49691		3.66667	3.29983		1542.33	110.279		16	1.33333	2.0548		8	0.8165		441.333	42.2795		16	-0.33333	1.88562		9.66667	1.69967		48	7.25718		16	3	5.35413		8.66667	1.24722		23	5.09902
18	15.6667	22.2161		6.66667	3.39935		1688.33	95.8344		18	3	4.89898		7.66667	5.90668		1677	127.298		18	2.33333	1.69967		10.3333	0.94281		553	47.8818		18	0.33333	2.49444		8.66667	1.24722		59	8.83176		18	3	5.65685		9.33333	1.88562		26.6667	4.92161
20	20.3333	23.8374		8	1.63299		1792.33	71.1118		20	1.66667	2.62467		8.33333	4.49691		1814.67	133.572		20	2.66667	0.94281		12.6667	0.4714		666	52.732		20	0.33333	3.09121		11	1.41421		76	9.93311		20	2.33333	4.18994		9.33333	1.24722		30.6667	8.01388
22	19	24.097		7.33333	3.39935		1887.33	69.8777		22	3.33333	2.62467		8.66667	4.49691		1895.33	151.469		22	2	0.8165		13.6667	0.4714		780	60.4152		22	1	1.41421		13	1.63299		91	13.3666		22	4	4.96655		11	2.82843		35.6667	6.79869
24	17.6667	21.5458		8	1.41421		1941.67	81.2294		24	0.66667	2.62467		9	6.37704		2007.33	165.25		24	2.66667	0.94281		14.3333	0.94281		893	70.1475		24	4.66667	2.86744		13	1.63299		115.333	16.3571		24	3.33333	3.68179		11	1.41421		40.3333	7.93025
26	17	19.799		11.6667	1.69967		2011.33	68.217		26	2.66667	0.94281		10.6667	4.6428		2088	161.264		26	2.66667	0.94281		13.6667	2.0548		999	82.7567		26	3.66667	3.85861		14.3333	2.86744		132.667	17.3269		26	6.33333	5.55778		10.6667	1.24722		43	7.48331
28	20	20.5102		12.3333	0.4714		2068.33	68.3244		28	3.66667	4.02768		10.6667	6.01849		2157.67	161.366		28	2.66667	0.94281		14.6667	0.94281		1105.33	82.6935		28	4.66667	3.29983		15.3333	3.09121		159.667	22.6912		28	4.33333	4.49691		13.3333	1.24722		51	8.04156
30	18.3333	16.7796		13.3333	0.4714		2112	60.1055		30	3	2.16025		10.3333	4.02768		2221	167.398		30	3.33333	2.0548		16	0		1207.67	92.9958		30	3.66667	1.88562		15	0.8165		187.667	20.3688		30	5.33333	4.49691		12	0.8165		51.6667	9.17727
32	16.6667	18.8385		12	0.8165		2168.67	55.1019		32	3	2.16025		13.3333	4.18994		2287	171.682		32	4	1.41421		16	1.41421		1315.67	93.8308		32	4.66667	1.69967		16	2.44949		219.667	23.3		32	5	5.71548		14.3333	0.4714		61	7.78888
34	16.3333	18.9268		12.3333	3.68179		2213.33	55.5538		34	4	2.16025		14	4.54606		2322	178.664		34	2.66667	0.94281		14.3333	1.24722		1411.33	108.087		34	4	3.26599		15	2.44949		254.333	30.4448		34	5	5.35413		12.6667	2.0548		64	8.60233
36	16.6667	17.2498		13	0		2239.67	61.5485		36	4.33333	2.49444		16.6667	3.29983		2374.33	168.937		36	3	1.41421		15.3333	2.0548		1503.33	106.647		36	5.33333	1.24722		17	2.16025		289	27.8209		36	6	4.32049		14	1.63299		73.6667	11.0252
38	15	17.1464		14	1.41421		2286.33	75.1901		38	4.33333	3.85861		16	7.11805		2420	165.241		38	3.66667	1.88562		18.3333	1.24722		1579.33	113.438		38	5.33333	2.49444		17	0.8165		330.333	32.4174		38	5	6.16441		14.6667	2.0548		79.6667	11.8977
40	14.6667	15.9234		16.3333	2.62467		2319.67	77.7274		40	4	0.8165		15.3333	4.02768		2437.33	168.286		40	5	2.94392		20	1.41421		1669.33	122.535		40	6.33333	2.86744		16.6667	3.09121		369	35.3648		40	5.33333	4.98888		14	2.82843		89	12.6754
42	15.6667	15.1731		14.6667	1.24722		2344	74.6503		42	5	1.41421		17.3333	3.39935		2471.67	159.479		42	4.33333	1.69967		17.3333	1.88562		1739.67	108.057		42	6.33333	2.35702		17.3333	1.24722		406.333	31.2019		42	5.33333	2.86744		15.6667	1.24722		95	15.5778
44	14.6667	12.4989		17.3333	1.24722		2383.33	60.8897		44	5.66667	1.24722		17.6667	5.24934		2510.33	167.361		44	2.66667	2.86744		18	2.16025		1820	116.141		44	4.66667	0.4714		18.3333	4.98888		448	34.7659		44	5.33333	3.39935		16	1.41421		99.3333	14.6135
46	16.6667	14.2673		19.6667	3.29983		2405.33	82.6976		46	5.66667	3.29983		19	1.41421		2528	176.07		46	4.33333	1.69967		18.6667	2.86744		1884.33	116.997		46	5.66667	2.0548		19.3333	3.39935		485	31.8434		46	6	4.54606		16.3333	2.49444		111	16.7531
48	17.6667	15.1731		20.3333	3.09121		2429.67	68.9412		48	7.33333	3.77124		20.3333	2.0548		2547	165.664		48	4.66667	3.39935		19.3333	1.88562		1927	117.723		48	4.66667	2.0548		17.3333	3.29983		518	34.477		48	7.66667	6.2361		16.6667	0.94281		118	15.7692
50	19.6667	15.1731		19	1.63299		2449.67	85.3594		50	5.33333	3.09121		22.3333	3.68179		2577.33	161.801		50	6.66667	2.62467		21.6667	2.0548		2004.33	108.84		50	6.33333	0.4714		23	2.82843		559	34.7275		50	7.33333	4.18994		17	1.63299		128	18.3848
52	15	12.8323		19	1.63299		2486.67	59.2302		52	6.33333	1.69967		21.6667	2.49444		2590.67	170.549		52	4	2.16025		19.3333	1.69967		2055	120.308		52	5.66667	1.69967		20.6667	3.77124		597.667	32.7142		52	6.33333	6.12826		18.6667	1.69967		137	18.7794
54	16.3333	15.1731		20.6667	1.69967		2493.67	60.9061		54	5.33333	0.94281		23.3333	2.86744		2616	162.63		54	6	0.8165		22	2.16025		2101.33	122.366		54	3.66667	2.35702		22	4.08248		641.667	39.6513		54	6.66667	2.62467		18.6667	0.94281		144.667	18.4089
56	17.6667	16.2139		20.3333	2.49444		2524	73.6523		56	6.33333	2.35702		23.3333	0.4714		2637.33	170.267		56	6	2.16025		20.6667	0.94281		2133.33	112.908		56	5.33333	2.0548		22.3333	1.24722		672.333	36.6454		56	6.66667	5.31246		18	1.41421		153.333	19.2585
58	17.3333	13.9603		19.3333	3.85861		2555	69.3013		58	5.66667	1.69967		24	4.54606		2663	166.134		58	5.66667	3.77124		21	1.41421		2181.33	123.511		58	5.66667	2.86744		21	5.65685		705.333	42.4604		58	8	2.94392		19.3333	1.24722		166.667	24.4994
60	17.6667	15.4345		21	3.55903		2552	77.2053		60	6.33333	0.94281		23.6667	3.85861		2684.67	181.138		60	4.33333	3.39935		24.3333	1.24722		2215.33	119.321		60	7.33333	4.10961		18.6667	4.10961		750.667	37.9854		60	7	4.89898		18.6667	0.4714		173.667	19.2585
	Repeated fluorescence tests for B11B26C										Repeated fluorescence tests for B12B26C										Repeated fluorescence tests for B13B26C										Repeated fluorescence tests for B14B26C										Repeated fluorescence tests for B15B26C
	without enzymes			5U III			5U III and λ				without enzymes			5U III			5U III and λ				without enzymes			5U III			5U III and λ				without enzymes			5U III			5U III and λ				without enzymes			5U III			5U III and λ
	Average value	Standard deviation		Average value	Standard deviation		Average value	Standard deviation			Average value	Standard deviation		Average value	Standard deviation		Average value	Standard deviation			Average value	Standard deviation		Average value	Standard deviation		Average value	Standard deviation			Average value	Standard deviation		Average value	Standard deviation		Average value	Standard deviation			Average value	Standard deviation		Average value	Standard deviation		Average value	Standard deviation
Time [min]										Time [min]										Time [min]										Time [min]										Time [min]
0	0	0		0	0		0	0		0	0	0		0	0		0	0		0	0	0		0	0		0	0		0	0	0		0	0		0	0		0	0	0		0	0		0	0
2	5.33333	1.88562		7.33333	1.24722		60	12.7541		2	1.66667	1.69967		9	4.24264		36.3333	4.98888		2	4	1.63299		2.66667	4.92161		5.66667	0.4714		2	4	2.16025		1.33333	0.94281		1	3.26599		2	1.33333	0.94281		2.66667	2.49444		3.66667	3.39935
4	6.33333	2.49444		5.66667	3.85861		172.667	14.7045		4	2.66667	1.69967		9	4.54606		118.333	14.0791		4	3	0.8165		2	5.71548		10.6667	0.94281		4	6	0.8165		0	4.08248		5	5.71548		4	0.33333	2.35702		1	2.44949		5	4.32049
6	4.33333	2.49444		8.66667	2.0548		329	23.622		6	5	2.16025		8.66667	1.24722		260	26.0896		6	4	2.94392		4	4.32049		20.3333	1.24722		6	6	2.82843		2.33333	3.09121		5.66667	2.0548		6	1.33333	1.69967		1.66667	2.49444		8.33333	3.09121
8	5	0		8.33333	4.49691		498	29.3371		8	3.66667	2.49444		11	2.94392		428.333	40.7785		8	1.66667	1.69967		6	4.89898		24	0.8165		8	5.33333	0.4714		2.33333	1.24722		7	2.44949		8	-1	3.26599		4	3.74166		11.6667	4.10961
10	5	2.16025		10.3333	2.49444		656.667	37.9327		10	4	1.41421		11.3333	5.90668		595	57.312		10	3.66667	0.4714		4.33333	3.09121		32.6667	2.35702		10	4.66667	0.94281		1	4.89898		7.33333	2.86744		10	1.66667	0.94281		2.66667	4.02768		10.6667	4.71405
12	8	2.94392		9.33333	0.4714		813.667	32.2938		12	5.33333	1.24722		13	2.44949		768.333	64.1318		12	2.33333	1.24722		4.33333	5.24934		42.6667	2.0548		12	6	1.41421		-0.33333	1.24722		8.66667	2.86744		12	1	2.16025		5	2.16025		12.3333	4.92161
14	10	2.44949		10.6667	0.4714		941.667	36.8179		14	4.33333	2.62467		12.3333	2.35702		910.333	74.015		14	5.33333	3.29983		7.66667	4.02768		55.6667	2.0548		14	5	1.63299		6	2.44949		10.3333	1.24722		14	2	2.16025		3.66667	1.24722		16	1.63299
16	7.33333	3.09121		12.6667	3.68179		1063.33	46.1615		16	7.66667	2.35702		11.3333	6.01849		1049.33	81.8712		16	5.33333	0.94281		4.66667	4.71405		72	1.63299		16	8	2.16025		5	2.82843		15.3333	0.94281		16	2.33333	2.0548		6.33333	3.39935		12	1.63299
18	8.66667	3.85861		12.6667	2.35702		1159.67	46.8283		18	5.66667	3.85861		16.3333	3.85861		1191.67	95.059		18	7.33333	1.24722		6.66667	4.71405		89	2.94392		18	5.66667	0.94281		4.66667	1.69967		20	2.94392		18	3	2.44949		7.66667	3.39935		15	3.55903
20	9.66667	4.10961		14	2.94392		1261	43.6425		20	9.33333	4.02768		17.3333	4.10961		1299	108.194		20	7	2.16025		8	4.96655		112.667	0.4714		20	6	1.41421		6.66667	2.0548		25	2.94392		20	5	1.63299		6.33333	2.62467		17.6667	0.94281
22	9.66667	4.18994		16.3333	3.68179		1345	51.8524		22	9.66667	2.49444		16	4.08248		1415.67	116.322		22	4.66667	0.4714		8.33333	6.79869		137	1.63299		22	6.33333	3.68179		9	2.94392		25.3333	2.49444		22	6	1.41421		6.66667	2.62467		19	2.82843
24	10.3333	4.18994		18.3333	4.02768		1433	57.1722		24	10.6667	3.68179		17.3333	5.24934		1515.67	123.99		24	8.66667	1.69967		9	4.96655		165.667	0.94281		24	7.33333	4.49691		8.66667	0.4714		28.3333	3.29983		24	4	1.41421		9.33333	5.90668		18.6667	4.02768
26	9.66667	2.0548		19	3.26599		1500.67	62.1092		26	11.3333	3.39935		20.6667	8.25967		1612.33	136.715		26	8	2.16025		9.66667	4.98888		197	3.26599		26	8.33333	4.18994		8.33333	2.49444		31.6667	5.55778		26	8	2.94392		10.3333	2.49444		21	3.26599
28	11.6667	2.49444		19.3333	5.31246		1572.67	73.0677		28	11.6667	4.10961		23.6667	6.12826		1693.67	147.328		28	8.66667	1.24722		9	8.04156		232.333	2.35702		28	9.33333	4.6428		11.6667	2.86744		34.6667	6.18241		28	5.33333	2.0548		10.6667	5.31246		26	3.55903
30	12.6667	3.29983		20.6667	5.24934		1642.33	72.6835		30	13.6667	4.92161		23.6667	6.2361		1773	157.685		30	7.66667	1.24722		12.6667	9.87702		273	7.78888		30	10.6667	6.59966		12.3333	3.29983		40	7.78888		30	6.33333	2.86744		9.66667	6.12826		24	3.55903
32	13.3333	5.4365		18.3333	3.29983		1692	89.0431		32	16	3.74166		24.3333	5.4365		1852.67	156.508		32	8.66667	0.4714		10.6667	5.55778		313.667	5.24934		32	8.66667	7.03957		10.6667	0.94281		45.6667	6.59966		32	5.33333	4.10961		11.6667	5.79272		26.6667	4.02768
34	13	3.74166		23.3333	4.6428		1757.67	106.659		34	14.6667	2.49444		23.6667	3.68179		1918.33	159.596		34	9.66667	0.94281		13.3333	6.01849		365	4.54606		34	9	6.37704		14	0		50	8.60233		34	8.33333	2.35702		10	5.09902		27	3.55903
36	14.3333	4.92161		23	2.94392		1805.67	112.678		36	16	5.09902		26.6667	6.94422		1984.33	161.027		36	8	2.16025		14.6667	4.18994		408.667	4.49691		36	10.3333	9.17727		11.6667	1.69967		55.6667	9.17727		36	5.66667	1.69967		12.3333	4.49691		31.3333	3.09121
38	13.6667	4.49691		26	5.09902		1855.67	121.25		38	16	5.09902		27.6667	6.12826		2022.67	145.422		38	9	1.63299		16	5.71548		454.333	8.21922		38	9.66667	8.21922		13.6667	2.49444		59.6667	10.3387		38	9.66667	2.35702		11.3333	4.6428		31.3333	1.24722
40	16	3.55903		22.6667	2.62467		1909	134.35		40	15.3333	4.10961		27.3333	7.7603		2108.67	152.266		40	10.6667	1.88562		12.6667	6.94422		507.333	9.17727		40	11.3333	6.59966		16.6667	1.88562		66	10.9848		40	7	4.54606		12.3333	3.68179		33.3333	3.29983
42	16.3333	6.01849		25	4.32049		1949	133.649		42	17	4.89898		28.3333	4.49691		2144.33	143.365		42	10.6667	1.69967		14.6667	6.3421		555.333	6.12826		42	11	8.48528		17	2.94392		71	10.4243		42	10	5.35413		12.3333	5.24934		36.3333	6.01849
44	17.3333	4.10961		23.3333	3.29983		1991	152.624		44	16	3.74166		31	3.74166		2194.67	157.94		44	11	0.8165		15.3333	6.59966		603	12.8323		44	10	8.83176		17.6667	3.85861		72.6667	9.74109		44	9.33333	3.29983		14.3333	5.73488		36.3333	3.29983
46	16.6667	4.49691		24.6667	5.4365		2033.67	138.858		46	15	2.94392		29	5.35413		2238	142.26		46	12.6667	3.39935		14.6667	5.24934		650	5.65685		46	11.3333	10.2089		17.6667	1.24722		81.3333	12.2293		46	9.66667	3.68179		13	4.32049		40.6667	2.49444
48	15	3.26599		28	3.26599		2053.33	156.088		48	16.6667	1.69967		30	5.35413		2254.67	142.195		48	10.3333	0.94281		16	3.55903		694	14.7648		48	12	9.09212		20	4.89898		88.6667	14.522		48	8	2.94392		13	5.09902		41	2.16025
50	17	4.08248		26	4.08248		2091.33	160.352		50	16.6667	4.10961		29.6667	7.31817		2297.67	153.884		50	11	0.8165		18.6667	5.31246		751.333	11.8134		50	13.6667	7.71722		21	2.16025		94.3333	10.4987		50	7.66667	3.09121		13.6667	6.54896		42.6667	3.68179
52	16.6667	4.18994		26.6667	2.35702		2124.67	162.321		52	19	2.94392		31.3333	5.31246		2332	153.606		52	11	0.8165		18	4.24264		796.333	8.73053		52	14.3333	7.4087		18.6667	1.88562		98.6667	11.5566		52	12.3333	2.49444		13.6667	4.78423		44	6.48074
54	15.6667	5.4365		27.6667	4.18994		2145.33	163.921		54	22.3333	3.68179		29.6667	4.92161		2366	159.426		54	12.6667	0.94281		19.3333	5.79272		840	4.89898		54	13	9.27362		17	3.74166		104	16.3095		54	9.33333	3.09121		15	4.54606		46	3.55903
56	16.3333	6.79869		28	2.82843		2168.33	177.671		56	20.6667	3.09121		30	7.78888		2402.33	150.708		56	11	1.41421		17.6667	5.4365		893.333	4.92161		56	14.3333	7.31817		22.6667	0.94281		115	18.2391		56	11.6667	2.86744		14.3333	5.18545		52	2.94392
58	20	5.71548		27.6667	3.85861		2211.67	174.483		58	20	2.44949		32.6667	6.2361		2428.67	138.201		58	11.6667	2.35702		19.6667	4.02768		935.333	7.4087		58	14	9.93311		21.6667	3.09121		123.333	16.7398		58	10	2.82843		15.3333	3.68179		48.6667	0.94281
60	18.6667	5.73488		28	3.55903		2222	166.651		60	19	4.96655		32.3333	4.92161		2447.67	145.108		60	11	0		17.6667	6.54896		980.333	6.2361		60	14.3333	9.42809		20.3333	3.68179		130.333	15.1731		60	11	3.55903		16	5.35413		52.6667	3.39935
	Repeated fluorescence tests for B11B26G										Repeated fluorescence tests for B12B26G										Repeated fluorescence tests for B13B26G										Repeated fluorescence tests for B14B26G										Repeated fluorescence tests for B15B26G
	without enzymes			5U III			5U III and λ				without enzymes			5U III			5U III and λ				without enzymes			5U III			5U III and λ				without enzymes			5U III			5U III and λ				without enzymes			5U III			5U III and λ
	Average value	Standard deviation		Average value	Standard deviation		Average value	Standard deviation			Average value	Standard deviation		Average value	Standard deviation		Average value	Standard deviation			Average value	Standard deviation		Average value	Standard deviation		Average value	Standard deviation			Average value	Standard deviation		Average value	Standard deviation		Average value	Standard deviation			Average value	Standard deviation		Average value	Standard deviation		Average value	Standard deviation
Time [min]										Time [min]										Time [min]										Time [min]										Time [min]
0	0	0		0	0		0	0		0	0	0		0	0		0	0		0	0	0		0	0		0	0		0	0	0		0	0		0	0		0	0	0		0	0		0	0
2	2	1.41421		3.33333	3.85861		19.3333	3.77124		2	0.33333	2.0548		6.66667	0.94281		18.6667	0.4714		2	4	2.82843		6.66667	2.0548		5	5.65685		2	2	0.8165		6.66667	0.4714		7	2.16025		2	2.66667	1.24722		3.33333	0.94281		4	3.26599
4	1.66667	1.69967		6.66667	4.71405		41	5.71548		4	0	1.41421		6	2.82843		40.6667	5.18545		4	4	2.16025		8	1.41421		9.66667	2.35702		4	2.33333	0.94281		7.66667	2.49444		10.6667	1.24722		4	0	0.8165		4.66667	0.94281		4.66667	5.31246
6	2.33333	1.88562		4.33333	0.94281		67.6667	8.25967		6	0.33333	1.88562		9.33333	3.39935		67.6667	5.4365		6	4.33333	1.24722		6.33333	2.49444		14.6667	2.62467		6	2.33333	0.4714		5.33333	2.35702		11	4.24264		6	1	1.63299		4.66667	1.69967		7.33333	2.0548
8	2.33333	3.09121		6.66667	4.18994		105.667	8.99383		8	-1.33333	1.88562		6.33333	3.29983		104.333	12.6842		8	4	2.16025		7.33333	1.69967		22.6667	2.0548		8	3.33333	2.62467		7.33333	3.29983		13	0.8165		8	0.33333	1.24722		6	0.8165		9.33333	2.49444
10	1.33333	1.24722		7	2.16025		147.667	10.3387		10	-2.33333	1.24722		6.33333	0.4714		148.667	20.854		10	5	1.63299		9	0.8165		29.6667	3.29983		10	2.33333	2.62467		7	1.41421		12.3333	1.88562		10	3	2.94392		5	1.63299		8.33333	3.68179
12	3	2.82843		8	0.8165		198.667	19.0146		12	0.66667	1.88562		8.33333	2.62467		202	29.0287		12	5	4.24264		9.33333	1.69967		37.6667	3.29983		12	3.66667	2.49444		11	0.8165		17	2.94392		12	3	2.16025		6.66667	1.69967		10.6667	3.68179
14	2.66667	3.68179		8.66667	2.62467		255.667	28.241		14	-1.33333	2.86744		9.33333	3.09121		268	40.7922		14	5	3.26599		8.66667	1.24722		50	1.41421		14	3.33333	3.29983		9	3.74166		19.6667	4.6428		14	3.33333	2.49444		7.66667	2.49444		11.3333	3.68179
16	2.66667	0.4714		9.66667	1.24722		314.667	32.0659		16	2	2.16025		8.66667	2.49444		339	52.9906		16	7	1.63299		8.66667	0.94281		62.3333	1.88562		16	3.66667	3.29983		9.33333	0.94281		23.6667	1.69967		16	3	1.63299		8.33333	1.88562		14.3333	3.77124
18	0	0.8165		9	0.8165		385.667	33.8756		18	1.33333	2.35702		11	1.41421		407.333	63.442		18	7.33333	1.88562		9.66667	1.24722		79	3.74166		18	3.33333	2.62467		10.6667	2.0548		27.3333	3.29983		18	3.66667	2.49444		9	2.82843		13	5.71548
20	2.66667	4.18994		11.3333	1.24722		455.667	37.6061		20	1.33333	2.86744		10	2.16025		497.333	73.8572		20	6.66667	2.86744		9.66667	2.0548		99	4.96655		20	5.33333	4.49691		14.3333	2.0548		31	3.74166		20	4	1.63299		9.66667	2.49444		16	3.26599
22	2	2.44949		12	1.41421		522.667	40.8276		22	2	3.74166		12.6667	1.24722		578.667	78.2191		22	6	3.26599		10	4.54606		119.667	6.59966		22	4.33333	3.68179		12.3333	1.24722		38.3333	4.02768		22	3	1.63299		9.33333	1.69967		17.3333	4.6428
24	3	1.41421		14	2.44949		590.333	35.6121		24	4	3.26599		16	2.16025		660.333	87.8496		24	9	0.8165		15.3333	3.68179		147.333	8.17856		24	6.66667	2.86744		16.3333	2.0548		43	2.16025		24	4.66667	3.29983		11	3.55903		21.3333	5.4365
26	3	2.82843		12.3333	2.49444		655.333	40.0194		26	4.33333	2.86744		17	3.55903		750.667	110.261		26	7	1.41421		13.3333	2.0548		176	10.6771		26	8.33333	3.39935		16.3333	1.69967		47.6667	2.49444		26	4	1.41421		10.6667	3.39935		24.6667	3.09121
28	2.66667	1.69967		14.6667	1.24722		727	35.2231		28	3.33333	3.39935		16.3333	0.4714		841.333	118.165		28	7.33333	2.0548		14.6667	2.0548		212.333	13.6951		28	7	3.74166		17	1.41421		56.6667	4.49691		28	4	1.63299		12.6667	2.49444		26.3333	5.31246
30	2.66667	2.0548		14.3333	2.0548		801.333	36.7907		30	3.33333	2.62467		17	1.63299		929.667	117.579		30	7.66667	0.94281		17	2.82843		243.667	15.3261		30	7.33333	2.62467		18.6667	1.88562		68	5.09902		30	5	2.16025		12.3333	2.0548		28.6667	5.24934
32	6	1.41421		16.6667	1.69967		870.667	41.708		32	5.33333	3.29983		18.6667	3.29983		1018.33	122.489		32	7.33333	0.4714		15.6667	3.09121		287.333	16.9378		32	7.33333	3.29983		17.6667	2.0548		70.3333	5.55778		32	3.66667	3.09121		12	1.63299		30.3333	4.02768
34	2.66667	1.24722		18	0.8165		930.333	42.8823		34	5.33333	2.0548		20.3333	3.39935		1109	135.176		34	10.3333	1.24722		16.3333	1.88562		324.667	21.2968		34	9.33333	2.62467		17.6667	3.09121		79.6667	4.49691		34	5	2.16025		15.6667	3.39935		32.6667	4.92161
36	3.33333	3.29983		19.6667	0.4714		1012	38.8416		36	6	2.82843		19.6667	2.0548		1190.67	137.211		36	8	1.41421		19.3333	4.10961		371.667	21.7		36	7.66667	1.24722		19.6667	3.68179		89	7.25718		36	4.66667	1.69967		14.6667	1.24722		34	4.32049
38	5	2.82843		17	1.41421		1072	49.6454		38	5.33333	3.85861		24.3333	3.85861		1268	136.01		38	9.66667	0.4714		19	3.26599		409.667	24.6351		38	9.66667	1.69967		19	0.8165		98.3333	5.55778		38	5.66667	2.0548		15	2.94392		39.6667	5.4365
40	5.33333	2.0548		17.6667	0.4714		1140.67	54.3466		40	6	5.71548		21.3333	2.86744		1342	124.932		40	8	2.94392		18.6667	1.24722		470.333	30.5541		40	9	3.26599		20.6667	2.35702		106.333	10.6562		40	5.33333	1.69967		16.3333	2.49444		44.3333	4.71405
42	5	2.44949		18.6667	1.69967		1212	53.2353		42	6.33333	2.49444		22.6667	3.29983		1425.33	153.069		42	10.6667	1.24722		19.3333	2.0548		512.333	24.4586		42	8	3.74166		21	1.41421		119	9.20145		42	6.33333	0.94281		20	1.63299		46.3333	4.02768
44	4.66667	1.24722		21	1.41421		1285.33	50.5591		44	6.66667	3.09121		22	0.8165		1499.67	139.38		44	10	1.41421		20.6667	0.94281		565.667	27.9325		44	10	5.09902		18.6667	0.4714		127.667	7.4087		44	7.33333	1.24722		16.3333	2.35702		50	5.71548
46	2.66667	4.02768		19.6667	1.24722		1344	58.0861		46	7	1.63299		23.6667	3.39935		1570.67	138.377		46	9.33333	0.94281		18.3333	3.68179		617	36.1202		46	10.3333	3.09121		23	2.16025		137.333	9.28559		46	6.33333	2.35702		18.6667	2.62467		54.6667	3.68179
48	5.33333	0.94281		21.3333	0.4714		1416	48.8331		48	6.33333	4.10961		25	1.63299		1657.33	147.726		48	9.33333	2.86744		21.3333	0.4714		656.667	30.8689		48	10.3333	2.49444		22.3333	0.4714		150.333	12.4989		48	8	2.16025		16	2.82843		53.3333	4.98888
50	6	2.82843		19.3333	0.4714		1488.33	70.6745		50	8.33333	2.62467		23	2.94392		1715.67	134.822		50	10.6667	1.69967		20.3333	2.49444		701	37.0675		50	11	2.16025		22	2.16025		160.667	13.0213		50	6.66667	0.94281		18.3333	2.62467		60	4.54606
52	7.33333	1.69967		20	1.63299		1530.33	71.1071		52	8.33333	3.39935		26.3333	2.35702		1777.33	140.917		52	10	0.8165		22.6667	2.49444		746	38.271		52	11	3.55903		22.3333	1.69967		173.667	15.8395		52	6.66667	0.4714		19	2.16025		63	4.08248
54	6.66667	1.69967		21.3333	2.49444		1603.67	75.0748		54	8.66667	3.29983		28.6667	3.77124		1842.33	144.671		54	12.6667	1.88562		22	1.41421		809.333	39.6513		54	11	2.44949		22	1.63299		189	14.2361		54	6.33333	2.62467		19.3333	0.94281		67.6667	2.35702
56	5.33333	1.69967		19	2.82843		1664.33	76.4301		56	8.33333	2.49444		26.3333	4.02768		1906.33	147.378		56	12.6667	0.94281		22.3333	2.86744		846.333	35.3679		56	10.6667	2.86744		23.6667	1.24722		198	12.7279		56	5.66667	2.0548		18.3333	0.4714		71.6667	4.49691
58	7.33333	1.69967		21.3333	2.62467		1730	70.1047		58	6.33333	3.09121		26.3333	0.94281		1967	130.325		58	10	1.63299		22.3333	1.69967		897	41.6973		58	10.6667	2.35702		22.6667	0.94281		216.333	16.8589		58	6	1.41421		18.6667	2.62467		77	4.54606
60	6.33333	2.49444		21.6667	2.86744		1769.67	83.2279		60	7	3.26599		27.6667	1.88562		2013	142.077		60	10	1.41421		22.3333	2.0548		952.667	43.6068		60	13	2.44949		24.6667	2.86744		226.667	13.6951		60	7.33333	2.0548		18	2.16025		79.6667	4.18994
[truncated: 7 more columns]

[truncated: 26 more sheets: Source data for S7, S7b, S7c, S8, S9, S11a, S11b, S11c, Source data for S12-S13, S12c, S13c, Source data for S16, S16a, S16b, S16c, Source data for S17, S28, S17, Source data for S19, S19 …]
